# Supplementary material for: A systematic review and meta-analysis of Leptospira spp. infection in wildlife: Contributions to a One Health perspective
Source: One Health. 2026 May 4;22:101433. doi: 10.1016/j.onehlt.2026.101433 (PMC13187545; doi:10.1016/j.onehlt.2026.101433)
Supplement: Supplementary Table 1 [file mmc2.xlsx]

## Sheet: Planilha1
Elegibility criteria
Category	Inclusion criteria	Exclusion criteria
Study design	Observational studies	Theses and dissertations
	Case reports / case series	Unpublished studies
		Conference abstracts
		Narrative literature reviews
		Systematic reviews
		Experimental studies
Population	Wild animals	Studies including only domestic animals (see list below)
	Wild animals and other species occurring in natural environments	Studies including only humans
	Synanthropic animals from rural environments	Studies including only synanthropic rodents (see list below)
		Studies including exclusively arthropods
		Studies conducted in urban environments involving synanthropic animals or rodents
Outcome	Direct detection of the pathogen (e.g., isolation, culture, molecular methods, microscopy)	Experimental infection (in vivo challenge)
		Indirect detection only (serology)
Other criteria	Studies published between 2002 and 2022	Studies published outside this period
	Articles published in English, Portuguese, or Spanish	Articles published in other languages
	Studies conducted in any country	—
Domestic animals excluded Small ruminants Large ruminants (cattle and buffalo – Bubalus bubalis); Note: Bubalus arnee and Syncerus caffer are considered wild species Horse Dog Cat Pig Chicken Turkey Guinea fowl Rabbit Guinea pig Mouse Hamster Laboratory rat Ferret (wild ferret species were considered separately) Mule Donkey Hybrid wild boar–domestic pig ("javaporco")
Synanthropic species excluded Brown rat (Rattus norvegicus) Black rat (Rattus rattus) Pigeon (Columba livia) Other commensal rodents
