# Supplementary material for: A systematic review and meta-analysis of Leptospira spp. infection in wildlife: Contributions to a One Health perspective
Source: One Health. 2026 May 4;22:101433. doi: 10.1016/j.onehlt.2026.101433 (PMC13187545; doi:10.1016/j.onehlt.2026.101433)
Supplement: Supplementary Table 2 [file mmc3.xlsx]

## Sheet: Planilha1
Appendix 1: Search strategy
Electronic Database	Keywords	Type os search	Range date	Language	Results
Pubmed	(leptosp* OR "l. biflexa" OR "l. interrogans" OR "l. borgpetersenii" OR "l. kirschneri" OR "l. licerasiae" OR "l. santarosai" OR "l. weilii") AND (wild OR wildlife OR nondomestic OR reserve OR fauna OR zoo OR mammal? OR carnivore? OR bird? OR reptile? OR amphibian? OR cetacean? OR colonial bird? OR seabird? OR primate? OR marsupial? OR chelonian?) AND (isolated OR isolation OR isolates OR culture…	All fields	1/1/2002 to 4/1/2022	No filter	3205
Scielo	(leptosp* OR "l. biflexa" OR "l. interrogans" OR "l. borgpetersenii" OR "l. kirschneri" OR "l. licerasiae" OR "l. santarosai" OR "l. weilii") AND (wild OR wildlife OR nondomestic OR reserve OR fauna OR zoo OR mammal? OR carnivore? OR bird? OR reptile? OR amphibian? OR cetacean? OR colonial bird? OR seabird? OR primate? OR marsupial? OR chelonian?) AND (isolated OR isolation OR isolates OR culture…	All fields	1/1/2002 to 4/1/2022	No filter	26
Lilacs/BVS	(leptosp* OR "l. biflexa" OR "l. interrogans" OR "l. borgpetersenii" OR "l. kirschneri" OR "l. licerasiae" OR "l. santarosai" OR "l. weilii") AND (wild OR wildlife OR nondomestic OR reserve OR fauna OR zoo OR mammal? OR carnivore? OR bird? OR reptile? OR amphibian? OR cetacean? OR "colonial bird?" OR seabird? OR primate? OR marsupial? OR chelonian?) AND (isolated OR isolation OR isolates OR cultu…	All fields	1/1/2002 to 4/1/2022	No filter	589
Web of Science	(leptosp* OR "l. biflexa" OR "l. interrogans" OR "l. borgpetersenii" OR "l. kirschneri" OR "l. licerasiae" OR "l. santarosai" OR "l. weilii") AND (wild OR wildlife OR nondomestic OR reserve OR fauna OR zoo OR mammal? OR carnivore? OR bird? OR reptile? OR amphibian? OR cetacean? OR colonial bird? OR seabird? OR primate? OR marsupial? OR chelonian?) AND (isolated OR isolation OR isolates OR culture…	All fields	1/1/2002 to 4/1/2022	No filter	1281
EMBASE	(leptosp* OR 'l. biflexa' OR 'l. interrogans' OR 'l. borgpetersenii' OR 'l. kirschneri' OR 'l. licerasiae' OR 'l. santarosai' OR 'l. weilii') AND (wild OR wildlife OR nondomestic OR reserve OR fauna OR zoo OR mammal$ OR carnivore$ OR bird$ OR reptile$ OR amphibian$ OR cetacean$ OR "colonial bird$" OR seabird$ OR primate$ OR marsupial$ OR chelonian$) AND (isolated OR isolation OR isolates OR cultu…	All fields	1/1/2002 to 4/1/2022	No filter	715
Scopus	TITLE-ABS-KEY ( ( leptosp* OR biflexa OR interrogans OR borgpetersenii OR kirschneri OR licerasiae OR santarosai OR weilii ) AND ( wild OR wildlife OR nondomestic OR reserve OR fauna OR zoo OR mammal$ OR carnivore$ OR bird$ OR reptile$ OR amphibian$ OR cetacean$ OR "colonial bird$" OR seabird$ OR primate$ OR marsupial$ OR chelonian$ ) AND ( isolated OR isolation OR isolates OR culture OR molecula…	All fields	1/1/2002 to 4/1/2022	No filter	765
TOTAL					6581
