# Supplementary material for: A systematic review and meta-analysis of Leptospira spp. infection in wildlife: Contributions to a One Health perspective
Source: One Health. 2026 May 4;22:101433. doi: 10.1016/j.onehlt.2026.101433 (PMC13187545; doi:10.1016/j.onehlt.2026.101433)
Supplement: Supplementary Table 3 [file mmc4.xlsx]

## Sheet: GeneralData
ID	Author	Title	Publication_year	Country	Continent	Number_of_Species_Included	Captivity_Status	Management_Type	Number_of_Animals	Sample_Size_Calculation	Sampling_Method	Culture_Performed	Molecular_Test_Performed	Immunohistochemistry_Performed	Leptospira_Species_Identification	Serogroup_Identification	Renal_Shedding_Test	Prevalence	Isolates
1	Acevedo-Whitehouse, Karina	EVIDENCE OF LEPTOSPIRA INTERROGANS INFECTION IN CALIFORNIA SEA LION PUPS FROM THE GULF OF CALIFORNIA	2003	United States of America	North America	1	NA	Free-ranging	96	no	Non-probabilistic	no	yes	no	yes	no	yes	Yes	No
2	ADLER, H.	Prevalence of Leptospira spp. in various species of small mammals caught in an inner-city area in Switzerland	2002	Switzerland	Europe	4	NA	Free-ranging	190	no	Non-probabilistic	no	yes	no	no	no	yes	Yes	No
3	Ajayi, Olusola L.	Prevalence and renal pathology of pathogenic &lt;i&gt;Leptospira&lt;/i&gt; spp. in wildlife in Abeokuta, Ogun State, Nigeria	2017	Nigeria	Africa	10	NA	Free-ranging	105	no	Non-probabilistic	yes	no	yes	no	no	yes	Yes	Yes
4	Albuquerque, Narianne Ferreira de	The role of capybaras as carriers of leptospires in periurban and rural areas in the western Amazon	2017	Brazil	South America	1	NA	Free-ranging	41	no	Non-probabilistic	yes	yes	no	no	yes	yes	Yes	Yes
5	Alfaro, Miguel Angel Salgado	New insights on the infection of pathogenic Leptospira species in American mink (Neovison vison) in southern Chile	2020	Chile	South America	1	NA	Free-ranging	45	no	Non-probabilistic	yes	no	no	yes	yes	yes	Yes	Yes
6	Ali?, Amer	A unique case of fatal coinfection caused by leptospira spp. And hepatozoon canis in a red fox cub (vulpes vulpes)	2022	Bosnia and Herzegovina	Europe	1	NA	Free-ranging	1	no	Non-probabilistic	no	yes	no	no	no	yes	Yes	No
7	Almeida, Daniela S.	Evidence of leptospiral exposure in neotropical primatesrescued from illegal trade and a Zoo in Bahia, Brazil	2016	Brazil	South America	6	Zoological	Captive	58	no	Non-probabilistic	no	yes	no	no	no	yes	Yes	No
8	Aouadi, Nawal	Microorganisms associated with the North African hedgehog Atelerix algirus and its parasitizing arthropods in Algeria	2022	Algeria	Africa	1	NA	Free-ranging	21	no	Non-probabilistic	no	yes	no	yes	no	yes	Yes	No
9	Arent, Z J	Molecular Epidemiology of Leptospira Serogroup Pomona Infections Among Wild and Domestic Animals in Spain	2017	Spain	Europe	4	NA	Free-ranging	29	no	Non-probabilistic	yes	yes	no	yes	yes	no	Yes	Yes
10	Athapattu, Tarindi Pathmila Jayanandri	Detection of pathogenic leptospires in the urine of domesticated elephants in Sri Lanka	2019	Sri Lanka	Asia	1	Managed	Captive	13	no	Non-probabilistic	no	yes	no	yes	no	yes	Yes	No
11	Avalos-Téllez, R	Pathogenic leptospira serovars in free-living sea lions in the gulf of california and along the baja california coast of Mexico	2016	Mexico	North America	1	NA	Free-ranging	91	no	Non-probabilistic	yes	yes	no	yes	no	no	Yes	No
12	Ayanz, Jose María San-Miguel	Seroprevalence of Leptospirosis, Brucellosis, and Q Fever in a Wild Red Deer ( Cervus elaphus ) Population Kept in a Fenced Reserve in Absence of Contact with Livestock	2017	Spain	Europe	1	NA	Free-ranging	389	no	Non-probabilistic	no	yes	no	no	no	no	Yes	No
13	Ayral, F	Hedgehogs and mustelid species: Major carriers of pathogenic Leptospira, a survey in 28 animal species in France (20122015)	2016	France	Europe	28	NA	Free-ranging	3738	yes	Non-probabilistic	no	yes	no	yes	yes	yes	Yes	No
14	Ayral, Florence	Muskrats are greater carriers of pathogenic Leptospira than coypus in ecosystems with temperate climates	2020	France	Europe	2	NA	Free-ranging	895	no	Non-probabilistic	no	yes	no	no	no	yes	Yes	No
15	Azhari, Nurul Natasya	Molecular characterization of pathogenic Leptospira sp. in small mammals captured from the human leptospirosis suspected areas of Selangor state, Malaysia	2018	Malaysia	Asia	7	NA	Free-ranging	135	no	Non-probabilistic	yes	yes	no	yes	no	yes	No	Yes
16	BACKHANS, A.	Occurrence of pathogens in wild rodents caught on Swedish pig and chicken farms	2013	Sweden	Europe	4	NA	Free-ranging	207	no	Non-probabilistic	no	yes	no	yes	yes	yes	Yes	No
17	Bai, Y	Molecular Survey of Bacterial Zoonotic Agents in Bats from the Country of Georgia (Caucasus)	2017	Georgia	Europe	8	NA	Free-ranging	218	no	Non-probabilistic	no	yes	no	yes	no	yes	Yes	No
18	Bakoss, P	An attempt to control a natural focus of leptospirosis grippotyphosa by rodenticide - A long-term study (1977-2004)	2007	Slovakia	Europe	5	NA	Free-ranging	1633	no	Non-probabilistic	yes	no	no	no	yes	yes	Yes	No
19	Baldi, Mario	Leptospira Seroprevalence Detection and Rabies Virus Absence in an Urban Raccoon (Procyon lotor) Population in a Highly Populated Area, Costa Rica	2019	Costa Rica	Central America	1	NA	Free-ranging	97	no	Non-probabilistic	yes	no	no	no	no	yes	Yes	No
20	Ballados-González, G G	Detection of pathogenic Leptospira species associated with phyllostomid bats (Mammalia: Chiroptera) from Veracruz, Mexico	2018	Mexico	North America	10	NA	Free-ranging	81	no	Non-probabilistic	no	yes	no	yes	no	yes	Yes	No
21	Bang, Mi-Seon S	Prevalence of Orientia tsutsugamushi, Anaplasma phagocytophilum and Leptospira interrogans in striped field mice in Gwangju, Republic of Korea	2019	South Korea	Asia	1	NA	Free-ranging	47	no	Non-probabilistic	no	yes	no	yes	no	yes	Yes	No
22	Barbieri, Michelle	Survey for Placental Disease and Reproductive Pathogens in the Endangered Hawaiian Monk Seal ( Neomonachus schauinslandi )	2018	United States of America	North America	1	NA	Free-ranging	50	no	Non-probabilistic	no	yes	no	no	no	no	Yes	No
23	Barros, Macarena	High prevalence of pathogenic Leptospira in alien American mink (Neovison vison) in Patagonia	2014	Chile	South America	1	NA	Free-ranging	57	no	Non-probabilistic	no	yes	no	yes	no	yes	Yes	No
24	Bauso, Jazmín	Presence of Leptospira spp. in Caiman latirostris (Crocodylia, Alligatoridae) populations in Santa Fe, Argentina	2020	Argentina	South America	1	Managed	Captive	45	no	Non-probabilistic	yes	yes	no	no	no	no	Yes	No
25	Benavidez, Kathryn M	The prevalence of Leptospira among invasive small mammals on Puerto Rican cattle farms	2019	Puerto Rico	Central America	4	NA	Free-ranging	312	no	Non-probabilistic	no	yes	no	yes	no	yes	Yes	No
26	Benitez, Verónica Victoria	First isolation of Leptospira interrogans from the arboreal squirrel Callosciurus erythraeus introduced in Argentina	2013	Argentina	South America	1	NA	Free-ranging	34	no	Non-probabilistic	yes	no	no	yes	yes	yes	Yes	Yes
27	Bevans, Amanda I	Phylogenetic relationships and diversity of bat-associated Leptospira and the histopathological evaluation of these infections in bats from Grenada, West Indies	2020	Grenada	Central America	4	NA	Free-ranging	173	no	Non-probabilistic	no	yes	no	yes	no	yes	Yes	No
28	Biscola, Natália P	Serological investigation and PCR in detection of pathogenic leptospires in snakes TT - Investigação sorológica e PCR na detecção de leptospiras patogênicas em serpentes	2011	Brazil	South America	7	Zoological	Both	147	no	Non-probabilistic	no	yes	no	yes	no	yes	Yes	No
29	Blagojevi?, Jelena	The prevalence of pathogenic forms of Leptospira in natural populations of small wild mammals in Serbia	2019	Serbia	Europe	6	NA	Free-ranging	107	no	Non-probabilistic	no	yes	no	no	no	yes	Yes	No
30	Blasdell, Kim	Leptospira and Rodents in Cambodia: Environmental Determinants of Infection	2012	Cambodia	Asia	13	NA	Free-ranging	642	no	Non-probabilistic	no	yes	no	no	no	yes	Yes	No
31	Bogomi, A	Emerging Zoonoses in Marine Mammals and Seabirds of the Northeast U.S.	2006	United States of America	North America		NA	Free-ranging	17	no	Non-probabilistic	no	yes	no	no	no	yes	No	No
32	Bogomolni, A L	Victims or vectors: a survey of marine vertebrate zoonoses from coastal waters of the Northwest Atlantic	2008	USA and Canada	North America	5	NA	Free-ranging	109	no	Non-probabilistic	no	yes	no	no	no	yes	Yes	No
33	Bregoli, Marco	Environmental Exposure of Wild Carnivores to Zoonotic Pathogens: Leptospira Infection in the First Free Living Wolf (Canis lupus Linnaeus, 1758) Found Dead in the Friuli Venezia Giulia Region.	2021	Italy	Europe	1	NA	Free-ranging	1	no	Non-probabilistic	no	yes	no	yes	yes	yes	Yes	No
34	Britton, A P	Beyond Rabies: Are Free-Ranging Skunks (Mephitis mephitis) in British Columbia Reservoirs of Emerging Infection?	2015	Canada	North America	1	NA	Free-ranging	49	no	Non-probabilistic	no	yes	yes	yes	no	yes	Yes	No
35	Bruyn, P J N	Mass mortality of adult male subantarctic fur seals: Are alien mice the culprits?	2008	Marion Island	Africa		NA	Free-ranging	46	no	Non-probabilistic	no	yes	no	no	no	yes	No	No
36	Calderón, Alfonso	Leptospirosis in pigs, dogs, rodents, humans, and water in an area of the Colombian tropics	2013	Colombia	South America	3	NA	Free-ranging	39	no	Non-probabilistic	yes	no	no	yes	no	yes	No	No
37	Cameron, Caroline E.	Detection of Pathogenic <i>Leptospira</i> Bacteria in Pinniped Populations via PCR and Identification of a Source of Transmission for Zoonotic Leptospirosis in the Marine Environment	2008	United States of America	North America	4	Zoological	Both	61	no	Non-probabilistic	no	yes	yes	yes	no	yes	No	No
38	Chakma, S.	A Survey of Zoonotic Pathogens Carried by Non-Indigenous Rodents at the Interface of the Wet Tropics of North Queensland, Australia	2015	Australia	Oceania	3	NA	Free-ranging	70	no	Non-probabilistic	yes	yes	no	no	yes	yes	No	No
39	Chiari, M	Seroprevalence and risk factors of leptospirosis in wild boars (Sus scrofa) in northern Italy	2016	Italy	Europe	1	NA	Free-ranging	348	no	Non-probabilistic	yes	yes	no	yes	yes	yes	Yes	Yes
40	Cilia, G	Leptospira fainei detected in testicles and epididymis of wild boar (Sus scrofa)	2021	Italy	Europe	1	NA	Free-ranging	200	no	Non-probabilistic	yes	yes	no	yes	no	no	Yes	No
41	Cilia, Giovanni	Molecular detection of Leptospira spp. in wild boar (Sus scrofa) hunted in Liguria region (Italy)	2020	Italy	Europe	1	NA	Free-ranging	611	no	Non-probabilistic	no	yes	no	yes	no	yes	Yes	No
42	Cilia, Giovanni	Leptospira Survey in Wild Boar (Sus scrofa) Hunted in Tuscany, Central Italy	2020	Italy	Europe	1	NA	Free-ranging	287	no	Non-probabilistic	yes	yes	no	yes	yes	yes	Yes	Yes
43	Cilia, Giovanni	Presence of pathogenic leptospira spp. In the reproductive system and fetuses of wild boars (sus scrofa) in Italy	2020	Italy	Europe	1	NA	Free-ranging	231	no	Non-probabilistic	yes	yes	no	yes	yes	no	Yes	Yes
44	Colegrove, Kathleen M	Leptospirosis in Northern Elephant Seals (Mirounga angustirostris) Stranded along the California Coast	2005	United States of America	North America	1	NA	Free-ranging	6	no	Non-probabilistic	no	no	yes	yes	yes	yes	Yes	No
45	Colombo, V C	New host species for Leptospira borgpetersenii and Leptospira interrogans serovar Copenhageni	2018	Argentina	South America	6	NA	Free-ranging	317	no	Non-probabilistic	yes	no	no	yes	yes	yes	Yes	Yes
46	Cordonin, Colette	Complete Genome Sequences of Three Leptospira mayottensis Strains from Tenrecs That Are Endemic in the Malagasy Region	2018	Madagascar and Mayotte	Africa	2	NA	Free-ranging	3	no	Non-probabilistic	yes	no	no	yes	no	no	No	Yes
47	Correa, Juana Paola	Natural Infection of Leptospira Species in the Native Rodents Degu ( Octodon degus ) and Darwin's Pericote ( Phyllotis darwini ) in Mediterranean Ecosystem of Chile	2017	Chile	South America	2	NA	Free-ranging	328	no	Non-probabilistic	no	yes	no	no	no	yes	Yes	No
48	Cortez, Valerie	Identification of Leptospira and Bartonella among rodents collected across a habitat disturbance gradient along the Inter-Oceanic Highway in the southern Amazon Basin of Peru	2018	Peru	South America	10	NA	Free-ranging	97	no	Non-probabilistic	yes	yes	no	yes	no	yes	No	No
49	Cosson, Jean-François	Epidemiology of Leptospira Transmitted by Rodents in Southeast Asia	2014	Thailand, Laos PDR, Cambodia	Asia	17	NA	Free-ranging	901	no	Non-probabilistic	no	yes	no	yes	no	yes	Yes	No
50	Cranford, Hannah M	Mongooses (Urva auropunctata) as reservoir hosts of Leptospira species in the United States Virgin Islands, 2019-2020.	2021	United States of America	North America	1	NA	Free-ranging	274	no	Non-probabilistic	yes	yes	no	yes	yes	yes	Yes	Yes
51	Cvetnic, Zeljko	A serological survey and isolation of leptospires from small rodents and wild boars in the Republic of Croatia	2003	Croatia	Europe	9	NA	Free-ranging	533	no	Non-probabilistic	yes	no	no	no	yes	yes	Yes	Yes
52	Dalazen, Gislaine Taimara	Survey of leptospira spp. And brucella abortus in free-ranging armadillos from Pantanal, Brazil	2020	Brazil	South America	4	NA	Free-ranging	48	no	Non-probabilistic	no	yes	no	no	no	no	Yes	No
53	Delaney, Martha A	Isolation of Leptospira from a Phocid: Acute Renal Failure and Mortality from Leptospirosis in Rehabilitated Northern Elephant Seals ( Mirounga angustirostris ), California, USA	2014	United States of America	North America	1	NA	Free-ranging	8	no	Non-probabilistic	yes	yes	yes	no	yes	yes	Yes	Yes
54	Denipitiya, D T H	Identification of cattle, buffaloes and rodents as reservoir animals of Leptospira in the District of Gampaha, Sri Lanka	2017	Sri Lanka	Asia	1	NA	Free-ranging	38	no	Non-probabilistic	no	yes	no	no	no	yes	No	No
55	Denkinger, Judith	PUP MORTALITY AND EVIDENCE FOR PATHOGEN EXPOSURE IN GALAPAGOS SEA LIONS ( ZALOPHUS WOLLEBAEKI ) ON SAN CRISTOBAL ISLAND, GALAPAGOS, ECUADOR	2017	Ecuador	South America	1	NA	Free-ranging	143	no	Non-probabilistic	no	yes	no	no	no	yes	Yes	No
56	Desvars, A	Influence of risk factors on renal leptospiral load in naturally infected wild black rats	2013	Réunion Island	Africa	1	NA	Free-ranging	76	no	Non-probabilistic	no	yes	no	no	no	yes	No	No
57	Desvars, A	Endemicity of leptospirosis in domestic and wild animal species from Reunion Island (Indian Ocean).	2012	Réunion Island	Africa	7	NA	Free-ranging	210	no	Non-probabilistic	no	yes	no	no	no	yes	Yes	No
58	Desvars, Amélie	Similarities in Leptospira Serogroup and Species Distribution in Animals and Humans in the Indian Ocean Island of Mayotte	2012	Mayotte	Africa	1	NA	Free-ranging	156	no	Non-probabilistic	no	yes	no	yes	no	yes	No	No
59	DÍAZ, M. MÓNICA	DIVERSITY OF BAT-ASSOCIATED LEPTOSPIRA IN THE PERUVIAN AMAZON INFERRED BY BAYESIAN PHYLOGENETIC ANALYSIS OF 16S RIBOSOMAL DNA SEQUENCES	2005	Peru	South America	27	NA	Free-ranging	589	no	Non-probabilistic	yes	yes	no	yes	yes	yes	Yes	Yes
60	Dietrich, Muriel	Biogeography of Leptospira in wild animal communities inhabiting the insular ecosystem of the western Indian Ocean islands and neighboring Africa article	2018	Multiple countries (Indian Ocean Region)	Africa	34	NA	Free-ranging	127	no	Non-probabilistic	no	yes	no	yes	no	yes	No	No
61	Dietrich, Muriel	Leptospira and paramyxovirus infection dynamics in a bat maternity enlightens pathogen maintenance in wildlife	2015	Réunion Island	Africa	1	NA	Free-ranging	420	no	Non-probabilistic	no	yes	no	yes	no	yes	Yes	No
62	Dietrich, Muriel	The excreted microbiota of bats: evidence of niche specialisation based on multiple body habitats	2017	South Africa	Africa	4	NA	Free-ranging	6	no	Non-probabilistic	no	yes	no	no	no	yes	Yes	No
63	Dietrich, Muriel	Diversification of an emerging pathogen in a biodiversity hotspot: Leptospira in endemic small mammals of Madagascar	2014	Madagascar	Africa	20	NA	Free-ranging	344	no	Non-probabilistic	no	yes	no	yes	no	yes	Yes	No
64	Dietrich, Muriel	Synchronized shift of oral, faecal and urinary microbiotas in bats and natural infection dynamics during seasonal reproduction	2018	South Africa	Africa	1	NA	Free-ranging	73	no	Non-probabilistic	no	yes	no	yes	no	yes	Yes	No
65	Dirsmith, Katherine	Leptospirosis in Fox Squirrels (Sciurus niger) of Larimer County, Colorado, USA	2013	United States of America	North America	1	NA	Free-ranging	22	no	Non-probabilistic	no	no	yes	no	no	yes	Yes	No
66	Dobigny, Gauthier	Urban Market Gardening and Rodent-Borne Pathogenic Leptospira in Arid Zones: A Case Study in Niamey, Niger	2015	Niger	Africa	5	NA	Free-ranging	578	no	Non-probabilistic	no	yes	no	yes	no	yes	Yes	No
67	Dos Santos Paixão, Mirian	Serology, isolation, and molecular detection of Leptospira spp. from the tissues and blood of rats captured in a wild animal preservation centre in Brazil	2014	Brazil	South America		NA	Free-ranging	13	no	Non-probabilistic	yes	yes	no	no	no	yes	No	No
68	Duncan, C	Leptospirosis and tularaemia in raccoons (procyon lotor) of larimer country, colorado	2012	United States of America	North America	1	NA	Free-ranging	65	no	Non-probabilistic	no	yes	yes	yes	no	yes	Yes	No
69	Dybing, N A	Leptospira Species in Feral Cats and Black Rats from Western Australia and Christmas Island	2017	Australia	Oceania	2	NA	Free-ranging	208	no	Non-probabilistic	no	yes	no	yes	no	yes	No	No
70	ESPINOSA-MARTÍNEZ, Deborah V	NEW WILDLIFE HOSTS OF Leptospira interrogans IN CAMPECHE, MEXICO	2015	Mexico	North America	2	NA	Free-ranging	10	no	Non-probabilistic	no	yes	no	no	no	yes	Yes	No
71	Ethier, D M	THE OCCURRENCE OF PATHOGENS IN AN ENDANGERED POPULATION OF AMERICAN BADGERS (TAXIDEA TAXUS JACKSONI) IN ONTARIO, CANADA	2017	Canada	North America	1	NA	Free-ranging	22	no	Non-probabilistic	no	no	yes	no	no	yes	Yes	No
72	Fernandes, Juciê Jales	Leptospira interrogans infection in tegu lizard (Tupinambis merianae), Brazil TT - Infecção por Leptospira interrogans em lagarto teiú (Tupinambis merianae), Brasil	2020	Brazil	South America	1	NA	Free-ranging	12	no	Non-probabilistic	yes	yes	no	yes	no	yes	Yes	No
73	Fernandes, Juciê Jales	Didelphis albiventris as a carrier of Leptospira sp. in the central nervous tissue in the semiarid region of Northeast, Brazil	2020	Brazil	South America	1	NA	Free-ranging	12	no	Non-probabilistic	yes	yes	no	yes	no	yes	Yes	No
74	Ferreira, Amanda Carvalho Rosado	Cross-sectional study on Brucella spp., Leptospira spp. and Salmonella spp. in bats from Montes Claros, Minas Gerais, Brazil	2021	Brazil	South America	23	NA	Free-ranging	196	no	Non-probabilistic	no	yes	no	yes	no	no	Yes	No
75	Ferreira, Ana S.	Genetic diversity of pathogenic leptospires from wild, domestic and captive host species in Portugal	2020	Portugal	Europe	6	NA	Both	11	no	Non-probabilistic	yes	no	no	yes	yes	no	No	Yes
76	Fischer, Stefan	Leptospira Genomospecies and Sequence Type Prevalence in Small Mammal Populations in Germany	2018	Germany	Europe	14	NA	Free-ranging	3950	no	Non-probabilistic	no	yes	no	yes	no	yes	Yes	No
77	Fornazari, Felipe	Leptospira reservoirs among wildlife in Brazil: Beyond rodents	2018	Brazil	South America	16	NA	Free-ranging	309	yes	Probabilistic	no	yes	no	yes	no	yes	Yes	No
78	Fortes-Gabriel, Elsa	First Isolates of Leptospira spp., from Rodents Captured in Angola	2016	Angola	Africa	3	NA	Free-ranging	37	no	Non-probabilistic	yes	yes	no	yes	yes	yes	No	Yes
79	Galarce, Nicolás	Survey of zoonotic bacterial pathogens in native foxes in central chile: First record of brucella canis exposure	2021	Chile	South America	2	Zoological	Captive	46	no	Non-probabilistic	no	yes	no	no	no	no	Yes	No
80	Gamage, Chandika D	Prevalence and Carrier Status of Leptospirosis in Smallholder Dairy Cattle and Peridomestic Rodents in Kandy, Sri Lanka	2011	Sri Lanka	Africa	2	NA	Free-ranging	74	no	Non-probabilistic	no	yes	no	yes	no	yes	Yes	No
81	Gelling, M	Leptospirosis acquisition following the reintroduction of wildlife	2015	United Kingdom	Europe	1	Managed	Both	134	no	Non-probabilistic	yes	yes	no	yes	yes	yes	Yes	Yes
82	Giraldo de León, G.	Los roedores como reservorios de Leptospiras en planteles porcinos de la zona central cafetera de Colombia	2002	Colombia	South America	3	NA	Free-ranging	75	no	Non-probabilistic	yes	no	no	no	no	yes	No	No
83	Girio, Raul José Silva	Pesquisa de anticorpos contra Leptospira spp. em animais silvestres e em estado feral da região de Nhecolândia, Mato Grosso do Sul, Brasil: utilização da técnica de imuno-histoquímica para detecção do agente TT - Investigation of antibodies to Leptospira	2004	Brazil	South America	2	NA	Free-ranging	10	no	Non-probabilistic	yes	no	yes	no	no	yes	Yes	No
84	Girio, Raul José Silva	Serological survey and DNA screening of <i>Leptospira</i> spp. in free?living adult tufted capuchin monkeys ( <i>Cebus apella nigritus</i> ) in a forest reserve Southeast São Paulo State, Brazil	2020	Brazil	South America	1	NA	Free-ranging	12	no	Non-probabilistic	no	yes	no	no	no	yes	Yes	No
85	Girling, Simon J	Evidence of Leptospira species and their significance during reintroduction of Eurasian beavers (Castor fiber) to Great Britain.	2019	England, Germany, Scotland, Norway	Europe	1	Managed	Both	73	no	Non-probabilistic	no	yes	no	no	no	yes	Yes	No
86	Gomard, Yann	Malagasy bats shelter a considerable genetic diversity of pathogenic Leptospira suggesting notable host-specificity patterns	2016	Madagascar	Africa	31	NA	Free-ranging	947	no	Non-probabilistic	no	yes	no	yes	no	yes	Yes	No
87	Gomard, Yann	Co-Radiation of Leptospira and Tenrecidae (Afrotheria) on Madagascar	2022	Madagascar	Africa	9	NA	Free-ranging	55	no	Non-probabilistic	no	yes	no	yes	no	yes	Yes	No
88	Gonçalves, D D	Leptospirosis in free-living capybaras (Hydrochaeris hydrochaeris) from a university campus in the city of Araras in São Paulo, Brazil	2020	Brazil	South America	1	NA	Free-ranging	31	no	Non-probabilistic	no	yes	no	no	no	no	Yes	No
89	Guernier, V	Leptospira diversity in animals and humans in Tahiti, French Polynesia	2017	French Polynesia	Oceania	3	NA	Free-ranging	113	no	Non-probabilistic	no	yes	no	yes	no	yes	Yes	No
90	Guernier, Vanina	Human Leptospirosis on Reunion Island, Indian Ocean: Are Rodents the (Only) Ones to Blame?	2016	Réunion Island	Africa	5	NA	Free-ranging	995	no	Non-probabilistic	yes	yes	no	yes	no	yes	Yes	No
91	Hammoudi, Nassim	Molecular Detection of Pathogenic Leptospira in Grasscutters (Thryonomys swinderianus) from Côte d'Ivoire	2020	Ivory Coast	Africa	1	NA	Free-ranging	60	no	Non-probabilistic	no	yes	no	yes	no	yes	Yes	No
92	Han, Hui-ju	Pathogenic Leptospira Species in Insectivorous Bats, China, 2015	2018	China	Asia	4	NA	Free-ranging	124	no	Non-probabilistic	no	yes	no	yes	no	yes	Yes	No
93	Harkin, Kenneth R	Use of PCR to Identify Leptospira in Kidneys of Big Brown Bats ( Eptesicus fuscus ) in Kansas and Nebraska, USA	2014	United States of America	North America	1	NA	Free-ranging	98	no	Non-probabilistic	no	yes	no	no	no	yes	Yes	No
94	Herrera, James P	Effects of land use, habitat characteristics, and small mammal community composition on leptospira prevalence in northeast madagascar	2020	Madagascar	Africa	11	NA	Free-ranging	530	no	Non-probabilistic	no	yes	no	yes	no	yes	Yes	No
95	Houéménou	Pathogenic Leptospira in Commensal Small Mammals from the Extensively Urbanized Coastal Benin	2019	Benin	Africa	7	NA	Free-ranging	971	no	Non-probabilistic	no	yes	no	yes	no	yes	Yes	No
96	Hurd, Jillian	Spatial analysis of Leptospira infection in muskrats in Lower Saxony, Germany, and the association with human leptospirosis	2017	Germany	Europe	1	NA	Free-ranging	2913	no	Non-probabilistic	no	yes	no	no	no	yes	Yes	No
97	Jaeger, L H	Novel MLST sequence types of pathogenic Leptospira spp.: Opening the black box of animal leptospirosis in Brazil.	2019	Brazil	South America	1	NA	NA	8	no	Non-probabilistic	no	yes	no	yes	yes	yes	No	No
98	Jardine, Claire	Longitudinal study on the seroprevalence of avian influenza, leptospirosis, and tularemia in an urban population of raccoons (Procyon lotor) in Ontario, Canada.	2011	Canada	North America	1	NA	Free-ranging	23	no	Non-probabilistic	yes	no	no	no	no	yes	Yes	No
99	Jensen, Per M.	Is it too cold for Leptospira interrrogans transmission on the Faroese Islands?	2015	Faroe Islands	Europe	1	NA	Free-ranging	95	no	Non-probabilistic	no	yes	no	yes	no	yes	No	No
100	Jeske, K	Hantavirus– Leptospira coinfections in small mammals from central Germany	2021	Germany	Europe	11	NA	Free-ranging	1689	no	Non-probabilistic	no	yes	no	yes	no	yes	Yes	No
101	Jobbins, S. E.	Leptospira interrogans at the human-wildlife interface in Northern Botswana: A newly identified public health threat	2013	Botswana	Africa	2	NA	Free-ranging	42	no	Non-probabilistic	no	yes	no	yes	no	yes	Yes	No
102	Jobbins, Sarah E	Evidence of Leptospira sp infection among a diversity of African wildlife species: beyond the usual suspects	2015	Botswana	Africa	69	NA	Free-ranging	289	no	Non-probabilistic	no	yes	no	unclear	no	yes	No	No
103	Jorge, Sérgio	Leptospira borgpetersenii from free-living white-eared opossum (Didelphis albiventris): First isolation in Brazil	2012	Brazil	South America	1	NA	Free-ranging	33	no	Non-probabilistic	yes	no	no	yes	no	yes	Yes	Yes
104	Jorge, Sérgio	Detection of Virulence Factors and Molecular Typing of Pathogenic Leptospira from Capybara (Hydrochaeris hydrochaeris)	2012	Brazil	South America	1	NA	Free-ranging	1	no	Non-probabilistic	yes	no	no	yes	no	yes	Yes	Yes
105	Kamani, J	Molecular detection and characterization of pathogenic Leptospira species in bats (Chiroptera) roosting in human habitats in Nigeria, West Africa	2021	Nigeria	Africa	4	NA	Free-ranging	231	no	Non-probabilistic	no	yes	no	yes	no	yes	Yes	No
106	Kik, M J L	An outbreak of leptospirosis in seals (Phoca vitulina) in captivity.	2006	Netherlands	Europe	2	Zoological	Captive	14	no	Non-probabilistic	yes	yes	no	no	yes	yes	Yes	Yes
107	Kin, M S	Presence of antibodies against leptospira serovars in chaetophractus villosus (Mammalia, dasypodidae), la pampaprovince, Argentina	2015	Argentina	South America	1	NA	Free-ranging	24	no	Non-probabilistic	no	no	yes	no	no	yes	Yes	No
108	Knowles, Susan	Leptospirosis in northern sea otters (Enhydra lutris kenyoni) from Washington, USA	2020	United States of America	North America	1	NA	Free-ranging	6	no	Non-probabilistic	no	yes	yes	no	no	yes	Yes	No
109	Koizumi, N	Prevalence of Leptospira spp. in the kidneys of wild boars and deer in Japan	2009	Japan	Asia	2	NA	Free-ranging	239	no	Non-probabilistic	no	yes	no	yes	no	yes	Yes	No
110	Koizumi, Nobuo	Multiple-locus variable-number tandem repeat analysis of Leptospira interrogans and Leptospira borgpetersenii isolated from small feral and wild mammals in East Asia	2015	Japan, Philippines, Taiwan and Vietnam	Asia	12	NA	Free-ranging	162	no	Non-probabilistic	yes	no	no	yes	yes	yes	No	Yes
111	KOIZUMI, Nobuo	Isolation and Characterization of Leptospira spp. from Raccoons in Japan	2009	Japan	Asia	1	Managed	Both	124	no	Non-probabilistic	yes	no	no	yes	yes	yes	Yes	Yes
112	Kremer, F S	Draft genome of the Leptospira interrogans strains, Acegua, RCA, Prea, and Capivara, obtained from wildlife maintenance hosts and infected domestic animals	2016	Brazil	South America	2	NA	NA		no	Non-probabilistic	yes	no	no	yes	yes	NA	No	Yes
113	Krijger, Inge M	Prevalence of Leptospira Infection in Rodents from Bangladesh	2019	Bangladesh	Asia	6	NA	Free-ranging	465	no	Non-probabilistic	no	yes	no	yes	no	yes	Yes	No
114	Krijger, Inge M	Wild rodents and insectivores as carriers of pathogenic Leptospira and Toxoplasma gondii in The Netherlands	2020	Netherlands	Europe	10	NA	Free-ranging	379	no	Non-probabilistic	no	yes	no	yes	no	yes	Yes	No
115	Kumari, Priyanka	Dna-based detection of leptospira wolffii, giardia intestinalis and toxoplasma gondii in environmental feces of wild animals in Korea	2021	South Korea	Asia	3	NA	Free-ranging	40	no	Non-probabilistic	no	yes	no	yes	no	no	Yes	No
116	Lagadec, E	Pathogenic leptospira spp. in bats, Madagascar and union of the comoros	2012	Madagascar and Union of the Comoros	Africa	12	NA	Free-ranging	129	no	Non-probabilistic	no	yes	no	yes	no	yes	No	No
117	Lagadec, Erwan	Identification of Tenrec ecaudatus, a Wild Mammal Introduced to Mayotte Island, as a Reservoir of the Newly Identified Human Pathogenic Leptospira mayottensis	2016	Mayotte Island	Africa	4	NA	Free-ranging	415	no	Non-probabilistic	yes	yes	no	yes	no	yes	Yes	Yes
118	Latifah, I	Prevalence of leptospiral DNA among wild rodents from a selected area in Beguk Dam Labis, Segamat, Johor, Malaysia.	2012	Malaysia	Asia	1	NA	Free-ranging	69	no	Non-probabilistic	no	yes	no	no	no	no	Yes	No
119	LeAnn White, C.	Pathogen exposure and blood chemistry in the Washington, USA population of northern sea otters (Enhydra lutris kenyoni)	2013	United States of America	North America	1	NA	Free-ranging	6	no	Non-probabilistic	yes	no	no	no	no	yes	Yes	No
120	Li, S	Source tracking of human leptospirosis: Serotyping and genotyping of Leptospira isolated from rodents in the epidemic area of Guizhou province, China	2013	China	Asia	7	NA	Free-ranging	160	no	Non-probabilistic	yes	no	no	yes	yes	yes	Yes	Yes
121	Li, S J	Molecular typing of Leptospira spp. strains isolated from field mice confirms a link to human leptospirosis	2013	China	Asia	1	NA	Free-ranging	118	no	Non-probabilistic	yes	no	no	yes	yes	yes	No	Yes
122	Llanos-Soto, Sebastián	Evidence of pathogenic leptospira infection in a free-ranging andean fox (Lycalopex culpaeus) from central Chile	2019	Chile	South America	1	NA	Free-ranging	1	no	Non-probabilistic	yes	no	no	yes	no	yes	Yes	No
123	Loan, Hoang Kim	How Important Are Rats As Vectors of Leptospirosis in the Mekong Delta of Vietnam?	2015	Vietnam	Asia	5	NA	Free-ranging	275	no	Non-probabilistic	no	yes	no	yes	no	yes	Yes	No
124	Loffler, S G	Isolation of a Seawater Tolerant Leptospira spp. from a Southern Right Whale (Eubalaena australis)	2015	Argentina	South America	1	NA	Free-ranging	27	no	Non-probabilistic	yes	no	no	yes	no	yes	Yes	Yes
125	Lovera, R	Intrinsic and extrinsic factors related to pathogen infection in wild small mammals in intensive milk cattle and swine production systems	2017	Argentina	South America	9	NA	Free-ranging	344	no	Non-probabilistic	yes	no	no	yes	yes	yes	Yes	Yes
126	Luna, Jhuliana	Assessment of Risk Factors in Synanthropic and Wild Rodents Infected by Pathogenic Leptospira spp. Captured in Southern Chile	2020	Chile	South America	5	NA	Free-ranging	121	no	Non-probabilistic	no	yes	yes	no	no	yes	Yes	No
127	Ma, Xiao-Juan	Detection of Leptospira interrogans in Hedgehogs from Central China	2020	China	Asia	1	NA	Free-ranging	41	no	Non-probabilistic	no	yes	no	yes	no	yes	Yes	No
128	Manabella Salcedo, Iris	Role of Mus musculus in the transmission of several pathogens in poultry farms	2021	Argentina	South America	9	NA	Free-ranging	262	no	Non-probabilistic	yes	no	no	no	no	yes	Yes	No
129	Mangombi, Joa Braïthe	First investigation of pathogenic bacteria, protozoa and viruses in rodents and shrews in context of forest-savannah-urban areas interface in the city of Franceville (Gabon)	2021	Gabon	Africa	8	NA	Free-ranging	198	no	Non-probabilistic	no	yes	no	yes	no	yes	Yes	No
130	Marquez, Aurélie	House Mice as a Real Sanitary Threat of Human and Animal Leptospirosis: Proposal for Integrated Management	2019	France	Europe	1	NA	Free-ranging	12	no	Non-probabilistic	yes	yes	no	yes	yes	yes	No	No
131	Marreros, N	Fatal leptospirosis in free-ranging Eurasian beavers ( Castor fiber L.), Switzerland	2018	Switzerland	Europe	1	NA	Free-ranging	13	no	Non-probabilistic	no	yes	no	yes	no	yes	Yes	No
132	Martel, An	The Absence of Zoonotic Agents in Invasive Bullfrogs (Lithobates catesbeianus) in Belgium and The Netherlands	2013	Belgium and Netherlands	Europe	1	NA	Free-ranging	164	no	Non-probabilistic	no	yes	no	no	no	yes	Yes	No
133	Mateus, Jose	Bats are a potential reservoir of pathogenic leptospira species in Colombia	2019	Colombia	South America	12	NA	Free-ranging	26	no	Non-probabilistic	no	yes	no	yes	no	yes	Yes	No
134	MATHESH, Karikalan	A multipronged approach for the detection of leptospirosis in captive sloth bears (Melursus ursinus) in Agra and Bannerghatta sloth bear rescue centers in India	2021	India	Asia	1	Managed	Captive	11	no	Non-probabilistic	no	yes	no	no	no	yes	Yes	No
135	Mayer, Fabiana Quoos	Pathogenic Leptospira spp. in bats: Molecular investigation in Southern Brazil	2017	Brazil	South America	12	NA	Free-ranging	92	no	Non-probabilistic	no	yes	no	no	no	yes	Yes	No
136	Mayer-Scholl, Anne	Leptospira spp. in Rodents and Shrews in Germany	2014	Germany	Europe	17	NA	Free-ranging	2973	no	Non-probabilistic	no	yes	no	yes	no	yes	Yes	No
137	Mayer-Scholl, Anne	Leptospira spp. in Rodents and Shrews from Afghanistan	2019	Afghanistan	Asia	6	NA	Free-ranging	751	no	Non-probabilistic	no	yes	yes	yes	no	yes	Yes	No
138	Medeiros, Luciana Dos Santos	Small Mammals as Carriers/Hosts of Leptospira spp. in the Western Amazon Forest	2020	Brazil	South America	23	NA	Free-ranging	103	no	Non-probabilistic	yes	yes	no	yes	no	yes	Yes	No
139	Medkour, Hacène	Potential zoonotic pathogens hosted by endangered bonobos	2021	Democratic Republic of the Congo	Africa	1	Zoological	Both	91	no	Non-probabilistic	no	yes	no	yes	no	no	Yes	No
140	Mesquita, G.S.S.	Monitoring of Leptospira in captive turtles by DNA analysis	2021	Brazil	South America	6	Managed	Captive	148	no	Non-probabilistic	no	yes	no	no	no	no	Yes	No
141	Mgode, Georgies F	Leptospira Serovars for Diagnosis of Leptospirosis in Humans and Animals in Africa: Common Leptospira Isolates and Reservoir Hosts	2015	Tanzania	Africa	3	Managed	Both	1965	no	Non-probabilistic	yes	no	no	yes	yes	yes	Yes	Yes
142	Milas, Zoran	The occurrence and maintenance of Leptospira serovars Australis and Bratislava in domestic and wild animals in Croatia	2013	Croatia	Europe	6	NA	Free-ranging	984	no	Non-probabilistic	yes	yes	no	yes	yes	yes	Yes	Yes
143	Milas, Zoran	The role of myomorphous mammals as reservoirs of leptospira in the pedunculate oak forests of Croatia	2002	Croatia	Europe	9	NA	Free-ranging	227	no	Non-probabilistic	yes	no	no	no	yes	yes	Yes	Yes
144	Millán, J	Carriage of pathogenic Leptospira in carnivores at the wild/domestic interface	2019	Spain	Europe	5	NA	Free-ranging	51	no	Non-probabilistic	no	yes	no	no	yes	yes	Yes	No
145	Millán, J	Risk factors of Leptospira infection in Mediterranean periurban micromammals	2018	Spain	Europe	6	NA	Free-ranging	335	no	Non-probabilistic	no	yes	no	yes	yes	yes	Yes	No
146	Millán, Javier	Using a top predator as a sentinel for environmental contamination with pathogenic bacteria: the Iberian wolf and leptospires	2014	Spain	Europe	1	NA	Free-ranging	49	no	Non-probabilistic	yes	yes	no	yes	yes	yes	Yes	No
147	Millán, Javier	Leptospirosis in Wild and Domestic Carnivores in Natural Areas in Andalusia, Spain	2009	Spain	Europe	6	NA	Free-ranging	120	no	Non-probabilistic	yes	no	no	no	no	yes	Yes	No
148	Moinet, Marie	LEPTOSPIROSIS IN FREE-RANGING ENDANGERED EUROPEAN MINK (MUSTELA LUTREOLA) AND OTHER SMALL CARNIVORES (MUSTELIDAE, VIVERRIDAE) FROM SOUTHWESTERN FRANCE	2010	France	Europe	3	NA	Free-ranging	85	no	Non-probabilistic	no	yes	no	no	yes	yes	Yes	No
149	Molina, Camila V	Leptospira spp., rotavirus, norovirus, and hepatitis E virus surveillance in a wild invasive golden?headed lion tamarin ( Leontopithecus chrysomelas ; Kuhl, 1820) population from an urban park in Niterói, Rio de Janeiro, Brazil	2019	Brazil	South America	1	Managed	Both	100	no	Non-probabilistic	no	yes	no	yes	no	yes	Yes	No
150	Monte, Leonardo G	Molecular characterization of virulent Leptospira interrogans serogroup Icterohaemorrhagiae isolated from Cavia aperea	2013	Brazil	South America	1	NA	Free-ranging	1	no	Non-probabilistic	yes	no	no	yes	yes	yes	Yes	Yes
151	Moreno, Ana	Detection of a gE-deleted Pseudorabies virus strain in an Italian red fox	2020	Italy	Europe	1	NA	Free-ranging	1	no	Non-probabilistic	no	yes	no	no	no	no	Yes	No
152	Moreno, Luisa Z.	Characterization of Leptospira santarosai Serogroup Grippotyphosa Serovar Bananal Isolated from Capybara ( Hydrochaeris hydrochaeris ) in Brazil	2016	Brazil	South America	1	NA	Free-ranging	40	no	Non-probabilistic	yes	no	no	yes	yes	yes	Yes	Yes
153	Moseley, Mark	Mixed Leptospira Infections in a Diverse Reservoir Host Community, Madagascar, 2013–2015	2018	Madagascar	Africa	8	NA	Free-ranging	723	no	Non-probabilistic	no	yes	no	yes	no	yes	Yes	No
154	Munõz-Zanzi, Claudia	Household characteristics associated with rodent presence and Leptospira infection in rural and urban communities from Southern Chile	2014	Chile	South America	6	NA	Free-ranging	393	no	Non-probabilistic	no	yes	no	no	no	yes	Yes	No
155	Nally, Jarlath E	Emerging Infectious Disease Implications of Invasive Mammalian Species: The Greater White-Toothed Shrew (Crocidura russula) Is Associated With a Novel Serovar of Pathogenic Leptospira in Ireland	2016	Ireland	Europe	1	NA	Free-ranging	18	no	Non-probabilistic	yes	no	no	yes	yes	yes	Yes	Yes
156	Natarajaseenivasan, Kalimuthusamy	Seroprevalence of leptospira borgpetersenii serovar javanica infection among dairy cattle, rats and humans in the cauvery river valley of southern India	2011	India	Asia	1	NA	Free-ranging	321	no	Non-probabilistic	yes	yes	no	yes	yes	yes	No	No
157	Norman, Stephanie A	RISK FACTORS FOR AN OUTBREAK OF LEPTOSPIROSIS IN CALIFORNIA SEA LIONS (ZALOPHUS CALIFORNIANUS) IN CALIFORNIA, 2004	2008	United States of America	North America	1	Managed	Captive	459	no	Non-probabilistic	no	yes	no	no	no	unclear	Yes	No
158	Obiegala, Anna	Prevalence and Genotype Allocation of Pathogenic Leptospira Species in Small Mammals from Various Habitat Types in Germany	2016	Germany	Europe	11	NA	Free-ranging	1213	no	Non-probabilistic	no	yes	no	yes	no	yes	Yes	No
159	Obiegala, Anna	Leptospira spp. in Small Mammals from Areas with Low and High Human Hantavirus Incidences in South-West Germany	2017	Germany	Europe	7	NA	Free-ranging	736	no	Non-probabilistic	no	yes	no	no	no	yes	Yes	No
160	Obusan, Marie Christine M.	Leptospira spp. and Toxoplasma gondii in stranded representatives of wild cetaceans in the Philippines	2019	Philippines	Asia	14	NA	Free-ranging	40	no	Non-probabilistic	yes	yes	no	yes	no	yes	Yes	Yes
161	Ogawa, Hirohito	Molecular epidemiology of pathogenic Leptospira spp. in the straw-colored fruit bat (Eidolon helvum) migrating to Zambia from the Democratic Republic of Congo	2015	Zambia	Africa	1	NA	Free-ranging	529	no	Non-probabilistic	yes	yes	no	yes	no	yes	Yes	No
162	Olds, June E	SEROLOGIC SURVEY AND RESULTS OF URINARY PCR TESTING FOR LEPTOSPIROSIS IN CAPTIVE BLACK-TAILED PRAIRIE DOGS ( CYNOMYS LUDOVICIANUS )	2015	United States of America	North America	1	Zoological	Captive	21	no	Non-probabilistic	no	yes	no	no	no	yes	Yes	No
163	Oliveira, J. P.	Detection of Leptospira spp. in wild Phrynops geoffroanus (Geoffroy's side-necked turtle) in urban environment	2016	Brazil	South America	1	NA	Free-ranging	66	no	Non-probabilistic	no	yes	no	no	no	no	Yes	No
164	Oliveira, Simone	SEROLOGICAL EVIDENCE OFLEPTOSPIRASPP. IN THE LAMI TUCO-TUCO RODENTS (CTENOMYS LAMI)	2014	Brazil	South America	1	NA	Free-ranging	8	no	Non-probabilistic	no	yes	no	no	no	yes	Yes	No
165	Patel, K.K.	Lack of association between Leptospira spp. serovars Hardjobovis and Pomona and pregnancy and mid-term abortion in New Zealand farmed red deer	2018	New Zealand	Oceania	1	Managed	Captive	125	no	Non-probabilistic	no	yes	no	no	no	no	Yes	No
166	Paz, Lucas Nogueira	Detection of Leptospira spp. in Captive Broad-Snouted Caiman (Caiman latirostris)	2019	Brazil	South America	1	Zoological	Captive	23	no	Non-probabilistic	no	yes	no	yes	no	no	Yes	No
167	Paz, Lucas Nogueira	Detection of Leptospira interrogans in Wild Sambar Deer (Rusa unicolor), Brazil	2022	Brazil	South America	1	NA	Free-ranging	15	no	Non-probabilistic	no	yes	no	yes	no	no	Yes	No
168	Pedersen, K	Evidence of leptospirosis in the kidneys and serum of feral swine (Sus scrofa) in the United States	2017	United States of America	North America	1	NA	Free-ranging	677	no	Non-probabilistic	no	yes	no	yes	no	yes	Yes	No
169	Peláez Sanchez, Ronald Guillermo	Genetic diversity of Leptospira in northwestern Colombia: first report of Leptospira santarosai as a recognised leptospirosis agent	2016	Colombia	South America	1	NA	Free-ranging	2	no	Non-probabilistic	yes	no	no	yes	yes	yes	No	Yes
170	Perez, Julie	Rodent Abundance Dynamics and Leptospirosis Carriage in an Area of Hyper-Endemicity in New Caledonia	2011	New Caledonia	Oceania	4	NA	Free-ranging	210	no	Non-probabilistic	yes	yes	no	yes	yes	yes	Yes	No
171	Phuentshok, Yoenten	Survey and Phylogenetic Analysis of Rodents and Important Rodent-Borne Zoonotic Pathogens in Gedu, Bhutan	2018	Bhutan	Asia	5	NA	Free-ranging	12	no	Non-probabilistic	no	yes	no	yes	no	yes	Yes	No
172	Piredda, Ivana	Molecular Typing of Pathogenic Leptospira Species Isolated from Wild Mammal Reservoirs in Sardinia	2021	Italy	Europe	15	NA	Free-ranging	387	no	Non-probabilistic	yes	yes	no	yes	yes	yes	Yes	Yes
173	Piredda, Ivana	Isolation of Leptospira interrogans from a Bottlenose Dolphin (Tursiops truncatus) in the Mediterranean Sea	2020	Italy	Europe	5	NA	Free-ranging	16	no	Non-probabilistic	yes	no	no	yes	yes	yes	Yes	Yes
174	Piredda, Ivana	Draft Genome Sequences of Four Different Strains Belonging to Leptospira interrogans Serovar Pomona Isolated from Mammals in the Island of Sardinia, Italy	2021	Italy	Europe	3	NA	Free-ranging	3	no	Non-probabilistic	yes	no	no	yes	yes	yes	Yes	Yes
175	Plata-Luis, Josué	Leptospira interrogans in Rodents from Cape Verde	2016	Cape Verde	Africa	2	NA	Free-ranging	62	no	Non-probabilistic	no	yes	no	yes	no	yes	No	No
176	Poudel, Anil	Molecular and Serological Prevalence of Leptospira spp. in Feral Pigs (Sus scrofa) and their Habitats in Alabama, USA	2020	United States of America	North America	1	NA	Free-ranging	315	no	Non-probabilistic	no	yes	no	yes	no	yes	Yes	No
177	Prager, K. C.	Antibiotic Efficacy in Eliminating Leptospiruria in California Sea Lions (Zalophus californianus) Stranding with Leptospirosis	2015	United States of America	North America	1	NA	Free-ranging	35	no	Non-probabilistic	yes	yes	no	no	no	yes	Yes	No
178	Prager, K.C.	Asymptomatic and chronic carriage of Leptospira interrogans serovar Pomona in California sea lions (Zalophus californianus)	2013	United States of America	North America	1	Managed	Both	85	no	Non-probabilistic	yes	yes	no	no	yes	yes	Yes	Yes
179	Priya, C G	Field rats form a major infection source of leptospirosis in and around Madurai, India.	2007	India	Asia	2	NA	Free-ranging	18	no	Non-probabilistic	yes	no	no	yes	yes	yes	Yes	No
180	Ramírez-Pizarro, Francisco	Zoonotic Pathogens in the American Mink in Its Southernmost Distribution	2019	Chile	South America	1	NA	Free-ranging	64	no	Non-probabilistic	no	yes	no	yes	no	yes	Yes	No
181	Ricardo, Tamara	Primer informe de Leptospira interrogans en el roedor sigmodontino Scapteromys aquaticus	2018	Argentina	South America	5	NA	Free-ranging	37	no	Non-probabilistic	yes	yes	no	yes	no	yes	Yes	No
182	Rocha, Katarine de Souza	New records of Leptospira spp. in wild marsupials and a rodent in the eastern Brazilian Amazon through PCR detection	2020	Brazil	South America	11	NA	Free-ranging	25	no	Non-probabilistic	no	yes	no	no	no	yes	Yes	No
183	Rockwell, Kelly E	Blanding’s turtles (Emydoidea blandingii) as a reservoir for Leptospira spp.	2019	United States of America	North America	1	NA	Free-ranging	34	no	Non-probabilistic	no	yes	no	no	no	yes	Yes	No
184	Rodamilans, G M	Leptospira interrogans in wild Boa constrictor snakes from Northeast Brazil peri?urban rainforest fragments	2020	Brazil	South America	1	NA	Free-ranging	46	no	Non-probabilistic	no	yes	no	yes	no	no	Yes	No
185	Rodríguez-Rojas, Jorge J	Molecular Detection of Leptospira interrogans and Borrelia burgdorferi in Wild Rodents from Mexico	2020	Mexico	North America	12	NA	Free-ranging	114	no	Non-probabilistic	no	yes	no	no	no	yes	Yes	No
186	Roquelo, Cédric	Serological and molecular survey of Leptospira spp. infections in wild boars and red foxes from Southeastern France	2021	France	Europe	1	NA	Free-ranging	62	no	Non-probabilistic	no	yes	no	yes	yes	yes	Yes	No
187	Sanders, Charles W	LEPTOSPIRA, PARVOVIRUS, AND TOXOPLASMA IN THE NORTH AMERICAN RIVER OTTER (LONTRA CANADENSIS) IN NORTH CAROLINA, USA	2020	United States of America	North America	1	NA	Free-ranging	220	no	Non-probabilistic	no	yes	no	no	no	yes	Yes	No
188	Sasmal, Indrani	LEPTOSPIROSIS IN URBAN AND SUBURBAN AMERICAN BLACK BEARS (URSUS AMERICANUS) IN WESTERN NORTH CAROLINA, USA	2019	United States of America	North America	1	NA	Free-ranging	125	no	Non-probabilistic	yes	yes	no	no	no	yes	Yes	No
189	Sauvé, CC	Exposure of the Gulf of St. Lawrence grey seal Halichoerus grypus population to potentially zoonotic infectious agents	2020	Canada	North America	1	NA	Free-ranging	53	no	Non-probabilistic	no	yes	yes	no	no	yes	Yes	No
190	Scarcelli, Eliana	Leptospira spp detection by Polymerase Chain Reaction (PCR) in clinical samples of captive black-capped Capuchin monkey (Cebus apella)	2003	Brazil	South America	1	Zoological	Captive	1	no	Non-probabilistic	yes	yes	no	no	no	yes	Yes	No
191	Schmidt, Elisabeth	Influence of Season, Population and Individual Characteristics on the Prevalence of Leptospira spp. in Bank Voles in North-West Germany	2021	Germany	Europe	1	NA	Free-ranging	1817	no	Non-probabilistic	no	yes	no	yes	no	yes	Yes	No
192	Scialfa, Exequiel	First Isolation of Leptospira interrogans from Lycalopex griseus (South American Gray Fox) in Argentina Shows New MLVA Genotype	2013	Argentina	South America	4	NA	Free-ranging	25	no	Non-probabilistic	yes	no	no	yes	yes	yes	Yes	Yes
193	Seidlova, Veronika	Urinary shedding of leptospires in palearctic bats	2021	Czech Republic, Poland, Armenia and Russia	Europe	11	NA	Free-ranging	176	no	Non-probabilistic	no	yes	no	yes	no	yes	Yes	No
194	Sepúlveda, Maximiliano A	Postmortem Findings in Four South American Sea Lions ( Otaria byronia ) from an Urban Colony in Valdivia, Chile	2015	Chile	South America	1	NA	Free-ranging	4	no	Non-probabilistic	no	no	yes	no	no	yes	Yes	No
195	Sérgio, Paulo	Pathogenic Leptospira species are widely disseminated among small mammals in Atlantic Forest biome	2019	Brazil	South America	22	NA	Free-ranging	153	no	Non-probabilistic	no	yes	no	yes	no	yes	Yes	No
196	Shearer, Karen E.	Detection of Leptospira spp. in wildlife reservoir hosts in Ontario through comparison of immunohistochemical and polymerase chain reaction genotyping methods	2014	Canada	North America	8	NA	Free-ranging	460	no	Non-probabilistic	no	yes	yes	yes	no	yes	Yes	No
197	Shinya, So	Molecular epidemiology of Leptospira spp. among wild mammals and a dog in Amami Oshima Island, Japan	2021	Japan	Asia	3	NA	Free-ranging	55	no	Non-probabilistic	yes	yes	no	yes	yes	yes	Yes	Yes
198	Shiokawa, Kanae	Peridomestic small Indian mongoose: An invasive species posing as potential zoonotic risk for leptospirosis in the Caribbean	2019	Saint Kitts and Nevis	Central America	1	NA	Free-ranging	146	no	Non-probabilistic	yes	yes	yes	yes	yes	yes	Yes	Yes
199	Silva, F J	Search of leptospires and of antibodies against leptospires in animals and human beings in farms in pantanal and caatinga brazilian biomes	2015	Brazil	South America	7	NA	Free-ranging		no	Non-probabilistic	yes	no	no	yes	yes	yes	Yes	Yes
200	Silva, Felipe Jorge da	Isolamento de Leptospira borgpetersenii em Didelphis albiventris sinantrópicos em Jaboticabal, São Paulo, Brasil	2013	Brazil	South America	1	NA	Free-ranging	15	no	Non-probabilistic	yes	no	no	yes	yes	yes	Yes	Yes
201	Sousa, Mônica S	Leptospira interrogans infection of southern tamanduas (Tamandua tetradactyla, Linnaeus, 1758) in Brazil.	2020	Brazil	South America	1	Zoological	Captive	7	no	Non-probabilistic	no	yes	yes	yes	no	yes	Yes	No
202	Spriggs, Maria C	SEROSURVEY, HEMATOLOGY, AND CAUSES OF MORTALITY OF FREE-RANGING AMERICAN MARTENS ( MARTES AMERICANA ) IN MICHIGAN	2018	United States of America	North America	1	NA	Free-ranging	16	no	Non-probabilistic	no	no	no	no	no	yes	Yes	No
203	State, Merida	Leptospirosis Determination in Rodents and Marsupials from Southern Maracaibo Lake Region, Merida State, Venezuela	2015	Venezuela	South America	3	NA	Free-ranging	39	no	Non-probabilistic	yes	no	no	no	yes	yes	Yes	Yes
204	Straub, M H	Leptospira prevalence and its association with renal pathology in mountain lions (Puma concolor) and bobcats (lynx rufus) in California, USA	2021	United States of America	North America	2	NA	Free-ranging	175	no	Non-probabilistic	no	yes	yes	no	no	yes	Yes	No
205	Straub, Mary H	Cross-sectional evaluation of multiple epidemiological cycles of Leptospira species in peri-urban wildlife in California	2020	United States of America	North America	12	NA	Free-ranging	443	no	Non-probabilistic	no	yes	no	yes	yes	yes	Yes	No
206	Straub, Mary H	Raccoons ( Procyon lotor ) and Striped Skunks ( Mephitis mephitis ) as Potential Reservoirs of Leptospira spp. in California	2020	United States of America	North America	2	NA	Free-ranging	223	no	Non-probabilistic	no	yes	no	no	no	yes	Yes	No
207	Stritof Majetic, Zrinka	Epizootiological survey of small mammals as Leptospira spp. reservoirs in Eastern Croatia	2014	Croatia	Europe	7	NA	Free-ranging	67	no	Non-probabilistic	yes	no	no	yes	yes	yes	Yes	Yes
208	Szonyi, Barbara	An outbreak of severe leptospirosis in capuchin (Cebus) monkeys	2011	Colombia	South America	3	Managed	Captive	52	no	Non-probabilistic	yes	no	no	yes	no	no	Yes	Yes
209	Tadin, Ante	Multiple Co-infections of Rodents with Hantaviruses, Leptospira, and Babesia in Croatia	2012	Croatia	Europe	2	NA	Free-ranging	44	no	Non-probabilistic	yes	no	no	no	yes	yes	Yes	Yes
210	Tan, Ching Giap	Neglected leptospirosis in raccoons ( Procyon lotor ) in Indiana, USA	2014	United States of America	North America	1	NA	Free-ranging	34	no	Non-probabilistic	yes	no	no	yes	yes	yes	Yes	Yes
211	Thayaparan S.	Serological and molecular detection of Leptospira spp. from small wild mammals captured in Sarawak, Malaysia	2015	Malaysia	Asia	19	NA	Free-ranging	155	no	Non-probabilistic	yes	yes	no	no	yes	yes	Yes	No
212	Tokarz, Rafal	Molecular Survey of Zoonotic Agents in Rodents and Other Small Mammals in Croatia	2016	Croatia	Europe	8	NA	Free-ranging	242	no	Non-probabilistic	yes	yes	no	yes	no	yes	Yes	No
213	Torres-Castro, Marco	Detección molecular de leptospiras patógenas en roedores sinantrópicos y silvestres capturados en Yucatán, México	2018	Mexico	North America	7	NA	Free-ranging	42	no	Non-probabilistic	no	yes	no	no	yes	yes	Yes	No
214	Torres-Castro, Marco	Leptospira patógenas en murciélagos de Campeche y Yucatán, México	2020	Mexico	North America	8	NA	Free-ranging	69	no	Non-probabilistic	no	yes	no	yes	no	yes	Yes	No
215	Torres-Castro, Marco A	Absence of molecular evidence of Leptospira spp. in urine samples collected from rodents captured in Yucatán, México	2017	Mexico	North America	7	NA	Free-ranging	84	no	Non-probabilistic	no	yes	no	no	no	yes	Yes	No
216	TRUONG, Quang Lam	Prevalence of Swine Viral and Bacterial Pathogens in Rodents and Stray Cats Captured around Pig Farms in Korea	2013	South Korea	Asia		NA	Free-ranging	102	no	Non-probabilistic	no	yes	no	yes	no	yes	No	No
217	Tulsiani, S M	The role of fruit bats in the transmission of pathogenic leptospires in Australia	2011	Australia	Oceania	12	NA	Free-ranging	174	no	Non-probabilistic	yes	yes	no	no	yes	yes	Yes	No
218	Tulsiani, S M	Maximizing the chances of detecting pathogenic leptospires in mammals: the evaluation of field samples and a multi?sample?per?mammal, multi?test approach	2011	Australia	Oceania	10	NA	Free-ranging	560	no	Non-probabilistic	yes	yes	no	no	yes	yes	Yes	No
219	TURK, N.	Molecular characterization of Leptospira spp. strains isolated from small rodents in Croatia	2003	Croatia	Europe	8	NA	Free-ranging	227	no	Non-probabilistic	yes	no	no	yes	yes	yes	Yes	Yes
220	Udechukwu, Collins Chimezie	Prevalence of Leptospira interrogans in wild rats (Rattus norvegicus and Cricetomys gambianus) in Zaria, Nigeria	2021	Nigeria	Africa	2	NA	Free-ranging	71	no	Non-probabilistic	yes	no	no	no	no	yes	Yes	No
221	Ullmann, Leila S	Epidemiology of leptospirosis at Sorocaba Zoo, São Paulo state, Southeastern Brazil	2012	Brazil	South America	9	Zoological	Captive	44	no	Non-probabilistic	yes	yes	no	no	no	yes	Yes	No
222	Vein, Julie	The role of the coypu (Myocastor coypus), an invasive aquatic rodent species, in the epidemiological cycle of leptospirosis: a study in two wetlands in the East of France	2014	France	Europe	1	NA	Free-ranging	133	no	Non-probabilistic	yes	yes	no	no	no	yes	Yes	No
223	Vercammen, Francis	Interstitial nephritis of unknown aetiology in captive slender?horned gazelles ( Gazella leptoceros )	2021	Belgium	Europe	1	Zoological	Captive	4	no	Non-probabilistic	no	yes	no	no	no	yes	Yes	No
224	Verma, Ashutosh	Evidence of Leptospiral Presence in the Cumberland Gap Region	2019	United States of America	North America	10	NA	Free-ranging	101	no	Non-probabilistic	no	yes	no	yes	no	yes	Yes	No
225	Verma, Ashutosh	Detection of pathogenic Leptospira spp. in herpetofauna in Central Appalachia	2022	United States of America	North America	23	NA	Free-ranging	116	yes	Non-probabilistic	no	yes	no	no	no	yes	Yes	No
226	Vieira, Anahi S.	Detection of wild animals as carriers of Leptospira by PCR in the Pantanal biome, Brazil	2016	Brazil	South America	4	NA	Free-ranging	35	no	Non-probabilistic	yes	yes	no	no	no	yes	Yes	No
227	Vieira, Anahi S.	Neotropical wild rodents Akodon and Oligoryzomys (Cricetidae: Sigmodontinae) as important carriers of pathogenic renal Leptospira in the Atlantic forest, in Brazil	2019	Brazil	South America	4	NA	Free-ranging	67	no	Non-probabilistic	no	yes	no	no	no	yes	Yes	No
228	Vieira, Anahi Souto	IDENTIFICAÇÃO DE MAMÍFEROS SILVESTRES DO PANTANAL SUL-MATO-GROSSENSE PORTADORES DE Leptospira spp.	2013	Brazil	South America	4	NA	Free-ranging	75	no	Non-probabilistic	no	yes	no	yes	yes	no	Yes	No
229	Vieira, Anahí Souto	Survey of Leptospira spp in pampas deer (Ozotoceros bezoarticus) in the Pantanal wetlands of the state of Mato Grosso do Sul, Brazil by serology and polymerase chain reaction	2011	Brazil	South America	1	NA	Free-ranging	70	no	Non-probabilistic	no	yes	no	no	yes	no	Yes	No
230	White, C. LeAnn	MORTALITY TRENDS IN NORTHERN SEA OTTERS (ENHYDRA LUTRIS KENYONI) COLLECTED FROM THE COASTS OF WASHINGTON AND OREGON, USA (2002–15)	2018	United States of America	North America	1	NA	Free-ranging	93	no	Non-probabilistic	no	yes	no	no	no	yes	Yes	No
231	Wilson, Tais M	Pathology and One Health implications of fatal Leptospira interrogans infection in an urbanized, free?ranging, black?tufted marmoset ( Callithrix penicillata ) in Brazil	2021	Brazil	South America	1	NA	Free-ranging	1	no	Non-probabilistic	no	yes	yes	yes	no	yes	Yes	No
232	Wójcik-Fatla, Angelina	A small scale survey of Leptospira in mammals from eastern Poland	2013	Poland	Europe	7	NA	Free-ranging	60	no	Non-probabilistic	no	yes	no	no	no	yes	Yes	No
233	Woll, Dietlinde	Genetic characterization of Leptospira spp. from beavers found dead in south-west Germany	2012	Germany	Europe	1	NA	Free-ranging	26	no	Non-probabilistic	no	yes	no	yes	no	yes	Yes	No
234	Woolf, Danielle	LEPTOSPIRA SPECIES STATUS OF CAPTIVE NONHUMAN PRIMATES AND FREE-RANGING RODENTS AT THE BARRANQUILLA ZOO, COLOMBIA, 2013	2021	Colombia	South America	10	Zoological	Both	54	no	Non-probabilistic	yes	yes	no	no	no	yes	Yes	No
235	Wu, Qinzhong	Development of a real-time PCR for the detection of pathogenic Leptospira spp. in California sea lions	2014	United States of America	North America	1	NA	Free-ranging	120	no	Non-probabilistic	yes	yes	no	yes	no	yes	Yes	No
236	Wynwood, Sarah J	Leptospirosis in Tasmanian Devils ( Sarcophilus harrisii ) in Tasmania, 2008–12	2016	Australia	Oceania	1	NA	Both	83	no	Non-probabilistic	no	yes	no	no	no	yes	Yes	No
237	Yalin, Wang	High prevalence of pathogenic Leptospira in wild and domesticated animals in an endemic area of China	2011	China	Asia	2	NA	Free-ranging	38	no	Non-probabilistic	yes	yes	no	no	yes	yes	Yes	No
238	Yusof, Muhammad Afif	Microhabitat Factors Influenced the Prevalence of Pathogenic Leptospira spp. in Small Mammal Host	2019	Malaysia	Asia	15	Managed	Both	389	no	Non-probabilistic	yes	yes	no	no	no	yes	Yes	No
239	Zhang, Cuicai	Genetic characteristics of pathogenic Leptospira in wild small animals and livestock in Jiangxi Province, China, 2002–2015	2019	China	Asia	11	NA	Free-ranging	3565	no	Non-probabilistic	yes	no	no	yes	yes	yes	Yes	Yes
240	Zhao, M	Leptospira in bats from Hubei Province, China, 2018	2019	China	Asia	4	NA	Free-ranging	60	no	Non-probabilistic	no	yes	no	yes	no	yes	Yes	No
241	Zuerner, Richard L.	Geographical dissemination of Leptospira interrogans serovar Pomona during seasonal migration of California sea lions	2009	United States of America	North America	1	NA	Free-ranging	496	no	Non-probabilistic	yes	yes	yes	yes	yes	yes	Yes	Yes
242	Cox, T E	Flying foxes as carriers of pathogenic Leptospira species	2005	Australia	Oceania	4	NA	Free-ranging	173	no	Non-probabilistic	no	yes	no	no	yes	yes	Yes	No
243	Wangroongsarb, Piyada	An application of duplex PCR for detection of Leptospira spp. and Orientia tsutsugamushi from wild rodents	2008	Thailand	Asia	8	NA	Free-ranging	56	no	Non-probabilistic	yes	yes	no	no	yes	yes	Yes	Yes
244	Fratini, Filippo	The presence of Leptospira in coypus (Myocastor coypus) and rats (Rattus norvegicus) living in a protected wetland in Tuscany (Italy)	2015	Italy	Europe	2	NA	Free-ranging	196	no	Non-probabilistic	yes	yes	no	no	yes	yes	Yes	No
245	Balamurugan, Vinayagamurthy	Characterization of leptospira isolates from animals and humans: phylogenetic analysis identifies the prevalence of intermediate species in India.	2013	India	Asia	2	NA	Both	154	no	Non-probabilistic	yes	yes	no	yes	no	yes	No	No
246	Ulsenheimer, Bruna Carolina	Leptospira interrogans in bats in Rio Grande do Sul State, Brazil: epidemiologic aspects and phylogeny	2022	Brazil	South America	11	NA	Free-ranging	102	no	Non-probabilistic	no	yes	no	yes	no	yes	Yes	No
247	Rodrigues, Thais Carneiro Santos	Survey for Leptospira and Brucella in Amazonian manatees, Amazon river dolphins, and a tucuxi in the Brazilian Amazon	2022	Brazil	South America	3	NA	Free-ranging	50	no	Non-probabilistic	yes	yes	no	no	yes	no	Yes	No
248	Mgode, G. F.	Pcr detection of leptospira DNA in rodents and insecti-vores from Tanzania	2005	Tanzania	Africa	4	NA	Free-ranging	27	no	Non-probabilistic	yes	yes	no	no	no	yes	Yes	No
249	Monroy, Fernando P	High Diversity of Leptospira Species Infecting Bats Captured in the Urab á Region ( Antioquia-Colombia )	2021	Colombia	South America	15	NA	Free-ranging	206	no	Non-probabilistic	no	yes	no	yes	no	yes	Yes	No
250	Shao, Jian?Wei	Pathogenic Leptospira Species Are Widely Disseminated among Wild Rodents in Urban Areas of Guangzhou, Southern China	2022	China	Asia	4	NA	Free-ranging	296	no	Non-probabilistic	no	yes	no	yes	no	yes	Yes	No
251	Javati, Sarah	Diversity of <i>Leptospira</i> spp. in bats and rodents from Papua New Guinea	2022	Papua New Guinea	Oceania	12	NA	Free-ranging	308	no	Non-probabilistic	no	yes	no	yes	no	yes	Yes	No
252	Ramirez, N. N.	Detección de leptospiras patógenas en tejido renal de murciélagos de Corrientes, Argentina	2016	Argentina	South America	3	NA	Free-ranging	70	no	Non-probabilistic	no	yes	no	no	no	yes	Yes	No
253	Seidlova, Veronika	Detection of <i>Leptospira</i> species in bat cadavers, Czech and Slovak Republics	2022	Czech Republic and Slovakia	Europe	13	NA	Free-ranging	300	no	Non-probabilistic	no	yes	no	yes	no	yes	Yes	No
254	Baitchman, Eric J.	Leptospirosis in Wied's marmosets (Callithrix kuhlii)	2006	United States of America	North America	1	Zoological	Captive	2	no	Non-probabilistic	no	no	yes	no	yes	yes	No	No
255	Nawtaisong, Pruksa	Zoonotic Pathogens in Wildlife Traded in Markets for Human Consumption, Laos	2022	Laos	Asia	36	Zoological	Captive	360	no	Non-probabilistic	no	yes	no	no	no	yes	Yes	No
256	Doungchawee, Galayanee	Survey of leptospirosis of small mammals in Thailand.	2005	Thailand	Asia	10	NA	Free-ranging	1310	no	Non-probabilistic	yes	no	no	no	yes	yes	Yes	No
257	Kurucz K et al.	Parallel Survey of Two Widespread Renal Syndrome-Causing Zoonoses: Leptospira spp. and Hantavirus in Urban Environment, Hungary	2018	Hungary	Europe	5	NA	Free-ranging	338	no	Non-probabilistic	no	yes	no	yes	no	yes	Yes	No
258	Arent Z et al.	Leptospira interrogans serovars Bratislava and Muenchen animal infections: Implications for epidemiology and control	2016	United Kingdom	Europe	8	NA	NA	44	no	Non-probabilistic	yes	yes	no	yes	yes	NA	No	Yes
259	Bunnell JE et al.	Detection of pathogenic Leptospira spp. infections among mammals captured in the Peruvian Amazon basin region	2010	Peru	South America	25	NA	Free-ranging	136	no	Non-probabilistic	no	yes	no	no	no	yes	Yes	No
260	Cvetko L et al.	Short report: dual infections with Puumala virus and Leptospira interrogans serovar lora in a bank vole (Clethrionomys glareolus)	2016	Croatia	Europe	3	NA	Free-ranging	105	no	Non-probabilistic	yes	no	no	yes	yes	yes	Yes	Yes
261	Rajeev S et al.	Leptospira infection in African green monkeys in na endemic area: an opportunity for comparative studies in a natural environment.	2020	Caribbean	America	1	Managed	Both	50	no	Non-probabilistic	no	yes	no	no	yes	yes	Yes	No
262	Saechan V et al.	Natural infection of leptospirosis and melioidosis in long-tailed macaques (Macaca fascicularis) in Thailand	2022	Thailand	Asia	1	NA	Free-ranging	223	no	Non-probabilistic	no	yes	no	no	yes	no	Yes	No
263	Vieira AS et al.	Pathogenic Leptospira species are widely disseminated among small mammals in Atlantic Forest biome	2019	Brazil	South America	17	NA	Free-ranging	153	no	Non-probabilistic	no	yes	no	yes	yes	yes	Yes	No

## Sheet: AnimalSpecieData
ID	Author	Year	Host_Class	Host_Order	Host_Family	Host_Species	Host_Species_Group	Total_Individuals	Culture_Performed	Culture_Blood_Tested	Culture_Blood_Positive	Culture_Urine_Tested	Culture_Urine_Positive	Culture_Kidney_Tested	Culture_Kidney_Positive	Culture_Other_Tested	Culture_Other_Positive	Culture_Other_Sample_Type	Molecular_Test_Performed	Molecular_Test_Type	Leptospira_Species_Identified	Species_Identification_Method	Molecular_Blood_Tested	Molecular_Blood_Positive	Molecular_Blood_L_interrogans	Molecular_Blood_L_kirschneri	Molecular_Blood_L_santarosai	Molecular_Blood_L_borgpetersenii	Molecular_Blood_L_noguchii	Molecular_Blood_L_biflexa	Molecular_Blood_NotIdentified	Molecular_Urine_Tested	Molecular_Urine_Positive	Molecular_Urine_L_interrogans	Molecular_Urine_L_kirschneri	Molecular_Urine_L_santarosai	Molecular_Urine_L_borgpetersenii	Molecular_Urine_L_noguchii	Molecular_Urine_L_biflexa	Molecular_Urine_NotIdentified	Molecular_Kidney_Tested	Molecular_Kidney_Positive	Molecular_Kidney_L_interrogans	Molecular_Kidney_L_kirschneri	Molecular_Kidney_L_santarosai	Molecular_Kidney_L_borgpetersenii	Molecular_Kidney_L_noguchii	Molecular_Kidney_L_biflexa	Molecular_Kidney_L_weilii
1	Acevedo-Whitehouse, Karina	2003	Mammals	Carnivora	Otariidae	Zalophus californianus	Zalophus spp.	96	No										Yes	1	No	NA	96	6								42	2
2	ADLER, H.	2003	Mammals	Rodentia	Muridae	Apodemus sylvaticus	Apodemus spp.	60	No										Yes	1	No	NA																			60	7
2	ADLER, H.	2002	Mammals	Rodentia	Cricetidae	Arvicola terrestris	Arvicola spp.	60	No										Yes	1	No	NA																			60	8
2	ADLER, H.	2004	Mammals	Rodentia	Cricetidae	Clethrionomys glareolus	Clethrionomys spp.	50	No										Yes	1	No	NA																			50	5
2	ADLER, H.	2005	Mammals	Eulipotyphla	Soricidae	Shrews (Crocidura spp. e Sorex spp.)	Shrews spp.	20	No										Yes	1	No	NA																			20	4
3	Ajayi, Olusola L.	2017	Mammals	Carnivora	Viverridae	Civettictis civetta	Civettictis spp.	3	Yes					3	3				No	NA	NA	NA
3	Ajayi, Olusola L.	2017	Mammals	Rodentia	Nesomyidae	Cricetomys gambianus	Cricetomys spp.	5	Yes					5	4				No	NA	NA	NA
3	Ajayi, Olusola L.	2017	Mammals	Hyracoidea	Procaviidae	Dendrohyrax dorsalis	Dendrohyrax spp.	3	Yes					3	2				No	NA	NA	NA
3	Ajayi, Olusola L.	2017	Mammals	Lagomorpha	Leporidae	Lepus microtis	Lepus spp.	11	Yes					11	7				No	NA	NA	NA
3	Ajayi, Olusola L.	2017	Birds	Galliformes	Phasianidae	Perdix perdix	Perdix spp.	1	Yes					1	1				No	NA	NA	NA
3	Ajayi, Olusola L.	2017	Mammals	Artiodactyla	Bovidae	Philantomba walteri	Philantomba spp.	22	Yes					22	18				No	NA	NA	NA
3	Ajayi, Olusola L.	2017	Reptiles	Squamata	Pythonidae	Python regius	Python spp.	3	Yes					3	3				No	NA	NA	NA
3	Ajayi, Olusola L.	2017	Mammals	Rodentia	Bathyergidae	Thryonomys swinderianus	Thryonomys spp.	54	Yes					54	27				No	NA	NA	NA
3	Ajayi, Olusola L.	2017	Mammals	Artiodactyla	Bovidae	Tragelaphus scriptus	Tragelaphus spp.	1	Yes					1	1				No	NA	NA	NA
3	Ajayi, Olusola L.	2017	Reptiles	Squamata	Varanidae	Varanus niloticus	Varanus spp.	2	Yes					2	2				No	NA	NA	NA
4	Albuquerque, Narianne Ferreira de	2017	Mammals	Rodentia	Caviidae	Hydrochoerus hydrochaeris	Hydrochoerus spp.	44	Yes			41	8						Yes	1	No	NA										41	13
5	Alfaro, Miguel Angel Salgado	2020	Mammals	Carnivora	Mustelidae	Neovison vison	Neovison spp.	45	Yes					45	4				No	NA	NA	NA
6	Ali?, Amer	2022	Mammals	Carnivora	Canidae	Vulpes vulpes	Vulpes spp.	1	No										Yes	3	No	NA																			1	1
7	Almeida, Daniela S.	2016	Mammals	Primates	Atelidae	Alouatta caraya	Alouatta spp.	3	No										Yes	1	No	NA	3	0								3	0
7	Almeida, Daniela S.	2016	Mammals	Primates	Aotidae	Aotus sp.	Aotus spp.	4	No										Yes	1	No	NA	4	0								4	0
7	Almeida, Daniela S.	2016	Mammals	Primates	Cebidae	Cebus flavius	Cebus spp.	11	No										Yes	1	No	NA	11	0								11	0
7	Almeida, Daniela S.	2016	Mammals	Primates	Cebidae	Cebus sp.	Cebus spp.	16	No										Yes	1	No	NA	16	0								16	0
7	Almeida, Daniela S.	2016	Mammals	Primates	Cebidae	Cebus xanthosternos	Cebus spp.	23	No										Yes	1	No	NA	23	0								23	0
7	Almeida, Daniela S.	2016	Mammals	Primates	Cebidae	Saimiri sciureus	Saimiri spp.	1	No										Yes	1	No	NA	4	0								4	0
8	Aouadi, Nawal	2022	Mammals	Eulipotyphla	Erinaceidae	Atelerix algirus	Atelerix spp.	21	No										Yes	2	Yes	PCR sequencing																			21	7	2
9	Arent, Z J	2017	Mammals	Rodentia	Muridae	Apodemus sylvaticus	Apodemus spp.	7	No										Yes	1	Yes	MLVA
9	Arent, Z J	2017	Mammals	Rodentia	Muridae	Mus domesticus	Mus spp.	1	No										Yes	1	Yes	MLVA
9	Arent, Z J	2017	Mammals	Rodentia	Muridae	Mus spretus	Mus spp.	9	No										Yes	1	Yes	MLVA
10	Athapattu, Tarindi Pathmila Jayanandri	2019	Mammals	Proboscidea	Elephantidae	Elephas maximus	Elephas spp.	13	No										Yes	1	Yes	PCR sequencing										13	4	4
11	Avalos-Téllez, Rosalía; et al	2016	Mammals	Carnivora	Otariidae	Zalophus californianus	Zalophus spp.	91	Yes	91	0								Yes	1	Yes	PCR sequencing	91	57	28						29
12	Ayanz, Jose María San-Miguel	2017	Mammals	Artiodactyla	Cervidae	Cervus elaphus	Cervus spp.	22	No										Yes	3	No	NA
13	Ayral, F	2016	Mammals	Carnivora	Canidae	Canis lupus	Canis spp.	6	No										Yes	1	Yes	VNTR or MST																			6	0
13	Ayral, F	2016	Mammals	Artiodactyla	Bovidae	Capra ibex	Capra spp.	4	No										Yes	1	Yes	VNTR or MST																			4	0
13	Ayral, F	2016	Mammals	Artiodactyla	Cervidae	Capreolus capreolus	Capreolus spp.	498	No										Yes	1	Yes	VNTR or MST																			498	7
13	Ayral, F	2016	Mammals	Rodentia	Castoridae	Castor fiber	Castor spp.	9	No										Yes	1	Yes	VNTR or MST																			9	3
13	Ayral, F	2016	Mammals	Artiodactyla	Cervidae	Cervus elaphus	Cervus spp.	332	No										Yes	1	Yes	VNTR or MST																			332	1
13	Ayral, F	2016	Mammals	Artiodactyla	Cervidae	Dama dama	Dama spp.	14	No										Yes	1	Yes	VNTR or MST																			14	0
13	Ayral, F	2016	Mammals	Eulipotyphla	Erinaceidae	Erinaceus europaeus	Erinaceus spp.	112	No										Yes	1	Yes	VNTR or MST																			112	42
13	Ayral, F	2016	Mammals	Carnivora	Felidae	Felis silvestris catus	Felis spp.	88	No										Yes	1	Yes	VNTR or MST																			88	4
13	Ayral, F	2016	Mammals	Carnivora	Felidae	Felis silvestris silvestris	Felis spp.	30	No										Yes	1	Yes	VNTR or MST																			30	2
13	Ayral, F	2016	Mammals	Rodentia	Gliridae	Glis glis	Glis spp.	3	No										Yes	1	Yes	VNTR or MST																			3	0
13	Ayral, F	2016	Mammals	Lagomorpha	Leporidae	Lepus europaeus	Lepus spp.	367	No										Yes	1	Yes	VNTR or MST																			367	5
13	Ayral, F	2016	Mammals	Lagomorpha	Leporidae	Lepus timidus	Lepus spp.	2	No										Yes	1	Yes	VNTR or MST																			2	0
13	Ayral, F	2016	Mammals	Carnivora	Mustelidae	Lutra lutra	Lutra spp.	5	No										Yes	1	Yes	VNTR or MST																			5	0
13	Ayral, F	2016	Mammals	Carnivora	Felidae	Lynx spp.	Lynx spp.	7	No										Yes	1	Yes	VNTR or MST																			7	0
13	Ayral, F	2016	Mammals	Rodentia	Sciuridae	Marmota spp.	Marmota spp.	3	No										Yes	1	Yes	VNTR or MST																			3	0
13	Ayral, F	2016	Mammals	Carnivora	Mustelidae	Martes foina	Martes spp.	205	No										Yes	1	Yes	VNTR or MST																			205	29
13	Ayral, F	2016	Mammals	Carnivora	Mustelidae	Martes martes	Martes spp.	175	No										Yes	1	Yes	VNTR or MST																			175	27
13	Ayral, F	2016	Mammals	Carnivora	Mustelidae	Meles meles	Meles spp.	316	No										Yes	1	Yes	VNTR or MST																			316	26
13	Ayral, F	2016	Mammals	Carnivora	Mustelidae	Mustela erminea	Mustela spp.	24	No										Yes	1	Yes	VNTR or MST																			24	2
13	Ayral, F	2016	Mammals	Carnivora	Mustelidae	Mustela nivalis	Mustela spp.	34	No										Yes	1	Yes	VNTR or MST																			34	7
13	Ayral, F	2016	Mammals	Carnivora	Mustelidae	Mustela putorius	Mustela spp.	107	No										Yes	1	Yes	VNTR or MST																			107	15
13	Ayral, F	2016	Mammals	Lagomorpha	Leporidae	Oryctolagus cuniculus	Oryctolagus spp.	314	No										Yes	1	Yes	VNTR or MST																			314	1
13	Ayral, F	2016	Mammals	Carnivora	Procyonidae	Procyon lotor	Procyon spp.	52	No										Yes	1	Yes	VNTR or MST																			52	4
13	Ayral, F	2016	Mammals	Artiodactyla	Bovidae	Rupicapra rupicapra	Rupicapra spp.	64	No										Yes	1	Yes	VNTR or MST																			64	0
13	Ayral, F	2016	Mammals	Rodentia	Sciuridae	Spermophilus	Spermophilus spp.	66	No										Yes	1	Yes	VNTR or MST																			66	0
13	Ayral, F	2016	Mammals	Artiodactyla	Suidae	Sus scrofa	Sus spp.	507	No										Yes	1	Yes	VNTR or MST																			507	4
13	Ayral, F	2016	Mammals	Carnivora	Canidae	Vulpes vulpes	Vulpes spp.	362	No										Yes	1	Yes	VNTR or MST																			362	22
15	Ayral, Florence	2020	Mammals	Rodentia	Myocastoridae	Myocastor coypus	Myocastor spp.	524	No										Yes	3	No	NA																			524	59
15	Ayral, Florence	2020	Mammals	Rodentia	Cricetidae	Ondatra zibethicus	Ondatra spp.	274	No										Yes	3	No	NA																			274	90
17	BACKHANS, A.	2013	Mammals	Rodentia	Muridae	Apodemus flavicollis	Apodemus spp.	5	No										Yes	1	Yes	PCR sequencing																			5	1
17	BACKHANS, A.	2013	Mammals	Rodentia	Cricetidae	Arvicola terrestris	Arvicola spp.	1	No										Yes	1	Yes	PCR sequencing																			1	1
18	Bai, Y	2017	Mammals	Chiroptera	Vespertilionidae	Eptesicus serotinus	Eptesicus spp.	17	No										Yes	3	Yes	PCR sequencing																			17	0
18	Bai, Y	2017	Mammals	Chiroptera	Miniopteridae	Miniopterus schreibersii	Miniopterus spp.	27	No										Yes	3	Yes	PCR sequencing																			27	4
18	Bai, Y	2017	Mammals	Chiroptera	Vespertilionidae	Myotis blythii	Myotis spp.	68	No										Yes	3	Yes	PCR sequencing																			68	21	11			4
18	Bai, Y	2017	Mammals	Chiroptera	Vespertilionidae	Myotis emarginatus	Myotis spp.	42	No										Yes	3	Yes	PCR sequencing																			42	0
18	Bai, Y	2017	Mammals	Chiroptera	Vespertilionidae	Myotis mystacinus	Myotis spp.	1	No										Yes	3	Yes	PCR sequencing																			1	0
18	Bai, Y	2017	Mammals	Chiroptera	Vespertilionidae	Pipistrellus pygmaeus	Pipistrellus spp.	11	No										Yes	3	Yes	PCR sequencing																			11	0
18	Bai, Y	2017	Mammals	Chiroptera	Rhinolophidae	Rhinolophus euryale	Rhinolophus spp.	28	No										Yes	3	Yes	PCR sequencing																			28	0
18	Bai, Y	2017	Mammals	Chiroptera	Rhinolophidae	Rhinolophus ferrumequinum	Rhinolophus spp.	24	No										Yes	3	Yes	PCR sequencing																			24	0
19	Bakoss, P	2007	Mammals	Rodentia	Muridae	Apodemus flavicollis	Apodemus spp.	415	Yes					415	13				No	NA	NA	NA
19	Bakoss, P	2007	Mammals	Rodentia	Cricetidae	Clethrionomys glareolus	Clethrionomys spp.	788	Yes					788	28				No	NA	NA	NA
19	Bakoss, P	2007	Mammals	Rodentia	Cricetidae	Microtus arvalis	Microtus spp.	69	Yes					69	7				No	NA	NA	NA
19	Bakoss, P	2007	Mammals	Rodentia	Cricetidae	Pitymys subterraneus	Pitymys spp.	34	Yes					34	2				No	NA	NA	NA
20	Baldi, Mario	2019	Mammals	Carnivora	Procyonidae	Procyon lotor	Procyon spp.	97	Yes					97	0				No	NA	NA	NA
21	Ballados-González, G G	2018	Mammals	Chiroptera	Phyllostomidae	Artibeus lituratus	Artibeus spp.	8	No										Yes	1	Yes	PCR sequencing																			8	2					2
21	Ballados-González, G G	2018	Mammals	Chiroptera	Phyllostomidae	Carollia perspicillata	Carollia spp.	2	No										Yes	1	Yes	PCR sequencing																			2	0
21	Ballados-González, G G	2018	Mammals	Chiroptera	Phyllostomidae	Choeroniscus godmani	Choeroniscus spp.	3	No										Yes	1	Yes	PCR sequencing																			3	1					1
21	Ballados-González, G G	2018	Mammals	Chiroptera	Phyllostomidae	Chrotopterus auritus	Chrotopterus spp.	1	No										Yes	1	Yes	PCR sequencing																			1	0
21	Ballados-González, G G	2018	Mammals	Chiroptera	Phyllostomidae	Desmodus rotundus	Desmodus spp.	38	No										Yes	1	Yes	PCR sequencing																			38	22	1						21
21	Ballados-González, G G	2018	Mammals	Chiroptera	Molossidae	Eumops ferox	Eumops spp.	2	No										Yes	1	Yes	PCR sequencing																			2	0
21	Ballados-González, G G	2018	Mammals	Chiroptera	Phyllostomidae	Platyrhinus helleri	Platyrhinus spp.	1	No										Yes	1	Yes	PCR sequencing																			1	0
21	Ballados-González, G G	2018	Mammals	Chiroptera	Mormoopidae	Pteronotus davyi	Pteronotus spp.	2	No										Yes	1	Yes	PCR sequencing																			2	0
21	Ballados-González, G G	2018	Mammals	Chiroptera	Mormoopidae	Pteronotus gymnonotus	Pteronotus spp.	12	No										Yes	1	Yes	PCR sequencing																			12	0
21	Ballados-González, G G	2018	Mammals	Chiroptera	Emballonuridae	Saccopteryx bilineata	Saccopteryx spp.	12	No										Yes	1	Yes	PCR sequencing																			12	0
22	Bang, Mi-Seon S	2019	Mammals	Rodentia	Muridae	Apodemus agrarius	Apodemus spp.	47	No										Yes	1	Yes	PCR sequencing																			47	3	3
23	Barbieri, Michelle	2018	Mammals	Carnivora	Phocidae	Neomonachus schauinslandi	Neomonachus spp.	50	No										Yes	1	No	NA
24	Barros, Macarena	2014	Mammals	Carnivora	Mustelidae	Neovison vison	Neovison spp.	57	No										Yes	1	Yes	PCR sequencing	57	25	5			4													57	13
25	Bauso, Jazmín	2020	Reptiles	Crocodylia	Alligatoridae	Caiman latirostris	Caiman spp.	45	Yes	45	0								Yes	2	No	NA	45	1
26	Benavidez, Kathryn M	2019	Mammals	Carnivora	Herpestidae	Herpestes auropunctatus	Herpestes spp.	89	No										Yes	2	Yes	PCR sequencing																			89	12	7
27	Benitez, Verónica Victoria	2013	Mammals	Rodentia	Sciuridae	Callosciurus erythraeus	Callosciurus spp.	34	Yes					34	3				No	NA	NA	NA
28	Bevans, Amanda I	2020	Mammals	Chiroptera	Phyllostomidae	Artibeus lituratus	Artibeus spp.	2	No										Yes	1	Yes	PCR sequencing																			2	0
28	Bevans, Amanda I	2020	Mammals	Chiroptera	Phyllostomidae	Artibeus spp.	Artibeus spp.	85	No										Yes	1	Yes	PCR sequencing																			85	14			1		1
28	Bevans, Amanda I	2020	Mammals	Chiroptera	Phyllostomidae	Glossophaga longirostris	Glossophaga spp.	51	No										Yes	1	Yes	PCR sequencing																			51	33					3
28	Bevans, Amanda I	2020	Mammals	Chiroptera	Molossidae	Molossus molossus	Molossus spp.	35	No										Yes	1	Yes	PCR sequencing																			35	0
29	Biscola, Natália P	2011	Reptiles	Squamata	Boidae	Boa constrictor amarali	Boa spp.	16	No										Yes	1	Yes	PCR sequencing
29	Biscola, Natália P	2011	Reptiles	Squamata	Viperidae	Bothrops jararaca	Bothrops spp.	33	No										Yes	1	Yes	PCR sequencing
29	Biscola, Natália P	2011	Reptiles	Squamata	Viperidae	Bothrops leucurus	Bothrops spp.	1	No										Yes	1	Yes	PCR sequencing
29	Biscola, Natália P	2011	Reptiles	Squamata	Viperidae	Bothrops moojeni	Bothrops spp.	16	No										Yes	1	Yes	PCR sequencing																			16	2	2
29	Biscola, Natália P	2011	Reptiles	Squamata	Viperidae	Bothrops pauloensis	Bothrops spp.	17	No										Yes	1	Yes	PCR sequencing																			17	1	1
29	Biscola, Natália P	2011	Reptiles	Squamata	Viperidae	Crotalus durissus terrificus	Crotalus spp.	60	No										Yes	1	Yes	PCR sequencing
29	Biscola, Natália P	2011	Reptiles	Squamata	Colubridae	Spilotes pullatus	Spilotes spp.	4	No										Yes	1	Yes	PCR sequencing
30	Blagojevi?, Jelena	2019	Mammals	Rodentia	Muridae	Apodemus agrarius	Apodemus spp.	7	No										Yes	3	No	NA																			7	7
30	Blagojevi?, Jelena	2019	Mammals	Rodentia	Muridae	Apodemus flavicollis	Apodemus spp.	54	No										Yes	3	No	NA																			54	31
30	Blagojevi?, Jelena	2019	Mammals	Rodentia	Cricetidae	Microtus arvalis	Microtus spp.	21	No										Yes	3	No	NA																			21	5
30	Blagojevi?, Jelena	2019	Mammals	Rodentia	Cricetidae	Microtus subterraneus	Microtus spp.	7	No										Yes	3	No	NA																			7	1
30	Blagojevi?, Jelena	2019	Mammals	Rodentia	Cricetidae	Myodes glareolus	Myodes spp.	17	No										Yes	3	No	NA																			17	9
30	Blagojevi?, Jelena	2019	Mammals	Eulipotyphla	Soricidae	Sorex araneus	Sorex spp.	1	No										Yes	3	No	NA																			1	0
31	Blasdell, Kim	2012	Mammals	Rodentia	Muridae	Bandicota indica	Bandicota spp.	3	No										Yes	1	No	NA																			3	2
31	Blasdell, Kim	2012	Mammals	Rodentia	Muridae	Bandicota savilei	Bandicota spp.	80	No										Yes	1	No	NA																			80	17
31	Blasdell, Kim	2012	Mammals	Rodentia	Muridae	Berylmys berdmorei	Berylmys spp.	13	No										Yes	1	No	NA																			13	4
31	Blasdell, Kim	2012	Mammals	Rodentia	Muridae	Leopoldamys edwardsi	Leopoldamys spp.	2	No										Yes	1	No	NA																			2	0
31	Blasdell, Kim	2012	Mammals	Rodentia	Muridae	Maxomys surifer	Maxomys spp.	104	No										Yes	1	No	NA																			104	9
31	Blasdell, Kim	2012	Mammals	Rodentia	Muridae	Mus caroli	Mus spp.	1	No										Yes	1	No	NA																			1	0
31	Blasdell, Kim	2012	Mammals	Rodentia	Muridae	Niviventer fulvescens	Niviventer spp.	14	No										Yes	1	No	NA																			14	3
31	Blasdell, Kim	2012	Mammals	Rodentia	Muridae	Rattus argentiventer	Rattus spp.	48	No										Yes	1	No	NA																			48	14
31	Blasdell, Kim	2012	Mammals	Rodentia	Muridae	Rattus tanezumi	Rattus spp.	134	No										Yes	1	No	NA																			134	15
31	Blasdell, Kim	2012	Mammals	Rodentia	Spalacidae	Rhizomys pruinosus	Rhizomys spp.	1	No										Yes	1	No	NA																			1	0
31	Blasdell, Kim	2012	Mammals	Eulipotyphla	Soricidae	Suncus murinus	Suncus spp.	60	No										Yes	1	No	NA																			60	1
33	Bogomolni, A L	2008	Birds	Charadriiformes	Laridae	Larus spp.	Larus spp.	43	No										Yes	1	No	NA																			43	7
33	Bogomolni, A L	2008	Mammals	Cetacea	Cetacea	Megaptera novaeangliae	Megaptera spp.	28	No										Yes	1	No	NA																			28	2
33	Bogomolni, A L	2008	Mammals	Cetacea	Delphinidae	Delphinus delphis	Delphinus spp.	11	No										Yes	1	No	NA																			11	2
33	Bogomolni, A L	2008	Mammals	Carnivora	Phocidae	Phoca groenlandica	Phoca spp.	8	No										Yes	1	No	NA																			8	1
33	Bogomolni, A L	2008	Mammals	Cetacea	Phocoenidae	Phocoena phocoena	Phocoena spp.	14	No										Yes	1	No	NA																			14	1
34	Bregoli, Marco; et al	2021	Mammals	Carnivora	Canidae	Canis lupus	Canis spp.	1	No										Yes	2	Yes	MLST																			1	1		1
35	Britton, A P	2015	Mammals	Carnivora	Mephitidae	Mephitis mephitis	Mephitis spp.	49	No										Yes	3	Yes	PCR sequencing																			49	9	9
40	Chiari, M	2016	Mammals	Artiodactyla	Suidae	Sus scrofa	Sus spp.	245	Yes					245	1				Yes	1	No	NA										245	27
41	Cilia, G	2021	Mammals	Artiodactyla	Suidae	Sus scrofa	Sus spp.	200	Yes					20	0				Yes	3	Yes	PCR sequencing
42	Cilia, Giovanni	2019	Mammals	Artiodactyla	Suidae	Sus scrofa	Sus spp.	610	No										Yes	3	No	NA																			610	74
43	Cilia, Giovanni	2020	Mammals	Artiodactyla	Suidae	Sus scrofa	Sus spp.	287	Yes					287	4				Yes	3	Yes	PCR sequencing																			287	41	23	1		4
44	Cilia, Giovanni	2020	Mammals	Artiodactyla	Suidae	Sus scrofa	Sus spp.	231	Yes							231	6	testicles/epididymis/uterus	Yes	3	Yes	PCR sequencing
45	Colegrove, Kathleen M	2011	Mammals	Carnivora	Phocidae	Mirounga angustirostris	Mirounga spp.	6	No										No	NA	NA	NA
46	Colombo, V C	2018	Mammals	Rodentia	Cricetidae	Akodon azarae	Akodon spp.	189	Yes					189	2				No	NA	NA	NA
46	Colombo, V C	2018	Mammals	Rodentia	Cricetidae	Holochilus brasiliensis	Holochilus spp.	1	Yes					1	0				No	NA	NA	NA
46	Colombo, V C	2018	Mammals	Rodentia	Cricetidae	Oligoryzomys flavescens	Oligoryzomys spp.	17	Yes					17	0				No	NA	NA	NA
46	Colombo, V C	2018	Mammals	Rodentia	Cricetidae	Oligoryzomys nigripes	Oligoryzomys spp.	20	Yes					20	1				No	NA	NA	NA
46	Colombo, V C	2018	Mammals	Rodentia	Cricetidae	Oxymycterus rufus	Oxymycterus spp.	77	Yes					77	0				No	NA	NA	NA
46	Colombo, V C	2018	Mammals	Rodentia	Cricetidae	Scapteromys aquaticus	Scapteromys spp.	13	Yes					13	1				No	NA	NA	NA
48	Correa, Juana Paola	2017	Mammals	Rodentia	Cricetidae	Phyllotis darwini	Phyllotis spp.	65	No										Yes	1	No	NA										3	1								65	3
48	Correa, Juana Paola	2017	Mammals	Rodentia	Octodontidae	Octodon degus	Octodon spp.	182	No										Yes	1	No	NA										78	12								182	11
50	Cosson, Jean-François	2014	Mammals	Rodentia	Muridae	Bandicota indica	Bandicota spp.	27	No										Yes	3	Yes	pcr and VNTR																			27	1	1
50	Cosson, Jean-François	2014	Mammals	Rodentia	Muridae	Bandicota savilei	Bandicota spp.	52	No										Yes	3	Yes	pcr and VNTR																			52	1							1
50	Cosson, Jean-François	2014	Mammals	Rodentia	Muridae	Berylmys berdmorei	Berylmys spp.	13	No										Yes	3	Yes	pcr and VNTR																			13	2	1			1
50	Cosson, Jean-François	2014	Mammals	Rodentia	Muridae	Berylmys bowersi	Berylmys spp.	1	No										Yes	3	Yes	pcr and VNTR																			1	0
50	Cosson, Jean-François	2014	Mammals	Rodentia	Muridae	Leopoldamys edwardsi	Leopoldamys spp.	3	No										Yes	3	Yes	pcr and VNTR																			3	0
50	Cosson, Jean-François	2014	Mammals	Rodentia	Muridae	Maxomys surifer	Maxomys spp.	43	No										Yes	3	Yes	pcr and VNTR																			43	3	2			1
50	Cosson, Jean-François	2014	Mammals	Rodentia	Muridae	Mus caroli	Mus spp.	88	No										Yes	3	Yes	pcr and VNTR																			88	5				5
50	Cosson, Jean-François	2014	Mammals	Rodentia	Muridae	Mus cervicolor	Mus spp.	65	No										Yes	3	Yes	pcr and VNTR																			65	6		1		5
50	Cosson, Jean-François	2014	Mammals	Rodentia	Muridae	Mus cookii	Mus spp.	85	No										Yes	3	Yes	pcr and VNTR																			85	16	1	1		14
50	Cosson, Jean-François	2014	Mammals	Rodentia	Muridae	Niviventer fulvescens	Niviventer spp.	14	No										Yes	3	Yes	pcr and VNTR																			14	0
50	Cosson, Jean-François	2014	Mammals	Rodentia	Muridae	Rattus andamanensis	Rattus spp.	4	No										Yes	3	Yes	pcr and VNTR																			4	0
50	Cosson, Jean-François	2014	Mammals	Rodentia	Muridae	Rattus argentiventer	Rattus spp.	37	No										Yes	3	Yes	pcr and VNTR																			37	5	4			1
50	Cosson, Jean-François	2014	Mammals	Rodentia	Muridae	Rattus losea	Rattus spp.	47	No										Yes	3	Yes	pcr and VNTR																			47	6	1			5
50	Cosson, Jean-François	2014	Mammals	Rodentia	Muridae	Rattus nitidus	Rattus spp.	6	No										Yes	3	Yes	pcr and VNTR																			6	0
50	Cosson, Jean-François	2014	Mammals	Rodentia	Muridae	Rattus tanezumi	Rattus spp.	186	No										Yes	3	Yes	pcr and VNTR																			186	18	14			4
51	Cranford, Hannah M	2021	Mammals	Carnivora	Herpestidae	Urva auropunctata	Urva spp.	274	Yes					274	27				Yes	3	Yes	PCR sequencing																			274	34
52	Cvetnic, Zeljko	2003	Mammals	Rodentia	Muridae	Apodemus agrarius	Apodemus spp.	108	Yes					108	4				No	NA	NA	NA
52	Cvetnic, Zeljko	2003	Mammals	Rodentia	Muridae	Apodemus flavicollis	Apodemus spp.	111	Yes					111	3				No	NA	NA	NA
52	Cvetnic, Zeljko	2003	Mammals	Rodentia	Muridae	Apodemus sylvaticus	Apodemus spp.	62	Yes					62	0				No	NA	NA	NA
52	Cvetnic, Zeljko	2003	Mammals	Rodentia	Cricetidae	Arvicola terrestris	Arvicola spp.	1	Yes					1	0				No	NA	NA	NA
52	Cvetnic, Zeljko	2003	Mammals	Rodentia	Cricetidae	Clethrionomys glareolus	Clethrionomys spp.	53	Yes					53	0				No	NA	NA	NA
52	Cvetnic, Zeljko	2003	Mammals	Rodentia	Cricetidae	Microtus agrestis	Microtus spp.	6	Yes					6	0				No	NA	NA	NA
52	Cvetnic, Zeljko	2003	Mammals	Rodentia	Cricetidae	Microtus arvalis	Microtus spp.	6	Yes					6	0				No	NA	NA	NA
53	Dalazen, Gislaine Taimara	2020	Mammals	Cingulata	Chlamyphoridae	Cabassous unicinctus	Cabassous spp.	8	No										Yes	1	No	NA	8	0
53	Dalazen, Gislaine Taimara	2020	Mammals	Rodentia	Dasyproctidae	Dasypus novemcinctus	Dasypus spp.	2	No										Yes	1	No	NA	2	0
53	Dalazen, Gislaine Taimara	2020	Mammals	Cingulata	Chlamyphoridae	Euphractus sexcinctus	Euphractus spp.	16	No										Yes	1	No	NA	16	0
53	Dalazen, Gislaine Taimara	2020	Mammals	Rodentia	Dasyproctidae	Priodontes maximus	Priodontes spp.	22	No										Yes	1	No	NA	22	0
54	Delaney, Martha A	2014	Mammals	Carnivora	Phocidae	Mirounga angustirostris	Mirounga spp.	8	Yes			2	2	1	1				Yes	1	No	NA										3	3								4	0
56	Denkinger, Judith	2017	Mammals	Carnivora	Otariidae	Zalophus wollebaeki	Zalophus spp.	7	No										Yes	1	Yes	PCR sequencing																			7	3
58	Desvars, A	2012	Mammals	Chiroptera	Molossidae	Mormopterus francoismoutoui	Mormopterus spp.	10	No										Yes	2	No	NA										10	2								0	0
58	Desvars, A	2012	Mammals	Artiodactyla	Cervidae	Rusa timorensis	Rusa spp.	32	No										Yes	2	No	NA																			32	6
58	Desvars, A	2012	Mammals	Eulipotyphla	Soricidae	Suncus murinus	Suncus spp.	48	No										Yes	2	No	NA																			48	15
58	Desvars, A	2012	Mammals	Afrosoricida	Tenrecidae	Tenrec ecaudatus	Tenrec spp.	38	No										Yes	2	No	NA																			38	0
60	DÍAZ, M. MÓNICA	2005	Mammals	Chiroptera	Phyllostomidae	Artibeus jamaicensis	Artibeus spp.	7	Yes					7	0				Yes	1	Yes	PCR sequencing																			7	0
60	DÍAZ, M. MÓNICA	2005	Mammals	Chiroptera	Phyllostomidae	Artibeus lituratus	Artibeus spp.	22	Yes					22	0				Yes	1	Yes	PCR sequencing																			22	0
60	DÍAZ, M. MÓNICA	2005	Mammals	Chiroptera	Phyllostomidae	Artibeus obscurus	Artibeus spp.	39	Yes					39	0				Yes	1	Yes	PCR sequencing																			39	1
60	DÍAZ, M. MÓNICA	2005	Mammals	Chiroptera	Phyllostomidae	Artibeus planirostris	Artibeus spp.	70	Yes					70	0				Yes	1	Yes	PCR sequencing																			70	2
60	DÍAZ, M. MÓNICA	2005	Mammals	Chiroptera	Phyllostomidae	Carollia brevicauda	Carollia spp.	45	Yes					45	0				Yes	1	Yes	PCR sequencing																			45	0
60	DÍAZ, M. MÓNICA	2005	Mammals	Chiroptera	Phyllostomidae	Carollia castanea	Carollia spp.	24	Yes					24	0				Yes	1	Yes	PCR sequencing																			24	0
60	DÍAZ, M. MÓNICA	2005	Mammals	Chiroptera	Phyllostomidae	Carollia perspicillata	Carollia spp.	99	Yes					99	0				Yes	1	Yes	PCR sequencing																			99	1
60	DÍAZ, M. MÓNICA	2005	Mammals	Chiroptera	Phyllostomidae	Carollia sp.	Carollia spp.	3	Yes					3	0				Yes	1	Yes	PCR sequencing																			3	0
60	DÍAZ, M. MÓNICA	2005	Mammals	Chiroptera	Phyllostomidae	Desmodus rotundus	Desmodus spp.	2	Yes					2	0				Yes	1	Yes	PCR sequencing																			2	1
60	DÍAZ, M. MÓNICA	2005	Mammals	Chiroptera	Phyllostomidae	Glossophaga soricina	Glossophaga spp.	21	Yes					21	0				Yes	1	Yes	PCR sequencing																			21	2
60	DÍAZ, M. MÓNICA	2005	Mammals	Chiroptera	Phyllostomidae	Glossophaga sp.	Glossophaga spp.	1	Yes					1	0				Yes	1	Yes	PCR sequencing																			1	0
60	DÍAZ, M. MÓNICA	2005	Mammals	Chiroptera	Phyllostomidae	Lonchophylla thomasi	Lonchophylla spp.	11	Yes					11	0				Yes	1	Yes	PCR sequencing																			11	2
60	DÍAZ, M. MÓNICA	2005	Mammals	Chiroptera	Phyllostomidae	Mimon crenulatum	Mimon spp.	17	Yes					17	1				Yes	1	Yes	PCR sequencing																			17	2
60	DÍAZ, M. MÓNICA	2005	Mammals	Chiroptera	Vespertilionidae	Myotis nigricans	Myotis spp.	1	Yes					1	0				Yes	1	Yes	PCR sequencing																			1	0
60	DÍAZ, M. MÓNICA	2005	Mammals	Chiroptera	Vespertilionidae	Myotis riparius	Myotis spp.	2	Yes					2	0				Yes	1	Yes	PCR sequencing																			2	1
60	DÍAZ, M. MÓNICA	2005	Mammals	Chiroptera	Phyllostomidae	Phyllostomus discolor	Phyllostomus spp.	4	Yes					4	0				Yes	1	Yes	PCR sequencing																			4	0
60	DÍAZ, M. MÓNICA	2005	Mammals	Chiroptera	Phyllostomidae	Phyllostomus elongatus	Phyllostomus spp.	2	Yes					2	0				Yes	1	Yes	PCR sequencing																			2	0
60	DÍAZ, M. MÓNICA	2005	Mammals	Chiroptera	Phyllostomidae	Phyllostomus hastatus	Phyllostomus spp.	29	Yes					29	1				Yes	1	Yes	PCR sequencing																			29	1
60	DÍAZ, M. MÓNICA	2005	Mammals	Chiroptera	Molossidae	Promops nasutus	Promops spp.	1	Yes					1	1				Yes	1	Yes	PCR sequencing																			1	1
60	DÍAZ, M. MÓNICA	2005	Mammals	Chiroptera	Phyllostomidae	Rhinophylla fischerae	Rhinophylla spp.	2	Yes					2	0				Yes	1	Yes	PCR sequencing																			2	0
60	DÍAZ, M. MÓNICA	2005	Mammals	Chiroptera	Phyllostomidae	Rhinophylla pumilio	Rhinophylla spp.	27	Yes					27	0				Yes	1	Yes	PCR sequencing																			27	2
60	DÍAZ, M. MÓNICA	2005	Mammals	Chiroptera	Phyllostomidae	Sturnira lilium	Sturnira spp.	38	Yes					38	0				Yes	1	Yes	PCR sequencing																			38	1
60	DÍAZ, M. MÓNICA	2005	Mammals	Chiroptera	Phyllostomidae	Sturnira magna	Sturnira spp.	1	Yes					1	0				Yes	1	Yes	PCR sequencing																			1	0
60	DÍAZ, M. MÓNICA	2005	Mammals	Chiroptera	Phyllostomidae	Sturnira sp.	Sturnira spp.	1	Yes					1	0				Yes	1	Yes	PCR sequencing																			1	0
60	DÍAZ, M. MÓNICA	2005	Mammals	Chiroptera	Phyllostomidae	Sturnira tildae	Sturnira spp.	10	Yes					10	0				Yes	1	Yes	PCR sequencing																			10	1
60	DÍAZ, M. MÓNICA	2005	Mammals	Chiroptera	Phyllostomidae	Uroderma bilobatum	Uroderma spp.	11	Yes					11	0				Yes	1	Yes	PCR sequencing																			11	2
60	DÍAZ, M. MÓNICA	2005	Mammals	Chiroptera	Phyllostomidae	Uroderma magnirostrum	Uroderma spp.	8	Yes					8	0				Yes	1	Yes	PCR sequencing																			8	0
62	Dietrich, Muriel	2015	Mammals	Chiroptera	Molossidae	Mormopterus francoismoutoui	Mormopterus spp.	420	No										Yes	1	Yes	PCR sequencing										420	12				12
63	Dietrich, Muriel	2017	Mammals	Chiroptera	Miniopteridae	Miniopterus natalensis	Miniopterus spp.	1	No										Yes	1	No	NA										1	1
63	Dietrich, Muriel	2017	Mammals	Chiroptera	Vespertilionidae	Neoromicia capensis	Neoromicia spp.	1	No										Yes	1	No	NA										1	0
63	Dietrich, Muriel	2017	Mammals	Chiroptera	Nycteridae	Nycteris thebaica	Nycteris spp.	2	No										Yes	1	No	NA										2	1
63	Dietrich, Muriel	2017	Mammals	Chiroptera	Rhinolophidae	Rhinolophus simulator	Rhinolophus spp.	2	No										Yes	1	No	NA										2	0
64	Dietrich, Muriel	2014	Mammals	Rodentia	Nesomyidae	Eliurus minor	Eliurus spp.	112	No										Yes	3	Yes	PCR sequencing																			112	32				13
64	Dietrich, Muriel	2014	Mammals	Rodentia	Nesomyidae	Eliurus tanala	Eliurus spp.	4	No										Yes	3	Yes	PCR sequencing																			4	0
64	Dietrich, Muriel	2014	Mammals	Rodentia	Nesomyidae	Gymnuromys roberti	Gymnuromys spp.	2	No										Yes	3	Yes	PCR sequencing																			2	0
64	Dietrich, Muriel	2014	Mammals	Afrosoricida	Tenrecidae	Hemicentetes nigriceps	Hemicentetes spp.	12	No										Yes	3	Yes	PCR sequencing																			12	1		1
64	Dietrich, Muriel	2014	Mammals	Afrosoricida	Tenrecidae	Hemicentetes semispinosus	Hemicentetes spp.	4	No										Yes	3	Yes	PCR sequencing																			4	1		1
64	Dietrich, Muriel	2014	Mammals	Afrosoricida	Tenrecidae	Microgale cowani	Microgale spp.	72	No										Yes	3	Yes	PCR sequencing																			72	2				2
64	Dietrich, Muriel	2014	Mammals	Afrosoricida	Tenrecidae	Microgale dobsoni	Microgale spp.	54	No										Yes	3	Yes	PCR sequencing																			54	3				1
64	Dietrich, Muriel	2014	Mammals	Afrosoricida	Tenrecidae	Microgale fotsifotsy	Microgale spp.	1	No										Yes	3	Yes	PCR sequencing																			1	0
64	Dietrich, Muriel	2014	Mammals	Afrosoricida	Tenrecidae	Microgale gymnorhyncha	Microgale spp.	4	No										Yes	3	Yes	PCR sequencing																			4	0
64	Dietrich, Muriel	2014	Mammals	Afrosoricida	Tenrecidae	Microgale jobihely	Microgale spp.	1	No										Yes	3	Yes	PCR sequencing																			1	0
64	Dietrich, Muriel	2014	Mammals	Afrosoricida	Tenrecidae	Microgale longicaudata	Microgale spp.	12	No										Yes	3	Yes	PCR sequencing																			12	1				1
64	Dietrich, Muriel	2014	Mammals	Afrosoricida	Tenrecidae	Microgale majori	Microgale spp.	10	No										Yes	3	Yes	PCR sequencing																			10	2				2
64	Dietrich, Muriel	2014	Mammals	Afrosoricida	Tenrecidae	Microgale parvula	Microgale spp.	10	No										Yes	3	Yes	PCR sequencing																			10	0
64	Dietrich, Muriel	2014	Mammals	Afrosoricida	Tenrecidae	Microgale principula	Microgale spp.	6	No										Yes	3	Yes	PCR sequencing																			6	2
64	Dietrich, Muriel	2014	Mammals	Afrosoricida	Tenrecidae	Microgale taiva	Microgale spp.	6	No										Yes	3	Yes	PCR sequencing																			6	0				2
64	Dietrich, Muriel	2014	Mammals	Afrosoricida	Tenrecidae	Microgale talazaci	Microgale spp.	2	No										Yes	3	Yes	PCR sequencing																			2	0
64	Dietrich, Muriel	2014	Mammals	Rodentia	Nesomyidae	Nesomys rufus	Nesomys spp.	13	No										Yes	3	Yes	PCR sequencing																			13	0
64	Dietrich, Muriel	2014	Mammals	Afrosoricida	Tenrecidae	Oryzorictes hova	Oryzorictes spp.	8	No										Yes	3	Yes	PCR sequencing																			8	0
64	Dietrich, Muriel	2014	Mammals	Afrosoricida	Tenrecidae	Setifer setosus	Setifer spp.	8	No										Yes	3	Yes	PCR sequencing																			8	0
64	Dietrich, Muriel	2014	Mammals	Afrosoricida	Tenrecidae	Tenrec ecaudatus	Tenrec spp.	3	No										Yes	3	Yes	PCR sequencing																			3	0
65	Dietrich, Muriel	2018	Mammals	Rodentia	Muridae	Mastomys natalensis	Mastomys spp.	73	No										Yes	3	No	NA										73	18				8			10
66	Dirsmith, Katherine	2013	Mammals	Rodentia	Sciuridae	Sciurus niger	Sciurus spp.	22	No										No	NA	NA	NA
67	Dobigny, Gauthier	2015	Mammals	Rodentia	Muridae	Arvicanthis niloticus	Arvicanthis spp.	66	No										Yes	3	Yes	PCR sequencing																			66	8		7
67	Dobigny, Gauthier	2015	Mammals	Rodentia	Nesomyidae	Cricetomys gambianus	Cricetomys spp.	12	No										Yes	3	Yes	PCR sequencing																			12	1		1
67	Dobigny, Gauthier	2015	Mammals	Rodentia	Muridae	Mastomys natalensis	Mastomys spp.	350	No										Yes	3	Yes	PCR sequencing																			350	0
69	Duncan, C	2012	Mammals	Carnivora	Procyonidae	Procyon lotor	Procyon spp.	65	No										Yes	1	No	NA																			65	1
71	ESPINOSA-MARTÍNEZ, Deborah V	2015	Mammals	Rodentia	Heteromyidae	Heteromys gaumeri	Heteromys spp.	1	No										Yes	1	No	NA																			1	1
71	ESPINOSA-MARTÍNEZ, Deborah V	2015	Mammals	Rodentia	Cricetidae	Ototyllomys phyllotis	Ototyllomys spp.	1	No										Yes	1	No	NA																			1	1
72	Ethier, D M	2017	Mammals	Carnivora	Mustelidae	Taxidea taxus jacksoni	Taxidea spp.	22	No										No	NA	NA	NA
73	Fernandes, Juciê Jales	2020	Reptiles	Squamata	Teiidae	Tupinambis merianae	Tupinambis spp.	12	Yes					12	0				Yes	1	Yes	PCR sequencing										12	1	1							12	1	1
74	Fernandes, Juciê Jales	2020	Mammals	Didelphimorphia	Didelphidae	Didelphis albiventris	Didelphis spp.	12	Yes					12	0				Yes	1	Yes	PCR sequencing
75	Ferreira, Amanda Carvalho Rosado	2021	Mammals	Chiroptera	Phyllostomidae	Anoura caudifer	Anoura spp.	1	No										Yes	1	Yes	PCR sequencing	1	0
75	Ferreira, Amanda Carvalho Rosado	2021	Mammals	Chiroptera	Phyllostomidae	Anoura geoffroiy	Anoura spp.	4	No										Yes	1	Yes	PCR sequencing	4	0
75	Ferreira, Amanda Carvalho Rosado	2021	Mammals	Chiroptera	Phyllostomidae	Artibeus lituratus	Artibeus spp.	50	No										Yes	1	Yes	PCR sequencing	50	0
75	Ferreira, Amanda Carvalho Rosado	2021	Mammals	Chiroptera	Phyllostomidae	Artibeus obscurus	Artibeus spp.	1	No										Yes	1	Yes	PCR sequencing	1	0
75	Ferreira, Amanda Carvalho Rosado	2021	Mammals	Chiroptera	Phyllostomidae	Artibeus planirostris	Artibeus spp.	33	No										Yes	1	Yes	PCR sequencing	33	0
75	Ferreira, Amanda Carvalho Rosado	2021	Mammals	Chiroptera	Phyllostomidae	Carollia brevicauda	Carollia spp.	9	No										Yes	1	Yes	PCR sequencing	9	0
75	Ferreira, Amanda Carvalho Rosado	2021	Mammals	Chiroptera	Phyllostomidae	Carollia perspicillata	Carollia spp.	12	No										Yes	1	Yes	PCR sequencing	12	0
75	Ferreira, Amanda Carvalho Rosado	2021	Mammals	Chiroptera	Phyllostomidae	Chiroderma villosum	Chiroderma spp.	2	No										Yes	1	Yes	PCR sequencing	2	0
75	Ferreira, Amanda Carvalho Rosado	2021	Mammals	Chiroptera	Phyllostomidae	Chrotopterus auritus	Chrotopterus spp.	1	No										Yes	1	Yes	PCR sequencing	1	0
75	Ferreira, Amanda Carvalho Rosado	2021	Mammals	Chiroptera	Molossidae	Cynomops planirostris	Cynomops spp.	1	No										Yes	1	Yes	PCR sequencing	1	0
75	Ferreira, Amanda Carvalho Rosado	2021	Mammals	Chiroptera	Phyllostomidae	Dermanura cinerea	Dermanura spp.	1	No										Yes	1	Yes	PCR sequencing	1	0
75	Ferreira, Amanda Carvalho Rosado	2021	Mammals	Chiroptera	Phyllostomidae	Desmodus rotundus	Desmodus spp.	12	No										Yes	1	Yes	PCR sequencing	12	0
75	Ferreira, Amanda Carvalho Rosado	2021	Mammals	Chiroptera	Vespertilionidae	Eptesicus brasiliensis	Eptesicus spp.	1	No										Yes	1	Yes	PCR sequencing	1	0
75	Ferreira, Amanda Carvalho Rosado	2021	Mammals	Chiroptera	Vespertilionidae	Eptesicus furinalis	Eptesicus spp.	1	No										Yes	1	Yes	PCR sequencing	1	0
75	Ferreira, Amanda Carvalho Rosado	2021	Mammals	Chiroptera	Phyllostomidae	Glossophaga soricina	Glossophaga spp.	17	No										Yes	1	Yes	PCR sequencing	17	0
75	Ferreira, Amanda Carvalho Rosado	2021	Mammals	Chiroptera	Vespertilionidae	Lasiurus blossevillii	Lasiurus spp.	2	No										Yes	1	Yes	PCR sequencing	2	0
75	Ferreira, Amanda Carvalho Rosado	2021	Mammals	Chiroptera	Phyllostomidae	Micronycteris microtis	Micronycteris spp.	1	No										Yes	1	Yes	PCR sequencing	1	0
75	Ferreira, Amanda Carvalho Rosado	2021	Mammals	Chiroptera	Molossidae	Molossus temminckii	Molossus spp.	1	No										Yes	1	Yes	PCR sequencing	1	0
75	Ferreira, Amanda Carvalho Rosado	2021	Mammals	Chiroptera	Vespertilionidae	Myotis nigricans	Myotis spp.	12	No										Yes	1	Yes	PCR sequencing	12	0
75	Ferreira, Amanda Carvalho Rosado	2021	Mammals	Chiroptera	Phyllostomidae	Platyrrhinus lineatus	Platyrrhinus spp.	30	No										Yes	1	Yes	PCR sequencing	30	0
75	Ferreira, Amanda Carvalho Rosado	2021	Mammals	Chiroptera	Phyllostomidae	Platyrrhinus recifinus	Platyrrhinus spp.	1	No										Yes	1	Yes	PCR sequencing	1	0
75	Ferreira, Amanda Carvalho Rosado	2021	Mammals	Chiroptera	Phyllostomidae	Sturnira lilium	Sturnira spp.	2	No										Yes	1	Yes	PCR sequencing	2	0
75	Ferreira, Amanda Carvalho Rosado	2021	Mammals	Chiroptera	Phyllostomidae	Uroderma magnirostrum	Uroderma spp.	1	No										Yes	1	Yes	PCR sequencing	1	0
77	Fischer, Stefan	2018	Mammals	Rodentia	Muridae	Apodemus agrarius	Apodemus spp.	44	No										Yes	1	Yes	MLTS/SLST																			44	6		6
77	Fischer, Stefan	2018	Mammals	Rodentia	Muridae	Apodemus flavicollis	Apodemus spp.	925	No										Yes	1	Yes	MLTS/SLST																			925	122	85	26		11
77	Fischer, Stefan	2018	Mammals	Rodentia	Muridae	Apodemus sylvaticus	Apodemus spp.	105	No										Yes	1	Yes	MLTS/SLST																			105	9	9
77	Fischer, Stefan	2018	Mammals	Rodentia	Cricetidae	Arvicola spp.	Arvicola spp.	4	No										Yes	1	Yes	MLTS/SLST																			4	0
77	Fischer, Stefan	2018	Mammals	Eulipotyphla	Soricidae	Crocidura russula	Crocidura spp.	1	No										Yes	1	Yes	MLTS/SLST																			1	0
77	Fischer, Stefan	2018	Mammals	Rodentia	Cricetidae	Microtus agrestis	Microtus spp.	209	No										Yes	1	Yes	MLTS/SLST																			209	62		62
77	Fischer, Stefan	2018	Mammals	Rodentia	Muridae	Micromys minutus	Micromys spp.	6	No										Yes	1	Yes	MLTS/SLST																			6	0
77	Fischer, Stefan	2018	Mammals	Rodentia	Cricetidae	Microtus arvalis	Microtus spp.	377	No										Yes	1	Yes	MLTS/SLST																			377	113		70		43
77	Fischer, Stefan	2018	Mammals	Rodentia	Cricetidae	Myodes glareolus	Myodes spp.	1578	No										Yes	1	Yes	MLTS/SLST																			1578	123	86	22		15
77	Fischer, Stefan	2018	Mammals	Carnivora	Mustelidae	Mustela nivalis	Mustela spp.	2	No										Yes	1	Yes	MLTS/SLST																			2	0
77	Fischer, Stefan	2018	Mammals	Eulipotyphla	Soricidae	Neomys fodiens	Neomys spp.	4	No										Yes	1	Yes	MLTS/SLST																			4	0
77	Fischer, Stefan	2018	Mammals	Eulipotyphla	Soricidae	Sorex araneus	Sorex spp.	521	No										Yes	1	Yes	MLTS/SLST																			521	81		81
77	Fischer, Stefan	2018	Mammals	Eulipotyphla	Soricidae	Sorex coronatus	Sorex spp.	101	No										Yes	1	Yes	MLTS/SLST																			101	3				3
77	Fischer, Stefan	2018	Mammals	Eulipotyphla	Soricidae	Sorex minutus	Sorex spp.	73	No										Yes	1	Yes	MLTS/SLST																			73	5
78	Fornazari, Felipe	2018	Mammals	Carnivora	Canidae	Cerdocyon thous	Cerdocyon spp.	4	No										Yes	3	Yes	PCR sequencing										4	0
78	Fornazari, Felipe	2018	Mammals	Carnivora	Canidae	Chrysocyon brachyurus	Chrysocyon spp.	3	No										Yes	3	Yes	PCR sequencing										3	0
78	Fornazari, Felipe	2018	Mammals	Rodentia	Dasyproctidae	Dasypus novemcinctus	Dasypus spp.	4	No										Yes	3	Yes	PCR sequencing										4	1			1
78	Fornazari, Felipe	2018	Mammals	Carnivora	Mustelidae	Eira barbara	Eira spp.	1	No										Yes	3	Yes	PCR sequencing										1	0
78	Fornazari, Felipe	2018	Mammals	Carnivora	Mustelidae	Galictis cuja	Galictis spp.	6	No										Yes	3	Yes	PCR sequencing										6	0
78	Fornazari, Felipe	2018	Mammals	Lagomorpha	Leporidae	Lepus europaeus	Lepus spp.	2	No										Yes	3	Yes	PCR sequencing										2	0
78	Fornazari, Felipe	2018	Mammals	Carnivora	Canidae	Lycalopex vetulua	Lycalopex spp.	4	No										Yes	3	Yes	PCR sequencing										4	0
78	Fornazari, Felipe	2018	Mammals	Artiodactyla	Cervidae	Mazama gouazoubira	Mazama spp.	5	No										Yes	3	Yes	PCR sequencing										5	0
78	Fornazari, Felipe	2018	Mammals	Pilosa	Myrmecophagidae	Myrmecophaga tridactyla	Myrmecophaga spp.	6	No										Yes	3	Yes	PCR sequencing										6	0
78	Fornazari, Felipe	2018	Mammals	Carnivora	Procyonidae	Nasua nasua	Nasua spp.	56	No										Yes	3	Yes	PCR sequencing										56	5			3
78	Fornazari, Felipe	2018	Mammals	Didelphimorphia	Didelphidae	Didelphis albiventris	Didelphis spp.	195	No										Yes	3	Yes	PCR sequencing										195	7	2		5
78	Fornazari, Felipe	2018	Mammals	Carnivora	Procyonidae	Procyon cancrivorus	Procyon spp.	1	No										Yes	3	Yes	PCR sequencing										1	0
78	Fornazari, Felipe	2018	Mammals	Carnivora	Felidae	Puma concolor	Puma spp.	2	No										Yes	3	Yes	PCR sequencing										2	0
78	Fornazari, Felipe	2018	Mammals	Primates	Cebidae	Sapajus nigritus	Sapajus spp.	2	No										Yes	3	Yes	PCR sequencing										2	2				2
78	Fornazari, Felipe	2018	Mammals	Rodentia	Erethizontidae	Sphiggurus villosus	Sphiggurus spp.	13	No										Yes	3	Yes	PCR sequencing										13	2
78	Fornazari, Felipe	2018	Mammals	Pilosa	Myrmecophagidae	Tamandua tetradactyla	Tamandua spp.	5	No										Yes	3	Yes	PCR sequencing										5	0
80	Galarce, Nicolás	2021	Mammals	Carnivora	Canidae	Lycalopex culpaeus	Lycalopex spp.	33	No										Yes	2	No	NA	33	0
80	Galarce, Nicolás	2021	Mammals	Carnivora	Canidae	Lycalopex griseus	Lycalopex spp.	13	No										Yes	2	No	NA	13	0
81	Gamage, Chandika D	2011	Mammals	Rodentia	Muridae	Bandicota bengalensis	Bandicota spp.	54	No										Yes	1	No	NA																			54	0
82	Gelling, M	2015	Mammals	Rodentia	Cricetidae	Arvicola amphibius	Arvicola spp.	112	Yes			112	7						Yes	3	No	NA										60	0
84	Girio, Raul José Silva	2004	Mammals	Artiodactyla	Cervidae	Ozotoceros bezoarticus	Ozotoceros spp.	41	Yes					4	0				No	NA	NA	NA
84	Girio, Raul José Silva	2004	Mammals	Artiodactyla	Suidae	Sus scrofa	Sus spp.	39	Yes					3	0				No	NA	NA	NA
85	Girio, Raul José Silva	2020	Mammals	Primates	Cebidae	Cebus apella nigritus	Cebus spp.	12	No										Yes	1	No	NA										12	0
86	Girling, Simon J	2019	Mammals	Rodentia	Castoridae	Castor fiber	Castor spp.	73	No										Yes	2	No	NA										8	0								65	2
87	Gomard, Yann	2016	Mammals	Chiroptera	Molossidae	Chaerephon atsinanana	Chaerephon spp.	34	No										Yes	3	Yes	PCR sequencing
87	Gomard, Yann	2016	Mammals	Chiroptera	Molossidae	Chaerephon leucogaster	Chaerephon spp.	94	No										Yes	3	Yes	PCR sequencing
87	Gomard, Yann	2016	Mammals	Chiroptera	Emballonuridae	Coleura kibomalandy	Coleura spp.	3	No										Yes	3	Yes	PCR sequencing
87	Gomard, Yann	2016	Mammals	Chiroptera	Pteropodidae	Eidolon dupreanum	Eidolon spp.	11	No										Yes	3	Yes	PCR sequencing
87	Gomard, Yann	2016	Mammals	Chiroptera	Hipposideridae	Hipposideros commersonii	Hipposideros spp.	27	No										Yes	3	Yes	PCR sequencing
87	Gomard, Yann	2016	Mammals	Chiroptera	Vespertilionidae	Hypsugo bemainty	Hypsugo spp.	2	No										Yes	3	Yes	PCR sequencing
87	Gomard, Yann	2016	Mammals	Chiroptera	Miniopteridae	Miniopteris manavi sensu lato	Miniopteris spp.	19	No										Yes	3	Yes	PCR sequencing
87	Gomard, Yann	2016	Mammals	Chiroptera	Miniopteridae	Miniopterus aelleni	Miniopterus spp.	7	No										Yes	3	Yes	PCR sequencing
87	Gomard, Yann	2016	Mammals	Chiroptera	Miniopteridae	Miniopterus gleni	Miniopterus spp.	22	No										Yes	3	Yes	PCR sequencing
87	Gomard, Yann	2016	Mammals	Chiroptera	Miniopteridae	Miniopterus griffithsi	Miniopterus spp.	7	No										Yes	3	Yes	PCR sequencing
87	Gomard, Yann	2016	Mammals	Chiroptera	Miniopteridae	Miniopterus griveaudi	Miniopterus spp.	116	No										Yes	3	Yes	PCR sequencing
87	Gomard, Yann	2016	Mammals	Chiroptera	Miniopteridae	Miniopterus mahafaliensis	Miniopterus spp.	89	No										Yes	3	Yes	PCR sequencing
87	Gomard, Yann	2016	Mammals	Chiroptera	Miniopteridae	Miniopterus majori	Miniopterus spp.	7	No										Yes	3	Yes	PCR sequencing
87	Gomard, Yann	2016	Mammals	Chiroptera	Miniopteridae	Miniopterus sororculus	Miniopterus spp.	22	No										Yes	3	Yes	PCR sequencing
87	Gomard, Yann	2016	Mammals	Chiroptera	Molossidae	Mops leucostigma	Mops spp.	68	No										Yes	3	Yes	PCR sequencing
87	Gomard, Yann	2016	Mammals	Chiroptera	Molossidae	Mops midas	Mops spp.	19	No										Yes	3	Yes	PCR sequencing
87	Gomard, Yann	2016	Mammals	Chiroptera	Molossidae	Mormopterus jugularis	Mormopterus spp.	152	No										Yes	3	Yes	PCR sequencing
87	Gomard, Yann	2016	Mammals	Chiroptera	Vespertilionidae	Myotis goudoti	Myotis spp.	48	No										Yes	3	Yes	PCR sequencing
87	Gomard, Yann	2016	Mammals	Chiroptera	Vespertilionidae	Neoromicia malagasyensis	Neoromicia spp.	2	No										Yes	3	Yes	PCR sequencing
87	Gomard, Yann	2016	Mammals	Chiroptera	Vespertilionidae	Neoromicia matroka	Neoromicia spp.	4	No										Yes	3	Yes	PCR sequencing
87	Gomard, Yann	2016	Mammals	Chiroptera	Vespertilionidae	Neoromicia robertsi	Neoromicia spp.	1	No										Yes	3	Yes	PCR sequencing
87	Gomard, Yann	2016	Mammals	Chiroptera	Vespertilionidae	Neoromicia sp.	Neoromicia spp.	8	No										Yes	3	Yes	PCR sequencing
87	Gomard, Yann	2016	Mammals	Chiroptera	Molossidae	Otomops madagascariensis	Otomops spp.	39	No										Yes	3	Yes	PCR sequencing
87	Gomard, Yann	2016	Mammals	Chiroptera	Hipposideridae	Paratriaenops furculus	Paratriaenops spp.	14	No										Yes	3	Yes	PCR sequencing
87	Gomard, Yann	2016	Mammals	Chiroptera	Emballonuridae	Paremballonura tiavato	Paremballonura spp.	6	No										Yes	3	Yes	PCR sequencing
87	Gomard, Yann	2016	Mammals	Chiroptera	Vespertilionidae	Pipistrellus hesperidus	Pipistrellus spp.	11	No										Yes	3	Yes	PCR sequencing
87	Gomard, Yann	2016	Mammals	Chiroptera	Vespertilionidae	Pipistrellus raceyi	Pipistrellus spp.	3	No										Yes	3	Yes	PCR sequencing
87	Gomard, Yann	2016	Mammals	Chiroptera	Pteropodidae	Pteropus rufus	Pteropus spp.	20	No										Yes	3	Yes	PCR sequencing
87	Gomard, Yann	2016	Mammals	Chiroptera	Pteropodidae	Rousettus madagascariensis	Rousettus spp.	49	No										Yes	3	Yes	PCR sequencing
87	Gomard, Yann	2016	Mammals	Chiroptera	Vespertilionidae	Scotophilus marovaza	Scotophilus spp.	1	No										Yes	3	Yes	PCR sequencing
87	Gomard, Yann	2016	Mammals	Chiroptera	Hipposideridae	Triaenops menamena	Triaenops spp.	42	No										Yes	3	Yes	PCR sequencing
88	Gomard, Yann	2022	Mammals	Afrosoricida	Tenrecidae	Microgale cowani	Microgale spp.	1	No										Yes	3	Yes	PCR sequencing																			1	0
88	Gomard, Yann	2022	Mammals	Afrosoricida	Tenrecidae	Microgale fotsifotsy	Microgale spp.	1	No										Yes	3	Yes	PCR sequencing																			1	0
88	Gomard, Yann	2022	Mammals	Afrosoricida	Tenrecidae	Microgale longicaudata	Microgale spp.	1	No										Yes	3	Yes	PCR sequencing																			1	0
88	Gomard, Yann	2022	Mammals	Afrosoricida	Tenrecidae	Microgale majori	Microgale spp.	3	No										Yes	3	Yes	PCR sequencing																			3	0
88	Gomard, Yann	2022	Mammals	Afrosoricida	Tenrecidae	Microgale parvula	Microgale spp.	2	No										Yes	3	Yes	PCR sequencing																			2	0
88	Gomard, Yann	2022	Mammals	Afrosoricida	Tenrecidae	Microgale soricoides	Microgale spp.	2	No										Yes	3	Yes	PCR sequencing																			2	0
88	Gomard, Yann	2022	Mammals	Afrosoricida	Tenrecidae	Microgale taiva	Microgale spp.	15	No										Yes	3	Yes	PCR sequencing																			15	1
88	Gomard, Yann	2022	Mammals	Afrosoricida	Tenrecidae	Microgale thomasi	Microgale spp.	3	No										Yes	3	Yes	PCR sequencing																			3	2
88	Gomard, Yann	2022	Mammals	Afrosoricida	Tenrecidae	Neogale dobsoni	Neogale spp.	3	No										Yes	3	Yes	PCR sequencing																			3	0
88	Gomard, Yann	2022	Mammals	Afrosoricida	Tenrecidae	Tenrec ecaudatus	Tenrec spp.	24	No										Yes	3	Yes	PCR sequencing																			24	1
89	Gonçalves, D D	2020	Mammals	Rodentia	Caviidae	Hydrochaeris hydrochaeris	Hydrochaeris spp.	31	No										Yes	1	No	NA	31	1
90	Guernier, V	2017	Mammals	Rodentia	Muridae	Rattus exulans	Rattus spp.	6	No										Yes	2	Yes	PCR/MLST																			6	1				1
91	Guernier, Vanina	2016	Mammals	Eulipotyphla	Soricidae	Suncus murinus	Suncus spp.	171	Yes					3	0				Yes	3	Yes	PCR/MLST
91	Guernier, Vanina	2016	Mammals	Afrosoricida	Tenrecidae	Tenrec ecaudatus	Tenrec spp.	25	Yes					2	0				Yes	3	Yes	PCR/MLST
92	Hammoudi, Nassim	2020	Mammals	Rodentia	Bathyergidae	Thryonomys swinderianus	Thryonomys spp.	60	No										Yes	1	Yes	PCR sequencing																			60	2	1			1
93	Han, Hui-ju	2018	Mammals	Chiroptera	Vespertilionidae	Eptesicus serotinus	Eptesicus spp.	26	No										Yes	1	Yes	PCR/MLST																			26	0
93	Han, Hui-ju	2018	Mammals	Chiroptera	Vespertilionidae	Myotis fimbriatus	Myotis spp.	30	No										Yes	1	Yes	PCR/MLST																			30	19
93	Han, Hui-ju	2018	Mammals	Chiroptera	Vespertilionidae	Myotis pequinius	Myotis spp.	58	No										Yes	1	Yes	PCR/MLST																			58	37
93	Han, Hui-ju	2018	Mammals	Chiroptera	Vespertilionidae	Myotis ricketti	Myotis spp.	10	No										Yes	1	Yes	PCR/MLST																			10	6
94	Harkin, Kenneth R	2014	Mammals	Chiroptera	Vespertilionidae	Eptesicus fuscus	Eptesicus spp.	98	No										Yes	3	No	NA																			98	0
95	Herrera, James P	2020	Mammals	Rodentia	Nesomyidae	Eliurus ellermani	Eliurus spp.	1	No										Yes	2	Yes	PCR sequencing																			1	0
95	Herrera, James P	2020	Mammals	Rodentia	Nesomyidae	Eliurus webbi	Eliurus spp.	5	No										Yes	2	Yes	PCR sequencing																			5	4
95	Herrera, James P	2020	Mammals	Afrosoricida	Tenrecidae	Microgale brevicaudata	Microgale spp.	104	No										Yes	2	Yes	PCR sequencing																			104	18
95	Herrera, James P	2020	Mammals	Afrosoricida	Tenrecidae	Microgale prolixa caudata	Microgale spp.	1	No										Yes	2	Yes	PCR sequencing																			1	0
95	Herrera, James P	2020	Mammals	Rodentia	Nesomyidae	Nesomys audeberti	Nesomys spp.	2	No										Yes	2	Yes	PCR sequencing																			2	0
95	Herrera, James P	2020	Mammals	Afrosoricida	Tenrecidae	Setifer setosus	Setifer spp.	19	No										Yes	2	Yes	PCR sequencing																			19	3		1
95	Herrera, James P	2020	Mammals	Eulipotyphla	Soricidae	Suncus etruscus	Suncus spp.	13	No										Yes	2	Yes	PCR sequencing																			13	4		1
95	Herrera, James P	2020	Mammals	Eulipotyphla	Soricidae	Suncus murinus	Suncus spp.	33	No										Yes	2	Yes	PCR sequencing																			33	16		1
95	Herrera, James P	2020	Mammals	Afrosoricida	Tenrecidae	Tenrec ecaudatus	Tenrec spp.	1	No										Yes	1	No	NA																			1	0
96	Houéménou	2019	Mammals	Rodentia	Muridae	Arvicanthis niloticus	Arvicanthis spp.	2	No										Yes	1	Yes	PCR sequencing																			2	1
96	Houéménou	2019	Mammals	Eulipotyphla	Soricidae	Crocidura olivieri	Crocidura spp.	136	No										Yes	1	Yes	PCR sequencing																			136	13	1	8		3
96	Houéménou	2019	Mammals	Rodentia	Muridae	Dasymys rufulus	Dasymys spp.	3	No										Yes	1	Yes	PCR sequencing																			3	0
96	Houéménou	2019	Mammals	Rodentia	Muridae	Mastomys natalensis	Mastomys spp.	136	No										Yes	1	Yes	PCR sequencing																			136	26	1			18
97	Hurd, Jillian	2017	Mammals	Rodentia	Cricetidae	Ondatra zibethicus	Ondatra spp.	2913	No										Yes	1	No	NA																			2913	171
99	Jardine, Claire	2011	Mammals	Carnivora	Procyonidae	Procyon lotor	Procyon spp.	23	Yes			23	1						No	NA	NA	NA
101	Jeske, K	2021	Mammals	Rodentia	Muridae	Apodemus agrarius	Apodemus spp.	86	No										Yes	1	Yes	PCR sequencing																			86	19		2
101	Jeske, K	2021	Mammals	Rodentia	Muridae	Apodemus flavicollis	Apodemus spp.	345	No										Yes	1	Yes	PCR sequencing																			345	55		6		3
101	Jeske, K	2021	Mammals	Rodentia	Muridae	Apodemus sylvaticus	Apodemus spp.	60	No										Yes	1	Yes	PCR sequencing																			60	8		2
101	Jeske, K	2021	Mammals	Eulipotyphla	Soricidae	Crocidura leucodon	Crocidura spp.	3	No										Yes	1	Yes	PCR sequencing																			3	1
101	Jeske, K	2021	Mammals	Rodentia	Cricetidae	Clethrionomys glareolus	Clethrionomys spp.	474	No										Yes	1	Yes	PCR sequencing																			474	58
101	Jeske, K	2021	Mammals	Rodentia	Cricetidae	Microtus agrestis	Microtus spp.	11	No										Yes	1	Yes	PCR sequencing																			11	6		1
101	Jeske, K	2021	Mammals	Rodentia	Cricetidae	Microtus arvalis	Microtus spp.	676	No										Yes	1	Yes	PCR sequencing																			676	205		92
101	Jeske, K	2021	Mammals	Rodentia	Cricetidae	Microtus subterraneus	Microtus spp.	3	No										Yes	1	Yes	PCR sequencing																			3	0
101	Jeske, K	2021	Mammals	Eulipotyphla	Soricidae	Sorex araneus	Sorex spp.	26	No										Yes	1	Yes	PCR sequencing																			26	2		1
101	Jeske, K	2021	Mammals	Eulipotyphla	Soricidae	Sorex coronatus	Sorex spp.	2	No										Yes	1	Yes	PCR sequencing																			2	0
101	Jeske, K	2021	Mammals	Eulipotyphla	Soricidae	Sorex minutus	Sorex spp.	3	No										Yes	1	Yes	PCR sequencing																			3	0
102	Jobbins, S. E.	2013	Mammals	Carnivora	Herpestidae	Mungos mungo	Mungos spp.	41	No										Yes	1	Yes	PCR sequencing																			41	17	17
102	Jobbins, S. E.	2013	Mammals	Carnivora	Herpestidae	Paracynictis selousi	Paracynictis spp.	1	No										Yes	1	Yes	PCR sequencing																			1	1	1
104	Jorge, Sérgio	2012	Mammals	Didelphimorphia	Didelphidae	Didelphis albiventris	Didelphis spp.	33	Yes			33	1						No	NA	NA	NA
105	Jorge, Sérgio	2012	Mammals	Rodentia	Caviidae	Hydrochaeris hydrochaeris	Hydrochaeris spp.	1	Yes					1	1				No	NA	NA	NA
106	Kamani, J	2021	Mammals	Chiroptera	Molossidae	Chaerophon pumilus	Chaerophon spp.	37	No										Yes	1	Yes	PCR sequencing																			37	9				2
106	Kamani, J	2021	Mammals	Chiroptera	Pteropodidae	Eidolon helvum	Eidolon spp.	107	No										Yes	1	Yes	PCR sequencing																			107	2
106	Kamani, J	2021	Mammals	Chiroptera	Molossidae	Mops condylurus	Mops spp.	70	No										Yes	1	Yes	PCR sequencing																			70	1	1
106	Kamani, J	2021	Mammals	Chiroptera	Nycteridae	Nycteris macrotis	Nycteris spp.	17	No										Yes	1	Yes	PCR sequencing																			17	15				5
107	Kik, M J L	2006	Mammals	Rodentia	Myocastoridae	Myocastor coypus	Myocastor spp.	11	Yes			11	6	8	3				Yes	1	No	NA																			11	0
107	Kik, M J L	2006	Mammals	Carnivora	Phocidae	Phoca vitulina	Phoca spp.	3	Yes	3	0								No	NA	NA	NA
108	Kin, M S	2015	Mammals	Cingulata	Chlamyphoridae	Chaetophractus villosus	Chaetophractus spp.	24	No										No	NA	NA	NA
109	Knowles, Susan	2020	Mammals	Carnivora	Mustelidae	Enhydra lutris kenyoni	Enhydra spp.	6	No										Yes	2	No	NA										3	3								5	5
110	Koizumi, N	2009	Mammals	Artiodactyla	Cervidae	Cervidae spp.	Cervidae spp.	94	No										Yes	1	Yes	PCR sequencing																			94	1
110	Koizumi, N	2009	Mammals	Artiodactyla	Suidae	Sus scrofa	Sus spp.	145	No										Yes	1	Yes	PCR sequencing																			14	22	2			1
112	KOIZUMI, Nobuo	2009	Mammals	Carnivora	Procyonidae	Procyon lotor	Procyon spp.	71	Yes					71	2				No	NA	NA	NA
114	Krijger, Inge M	2019	Mammals	Rodentia	Muridae	Bandicota bengalensis	Bandicota spp.	140	No										Yes	3	Yes	PCR sequencing																			140	44	16			10
114	Krijger, Inge M	2019	Mammals	Rodentia	Muridae	Bandicota indica	Bandicota spp.	9	No										Yes	3	Yes	PCR sequencing																			9	6	5			2
114	Krijger, Inge M	2019	Mammals	Rodentia	Muridae	Mus terricolor	Mus spp.	5	No										Yes	3	Yes	PCR sequencing																			5	0
114	Krijger, Inge M	2019	Mammals	Rodentia	Muridae	Rattus exulans	Rattus spp.	23	No										Yes	3	Yes	PCR sequencing																			23	19	6			1
115	Krijger, Inge M	2020	Mammals	Rodentia	Muridae	Apodemus sylvaticus	Apodemus spp.	19	No										Yes	3	Yes	PCR sequencing																			19	2	2
115	Krijger, Inge M	2020	Mammals	Eulipotyphla	Soricidae	Crocidura russula	Crocidura spp.	2	No										Yes	3	Yes	PCR sequencing																			2	0
115	Krijger, Inge M	2020	Mammals	Rodentia	Muridae	Micromys minutus	Micromys spp.	1	No										Yes	3	Yes	PCR sequencing																			1	0
115	Krijger, Inge M	2020	Mammals	Rodentia	Cricetidae	Microtus arvalis	Microtus spp.	8	No										Yes	3	Yes	PCR sequencing																			8	2		2
115	Krijger, Inge M	2020	Mammals	Rodentia	Cricetidae	Ondatra zibethicus	Ondatra spp.	1	No										Yes	3	Yes	PCR sequencing																			1	1	1
115	Krijger, Inge M	2020	Mammals	Eulipotyphla	Soricidae	Sorex araneus	Sorex spp.	9	No										Yes	3	Yes	PCR sequencing																			9	4	3	1
115	Krijger, Inge M	2020	Mammals	Eulipotyphla	Soricidae	Sorex coronatus	Sorex spp.	1	No										Yes	3	Yes	PCR sequencing																			1	0
116	Kumari, Priyanka	2021	Mammals	Carnivora	Mustelidae	Lutra lutra	Lutra spp.	7	No										Yes	1	Yes	PCR sequencing
116	Kumari, Priyanka	2021	Mammals	Carnivora	Canidae	Nyctereutes procyonoides	Nyctereutes spp.	11	No										Yes	1	Yes	PCR sequencing
116	Kumari, Priyanka	2021	Mammals	Carnivora	Felidae	Prionailurus bengalensis	Prionailurus spp.	22	No										Yes	1	Yes	PCR sequencing
118	Lagadec, Erwan	2016	Mammals	Chiroptera	Molossidae	Chaerephon sp.	Chaerephon spp.	69	No										Yes	3	Yes	MLST										69	0
118	Lagadec, Erwan	2016	Mammals	Chiroptera	Pteropodidae	Pteropus seychellensis comorensis	Pteropus spp.	20	Yes			20	0						Yes	3	Yes	MLST										20	2		1
118	Lagadec, Erwan	2016	Mammals	Afrosoricida	Tenrecidae	Tenrec ecaudatus	Tenrec spp.	37	Yes			10	2	10	8				Yes	3	Yes	MLST
119	Latifah, I	2012	Mammals	Rodentia	Muridae	Rattus tiomanicus	Rattus spp.	69	No										Yes	1	No	NA	69	9
120	LeAnn White, C.	2013	Mammals	Carnivora	Mustelidae	Enhydra lutris kenyoni	Enhydra spp.	35	Yes			6	0						No	NA	NA	NA
121	Li, S	2013	Mammals	Rodentia	Muridae	Apodemus agrarius	Apodemus spp.	33	Yes					33	4				No	NA	NA	NA
121	Li, S	2013	Mammals	Rodentia	Muridae	Apodemus chevrieri	Apodemus spp.	63	Yes					63	0				No	NA	NA	NA
121	Li, S	2013	Mammals	Rodentia	Muridae	Rattus flavipectus	Rattus spp.	16	Yes					16	0				No	NA	NA	NA
121	Li, S	2013	Mammals	Rodentia	Muridae	Rattus nitidus Hodgson	Rattus spp.	3	Yes					3	0				No	NA	NA	NA
121	Li, S	2013	Mammals	Rodentia	Muridae	Rattus tanezumi	Rattus spp.	16	Yes					16	0				No	NA	NA	NA
123	Llanos-Soto, Sebastián	2019	Mammals	Carnivora	Canidae	Lycalopex culpaeus	Lycalopex spp.	1	Yes			1	1						No	NA	NA	NA
124	Loan, Hoang Kim	2015	Mammals	Rodentia	Muridae	Bandicota indica	Bandicota spp.	65	No										Yes	3	Yes	PCR sequencing																			65	7	2			3
124	Loan, Hoang Kim	2015	Mammals	Rodentia	Muridae	Rattus argentiventer	Rattus spp.	104	No										Yes	3	Yes	PCR sequencing																			104	5		1		1
124	Loan, Hoang Kim	2015	Mammals	Rodentia	Muridae	Rattus exulans	Rattus spp.	16	No										Yes	3	Yes	PCR sequencing																			16	0
124	Loan, Hoang Kim	2015	Mammals	Rodentia	Muridae	Rattus tanezumi	Rattus spp.	61	No										Yes	3	Yes	PCR sequencing																			61	2	1
125	Loffler, S G	2015	Mammals	Cetacea	Balaenopteridae	Eubalaena australis	Eubalaena spp.	27	Yes					27	1				No	NA	NA	NA
126	Lovera, R	2017	Mammals	Rodentia	Cricetidae	Akodon azarae	Akodon spp.	33	Yes					33	6				No	NA	NA	NA
126	Lovera, R	2017	Mammals	Rodentia	Cricetidae	Calomys laucha	Calomys spp.	3	Yes					3	0				No	NA	NA	NA
126	Lovera, R	2017	Mammals	Rodentia	Caviidae	Cavia aperea	Cavia spp.	4	Yes					4	0				No	NA	NA	NA
126	Lovera, R	2017	Mammals	Rodentia	Cricetidae	Oligoryzomys flavescens	Oligoryzomys spp.	2	Yes					2	1				No	NA	NA	NA
126	Lovera, R	2017	Mammals	Didelphimorphia	Didelphidae	Didelphis albiventris	Didelphis spp.	25	Yes					25	2				No	NA	NA	NA
126	Lovera, R	2017	Mammals	Didelphimorphia	Didelphidae	Lutreolina crassicaudata	Lutreolina spp.	15	Yes					15	2				No	NA	NA	NA
127	Luna, Jhuliana	2020	Mammals	Rodentia	Cricetidae	Abrothrix longipilis	Abrothrix spp.	7	No										Yes	2	No	NA
127	Luna, Jhuliana	2020	Mammals	Rodentia	Cricetidae	Abrothrix olivaceus	Abrothrix spp.	36	No										Yes	2	No	NA
128	Ma, Xiao-Juan	2020	Mammals	Eulipotyphla	Erinaceidae	Erinaceus amurensis	Erinaceus spp.	41	No										Yes	1	Yes	PCR sequencing																			41	8	8
129	Manabella Salcedo, Iris	2021	Mammals	Rodentia	Cricetidae	Akodon azarae	Akodon spp.	3	Yes					3	0				No	NA	NA	NA
129	Manabella Salcedo, Iris	2021	Mammals	Rodentia	Cricetidae	Calomys musculinus	Calomys spp.	1	Yes					1	0				No	NA	NA	NA
129	Manabella Salcedo, Iris	2021	Mammals	Rodentia	Cricetidae	Calomys spp.	Calomys spp.	12	Yes					12	0				No	NA	NA	NA
129	Manabella Salcedo, Iris	2021	Mammals	Rodentia	Caviidae	Cavia aperea	Cavia spp.	5	Yes					5	0				No	NA	NA	NA
129	Manabella Salcedo, Iris	2021	Mammals	Rodentia	Cricetidae	Oligoryzomys flavescens	Oligoryzomys spp.	1	Yes					1	0				No	NA	NA	NA
129	Manabella Salcedo, Iris	2021	Mammals	Rodentia	Cricetidae	Oxymycterus rufus	Oxymycterus spp.	1	Yes					1	0				No	NA	NA	NA
130	Mangombi, Joa Braïthe	2021	Mammals	Rodentia	Nesomyidae	Cricetomys sp.	Cricetomys spp.	3	No										Yes	2	Yes	PCR sequencing																			3	0
130	Mangombi, Joa Braïthe	2021	Mammals	Rodentia	Muridae	Lemniscomys striatus	Lemniscomys spp.	27	No										Yes	2	Yes	PCR sequencing																			27	0
130	Mangombi, Joa Braïthe	2021	Mammals	Rodentia	Muridae	Lophuromys sp.	Lophuromys spp.	27	No										Yes	2	Yes	PCR sequencing																			27	4				4
130	Mangombi, Joa Braïthe	2021	Mammals	Rodentia	Muridae	Mus Nannomys sp.	Mus spp.	22	No										Yes	2	Yes	PCR sequencing																			29	0
130	Mangombi, Joa Braïthe	2021	Mammals	Rodentia	Muridae	Praomys sp.	Praomys spp.	17	No										Yes	2	Yes	PCR sequencing																			17	0
130	Mangombi, Joa Braïthe	2021	Mammals	Eulipotyphla	Soricidae	Shrews	Shrews spp.	19	No										Yes	2	Yes	PCR sequencing																			19	2	2	2
132	Marreros, N	2018	Mammals	Rodentia	Castoridae	Castor fiber L.	Castor spp.	13	No										Yes	3	Yes	PCR sequencing																			13	7	7
133	Martel, An	2013	Amphibians	Anura	Ranidae	Lithobates catesbeianus	Lithobates spp.	164	No										Yes	1	No	NA																			164	0
134	Mateus, Jose	2019	Mammals	Chiroptera	Phyllostomidae	Artibeus planirostris	Artibeus spp.	6	No										Yes	1	Yes	PCR sequencing																			6	0
134	Mateus, Jose	2019	Mammals	Chiroptera	Phyllostomidae	Carollia castanea	Carollia spp.	1	No										Yes	1	Yes	PCR sequencing																			1	0
134	Mateus, Jose	2019	Mammals	Chiroptera	Phyllostomidae	Carollia perspicillata	Carollia spp.	5	No										Yes	1	Yes	PCR sequencing																			5	1				1
134	Mateus, Jose	2019	Mammals	Chiroptera	Phyllostomidae	Dermanura phaeotis	Dermanura spp.	2	No										Yes	1	Yes	PCR sequencing																			2	1
134	Mateus, Jose	2019	Mammals	Chiroptera	Phyllostomidae	Desmodus rotundus	Desmodus spp.	1	No										Yes	1	Yes	PCR sequencing																			1	1	1
134	Mateus, Jose	2019	Mammals	Chiroptera	Phyllostomidae	Glossophaga soricina	Glossophaga spp.	3	No										Yes	1	Yes	PCR sequencing																			3	2	2
134	Mateus, Jose	2019	Mammals	Chiroptera	Phyllostomidae	Lophostoma silvicolum	Lophostoma spp.	1	No										Yes	1	Yes	PCR sequencing																			1	1
134	Mateus, Jose	2019	Mammals	Chiroptera	Molossidae	Molossus molossus	Molossus spp.	1	No										Yes	1	Yes	PCR sequencing																			1	0
134	Mateus, Jose	2019	Mammals	Chiroptera	Noctilionidae	Noctilio albiventris	Noctilio spp.	2	No										Yes	1	Yes	PCR sequencing																			2	0
134	Mateus, Jose	2019	Mammals	Chiroptera	Emballonuridae	Saccopteryx leptura	Saccopteryx spp.	1	No										Yes	1	Yes	PCR sequencing																			1	0
134	Mateus, Jose	2019	Mammals	Chiroptera	Phyllostomidae	Uroderma bilobatum	Uroderma spp.	2	No										Yes	1	Yes	PCR sequencing																			2	1	1
134	Mateus, Jose	2019	Mammals	Chiroptera	Phyllostomidae	Vampyriscus nymphaea	Vampyriscus spp.	1	No										Yes	1	Yes	PCR sequencing																			1	0
135	MATHESH, Karikalan	2021	Mammals	Carnivora	Ursidae	Melursus ursinus	Melursus spp.	11	No										Yes	1	No	NA																			11	11
136	Mayer, Fabiana Quoos	2017	Mammals	Chiroptera	Vespertilionidae	Eptesicus diminutus	Eptesicus spp.	3	No										Yes	3	No	NA																			3	2
136	Mayer, Fabiana Quoos	2017	Mammals	Chiroptera	Vespertilionidae	Eptesicus furinalis	Eptesicus spp.	1	No										Yes	3	No	NA																			1	0
136	Mayer, Fabiana Quoos	2017	Mammals	Chiroptera	Molossidae	Eumops auripendulus	Eumops spp.	5	No										Yes	3	No	NA																			5	2
136	Mayer, Fabiana Quoos	2017	Mammals	Chiroptera	Molossidae	Eumops patagonicus	Eumops spp.	3	No										Yes	3	No	NA																			3	0
136	Mayer, Fabiana Quoos	2017	Mammals	Chiroptera	Phyllostomidae	Glossophaga soricina	Glossophaga spp.	2	No										Yes	3	No	NA																			2	1
136	Mayer, Fabiana Quoos	2017	Mammals	Chiroptera	Vespertilionidae	Histiotus velatus	Histiotus spp.	2	No										Yes	3	No	NA																			2	2
136	Mayer, Fabiana Quoos	2017	Mammals	Chiroptera	Vespertilionidae	Lasiurus ega	Lasiurus spp.	1	No										Yes	3	No	NA																			1	1
136	Mayer, Fabiana Quoos	2017	Mammals	Chiroptera	Molossidae	Molossus molossus	Molossus spp.	19	No										Yes	3	No	NA																			19	4
136	Mayer, Fabiana Quoos	2017	Mammals	Chiroptera	Molossidae	Molossus rufus	Molossus spp.	8	No										Yes	3	No	NA																			8	2
136	Mayer, Fabiana Quoos	2017	Mammals	Chiroptera	Vespertilionidae	Myotis nigricans	Myotis spp.	1	No										Yes	3	No	NA																			1	1
136	Mayer, Fabiana Quoos	2017	Mammals	Chiroptera	Phyllostomidae	Sturnira lilium	Sturnira spp.	1	No										Yes	3	No	NA																			1	0
136	Mayer, Fabiana Quoos	2017	Mammals	Chiroptera	Molossidae	Tadarida brasiliensis	Tadarida spp.	46	No										Yes	3	No	NA																			46	21
137	Mayer-Scholl, Anne	2014	Mammals	Rodentia	Muridae	Apodemus agrarius	Apodemus spp.	190	No										Yes	1	Yes	PCR sequencing																			190	23		19
137	Mayer-Scholl, Anne	2014	Mammals	Rodentia	Muridae	Apodemus flavicollis	Apodemus spp.	792	No										Yes	1	Yes	PCR sequencing																			792	71	36	17		1
137	Mayer-Scholl, Anne	2014	Mammals	Rodentia	Muridae	Apodemus sylvaticus	Apodemus spp.	154	No										Yes	1	Yes	PCR sequencing																			154	27	13	6
137	Mayer-Scholl, Anne	2014	Mammals	Rodentia	Cricetidae	Arvicola amphibius	Arvicola spp.	8	No										Yes	1	Yes	PCR sequencing																			8	2		2
137	Mayer-Scholl, Anne	2014	Mammals	Eulipotyphla	Soricidae	Crocidura leucodon	Crocidura spp.	3	No										Yes	1	Yes	PCR sequencing																			3	1
137	Mayer-Scholl, Anne	2014	Mammals	Eulipotyphla	Soricidae	Crocidura russula	Crocidura spp.	24	No										Yes	1	Yes	PCR sequencing																			24	5		5
137	Mayer-Scholl, Anne	2014	Mammals	Eulipotyphla	Soricidae	Crocidura suaveolens	Crocidura spp.	3	No										Yes	1	Yes	PCR sequencing																			3	0
137	Mayer-Scholl, Anne	2014	Mammals	Rodentia	Cricetidae	Clethrionomys glareolus	Clethrionomys spp.	1016	No										Yes	1	Yes	PCR sequencing																			1016	66	18	38
137	Mayer-Scholl, Anne	2014	Mammals	Rodentia	Cricetidae	Microtus agrestis	Microtus spp.	517	No										Yes	1	Yes	PCR sequencing																			517	64	1	37		6
137	Mayer-Scholl, Anne	2014	Mammals	Rodentia	Muridae	Micromys minutus	Micromys spp.	6	No										Yes	1	Yes	PCR sequencing																			6	0
137	Mayer-Scholl, Anne	2014	Mammals	Rodentia	Cricetidae	Microtus arvalis	Microtus spp.	174	No										Yes	1	Yes	PCR sequencing																			174	24		19
137	Mayer-Scholl, Anne	2014	Mammals	Rodentia	Cricetidae	Microtus oeconomus	Microtus spp.	2	No										Yes	1	Yes	PCR sequencing																			2	1		1
137	Mayer-Scholl, Anne	2014	Mammals	Rodentia	Cricetidae	Microtus subterraneus	Microtus spp.	4	No										Yes	1	Yes	PCR sequencing																			4	0
137	Mayer-Scholl, Anne	2014	Mammals	Eulipotyphla	Soricidae	Sorex araneus	Sorex spp.	36	No										Yes	1	Yes	PCR sequencing																			36	2
137	Mayer-Scholl, Anne	2014	Mammals	Eulipotyphla	Soricidae	Sorex coronatus	Sorex spp.	2	No										Yes	1	Yes	PCR sequencing																			2	1		1
137	Mayer-Scholl, Anne	2014	Mammals	Eulipotyphla	Soricidae	Sorex minutus	Sorex spp.	12	No										Yes	1	Yes	PCR sequencing																			12	0
138	Mayer-Scholl, Anne	2019	Mammals	Eulipotyphla	Soricidae	Crocidura suaveolens	Crocidura spp.	8	No										Yes	1	Yes	PCR sequencing																			8	0
138	Mayer-Scholl, Anne	2019	Mammals	Rodentia	Cricetidae	Cricetulus migratorius	Cricetulus spp.	96	No										Yes	1	Yes	PCR sequencing																			96	0
138	Mayer-Scholl, Anne	2019	Mammals	Rodentia	Muridae	Meriones libycus	Meriones spp.	16	No										Yes	1	Yes	PCR sequencing																			16	0
138	Mayer-Scholl, Anne	2019	Mammals	Rodentia	Muridae	Rattus tanezumi	Rattus spp.	1	No										Yes	1	Yes	PCR sequencing																			1	0
138	Mayer-Scholl, Anne	2019	Mammals	Eulipotyphla	Soricidae	Suncus etruscus	Suncus spp.	1	No										Yes	1	Yes	PCR sequencing																			1	0
139	Medeiros, Luciana Dos Santos	2020	Mammals	Rodentia	Cricetidae	Euryzomys macconnelli	Euryzomys spp.	1	Yes					1	0				Yes	1	Yes	PCR sequencing																			1	0
139	Medeiros, Luciana Dos Santos	2020	Mammals	Rodentia	Cricetidae	Hylaeamys perenensis	Hylaeamys spp.	1	Yes					1	0				Yes	1	Yes	PCR sequencing																			1	1
139	Medeiros, Luciana Dos Santos	2020	Mammals	Rodentia	Cricetidae	Hylaeamys yunganus	Hylaeamys spp.	2	Yes					2	0				Yes	1	Yes	PCR sequencing																			2	0
139	Medeiros, Luciana Dos Santos	2020	Mammals	Rodentia	Cricetidae	Neacomys musseri	Neacomys spp.	3	Yes					3	0				Yes	1	Yes	PCR sequencing																			3	2	1
139	Medeiros, Luciana Dos Santos	2020	Mammals	Rodentia	Cricetidae	Neacomys spinosus	Neacomys spp.	6	Yes					6	0				Yes	1	Yes	PCR sequencing																			6	4	3
139	Medeiros, Luciana Dos Santos	2020	Mammals	Rodentia	Cricetidae	Oecomys bicolor	Oecomys spp.	4	Yes					4	0				Yes	1	Yes	PCR sequencing																			4	2
139	Medeiros, Luciana Dos Santos	2020	Mammals	Rodentia	Cricetidae	Oligoryzomys microtis	Oligoryzomys spp.	1	Yes					1	0				Yes	1	Yes	PCR sequencing																			1	1
139	Medeiros, Luciana Dos Santos	2020	Mammals	Rodentia	Cricetidae	Rhipidomys leucodactylus	Rhipidomys spp.	3	Yes					3	0				Yes	1	Yes	PCR sequencing																			3	2					1
139	Medeiros, Luciana Dos Santos	2020	Mammals	Rodentia	Echimyidae	Mesomys hispidus	Mesomys spp.	6	Yes					6	0				Yes	1	Yes	PCR sequencing																			6	3					1
139	Medeiros, Luciana Dos Santos	2020	Mammals	Didelphimorphia	Didelphidae	Didelphis marsupialis	Didelphis spp.	1	Yes					1	0				Yes	1	Yes	PCR sequencing																			1	0
139	Medeiros, Luciana Dos Santos	2020	Mammals	Didelphimorphia	Didelphidae	Mamosops ocellatus	Mamosops spp.	10	Yes					10	0				Yes	1	Yes	PCR sequencing																			10	7	2		1
139	Medeiros, Luciana Dos Santos	2020	Mammals	Didelphimorphia	Didelphidae	Marmosa (Micoureus) constantiae	Marmosa spp.	7	Yes					7	0				Yes	1	Yes	PCR sequencing																			7	3	1				1
139	Medeiros, Luciana Dos Santos	2020	Mammals	Didelphimorphia	Didelphidae	Marmosa (Micoureus) rutteri	Marmosa spp.	13	Yes					13	0				Yes	1	Yes	PCR sequencing																			13	4	1
139	Medeiros, Luciana Dos Santos	2020	Mammals	Didelphimorphia	Didelphidae	Marmosa sp.	Marmosa spp.	1	Yes					1	0				Yes	1	Yes	PCR sequencing																			1	1
139	Medeiros, Luciana Dos Santos	2020	Mammals	Didelphimorphia	Didelphidae	Marmosops bishopi	Marmosops spp.	1	Yes					1	0				Yes	1	Yes	PCR sequencing																			1	0
139	Medeiros, Luciana Dos Santos	2020	Mammals	Didelphimorphia	Didelphidae	Metachirus myosuros	Metachirus spp.	1	Yes					1	0				Yes	1	Yes	PCR sequencing																			1	1			1
139	Medeiros, Luciana Dos Santos	2020	Mammals	Rodentia	Echimyidae	Proechimys brevicauda	Proechimys spp.	7	Yes					7	0				Yes	1	Yes	PCR sequencing																			7	4	1
139	Medeiros, Luciana Dos Santos	2020	Mammals	Rodentia	Echimyidae	Proechimys gardneri	Proechimys spp.	15	Yes					15	0				Yes	1	Yes	PCR sequencing																			15	5	1				1
139	Medeiros, Luciana Dos Santos	2020	Mammals	Rodentia	Echimyidae	Proechimys simonsen	Proechimys spp.	6	Yes					6	0				Yes	1	Yes	PCR sequencing																			6	0
139	Medeiros, Luciana Dos Santos	2020	Mammals	Didelphimorphia	Didelphidae	Monodelphis emiliae	Monodelphis spp.	1	Yes					1	0				Yes	1	Yes	PCR sequencing																			1	1
139	Medeiros, Luciana Dos Santos	2020	Mammals	Didelphimorphia	Didelphidae	Monodelphis glirina	Monodelphis spp.	8	Yes					8	0				Yes	1	Yes	PCR sequencing																			8	4	1		1
139	Medeiros, Luciana Dos Santos	2020	Mammals	Didelphimorphia	Didelphidae	Monodelphis peruviana	Monodelphis spp.	1	Yes					1	0				Yes	1	Yes	PCR sequencing																			1	1			1
139	Medeiros, Luciana Dos Santos	2020	Mammals	Didelphimorphia	Didelphidae	Philander canus	Philander spp.	3	Yes					3	0				Yes	1	Yes	PCR sequencing																			3	0
139	Medeiros, Luciana Dos Santos	2020	Mammals	Didelphimorphia	Didelphidae	Philander mcilhennyi	Philander spp.	1	Yes					1	0				Yes	1	Yes	PCR sequencing																			1	0
140	Medkour, Hacène	2021	Mammals	Primates	Hominidae	Pan paniscus	Pan spp.	91	No										Yes	1	Yes	PCR sequencing
141	Mesquita, G.S.S.	2021	Reptiles	Testudines	Testudinidae	Chelonoidis carbonarius	Chelonoidis spp.	8	No										Yes	1	No	NA	8	0
141	Mesquita, G.S.S.	2021	Reptiles	Testudines	Testudinidae	Chelonoidis denticulatus	Chelonoidis spp.	1	No										Yes	1	No	NA	1	0
141	Mesquita, G.S.S.	2021	Reptiles	Testudines	Podocnemididae	Podocnemis expansa	Podocnemis spp.	10	No										Yes	1	No	NA	10	0
141	Mesquita, G.S.S.	2021	Reptiles	Testudines	Podocnemididae	Podocnemis sextuberculata	Podocnemis spp.	4	No										Yes	1	No	NA	4	0
141	Mesquita, G.S.S.	2021	Reptiles	Testudines	Podocnemididae	Podocnemis unifilis	Podocnemis spp.	95	No										Yes	1	No	NA	95	0
141	Mesquita, G.S.S.	2021	Reptiles	Testudines	Geoemydidae	Rhinoclemmys punctularia	Rhinoclemmys spp.	30	No										Yes	1	No	NA	30	0
142	Mgode, Georgies F	2015	Mammals	Rodentia	Nesomyidae	Cricetomys sp.	Cricetomys spp.	285	Yes							285	24	kidney and urine	No	NA	NA	NA
142	Mgode, Georgies F	2015	Mammals	Eulipotyphla	Soricidae	Crocidura sp.	Crocidura spp.	298	Yes							298	11	kidney and urine	No	NA	NA	NA
142	Mgode, Georgies F	2015	Mammals	Rodentia	Muridae	Mastomys natalensis	Mastomys spp.	1382	Yes							1382	8	kidney and urine	No	NA	NA	NA
143	Milas, Zoran	2013	Mammals	Rodentia	Muridae	Apodemus agrarius	Apodemus spp.	96	Yes					96	29				No	NA	NA	NA
143	Milas, Zoran	2013	Mammals	Rodentia	Muridae	Apodemus flavicollis	Apodemus spp.	262	Yes					262	32				No	NA	NA	NA
143	Milas, Zoran	2013	Mammals	Rodentia	Muridae	Apodemus sylvaticus	Apodemus spp.	122	Yes					122	22				No	NA	NA	NA
143	Milas, Zoran	2013	Mammals	Rodentia	Cricetidae	Myodes glareolus	Myodes spp.	195	Yes					195	3				No	NA	NA	NA
143	Milas, Zoran	2013	Mammals	Artiodactyla	Suidae	Sus scrofa	Sus spp.	215	Yes					215	0				No	NA	NA	NA
143	Milas, Zoran	2013	Mammals	Carnivora	Canidae	Vulpes vulpes	Vulpes spp.	59	Yes					59	0				No	NA	NA	NA
144	Milas, Zoran	2002	Mammals	Rodentia	Muridae	Apodemus agrarius	Apodemus spp.	74	Yes					74	4				No	NA	NA	NA
144	Milas, Zoran	2002	Mammals	Rodentia	Muridae	Apodemus flavicollis	Apodemus spp.	67	Yes					67	3				No	NA	NA	NA
144	Milas, Zoran	2002	Mammals	Rodentia	Muridae	Apodemus sylvaticus	Apodemus spp.	42	Yes					42	0				No	NA	NA	NA
144	Milas, Zoran	2002	Gastropoda	Stylommatophora	Achatinellidae	Auricola terrestris	Auricola spp.	1	Yes					1	0				No	NA	NA	NA
144	Milas, Zoran	2002	Mammals	Rodentia	Cricetidae	Clethrionomys glareolus	Clethrionomys spp.	23	Yes					23	0				No	NA	NA	NA
144	Milas, Zoran	2002	Mammals	Rodentia	Cricetidae	Microtus agrestis	Microtus spp.	5	Yes					5	0				No	NA	NA	NA
144	Milas, Zoran	2002	Mammals	Rodentia	Cricetidae	Microtus arvalis	Microtus spp.	3	Yes					3	0				No	NA	NA	NA
145	Millán, J	2019	Mammals	Carnivora	Viverridae	Genetta genetta	Genetta spp.	30	No										Yes	1	No	NA
145	Millán, J	2019	Mammals	Carnivora	Mustelidae	Martes foina	Martes spp.	8	No										Yes	1	No	NA
145	Millán, J	2019	Mammals	Carnivora	Mustelidae	Meles meles	Meles spp.	2	No										Yes	1	No	NA
145	Millán, J	2019	Mammals	Carnivora	Mustelidae	Mustela nivalis	Mustela spp.	2	No										Yes	1	No	NA
145	Millán, J	2019	Mammals	Carnivora	Canidae	Vulpes vulpes	Vulpes spp.	9	No										Yes	1	No	NA
146	Millán, J	2018	Mammals	Rodentia	Muridae	Apodemus sylvaticus	Apodemus spp.	266	No										Yes	1	Yes	PCR sequencing										266	30	13	5		12
146	Millán, J	2018	Mammals	Eulipotyphla	Soricidae	Crocidura russula	Crocidura spp.	26	No										Yes	1	Yes	PCR sequencing										26	2	1			1
146	Millán, J	2018	Mammals	Rodentia	Muridae	Mus spretus	Mus spp.	40	No										Yes	1	Yes	PCR sequencing										40	5	3			2
146	Millán, J	2018	Mammals	Eulipotyphla	Soricidae	Suncus etruscus	Suncus spp.	1	No										Yes	1	Yes	PCR sequencing										1	1				1
147	Millán, Javier	2014	Mammals	Carnivora	Canidae	Canis lupus	Canis spp.	49	Yes					49	0				Yes	1	Yes	PCR sequencing																			49	5	1
148	Millán, Javier	2009	Mammals	Carnivora	Viverridae	Genetta genetta	Genetta spp.	25	Yes					7	0				No	NA	NA	NA
148	Millán, Javier	2009	Mammals	Carnivora	Herpestidae	Herpestes ichneumon	Herpestes spp.	33	Yes					19	1				No	NA	NA	NA
148	Millán, Javier	2009	Mammals	Carnivora	Mustelidae	Lutra lutra	Lutra spp.	1	Yes					1	0				No	NA	NA	NA
148	Millán, Javier	2009	Mammals	Carnivora	Felidae	Lynx pardinus	Lynx spp.	26	Yes					9	1				No	NA	NA	NA
148	Millán, Javier	2009	Mammals	Carnivora	Mustelidae	Meles meles	Meles spp.	2	Yes					2	0				No	NA	NA	NA
148	Millán, Javier	2009	Mammals	Carnivora	Canidae	Vulpes vulpes	Vulpes spp.	33	Yes					22	0				No	NA	NA	NA
149	Moinet, Marie; et al	2010	Mammals	Carnivora	Mustelidae	Mustela lutreola	Mustela spp.	36	No										Yes	3	No	NA	2	0																	34	8
149	Moinet, Marie; et al	2010	Mammals	Carnivora	Mustelidae	Mustela putorius	Mustela spp.	20	No										Yes	3	No	NA	2	0																	18	4
149	Moinet, Marie; et al	2010	Mammals	Carnivora	Mustelidae	Mustela vison	Mustela spp.	53	No										Yes	3	No	NA	20	3																	33	5
150	Molina, Camila V	2019	Mammals	Primates	Cebidae	Leontopithecus chrysomelas	Leontopithecus spp.	100	No										Yes	1	Yes	PCR sequencing																			100	16
151	Monte, Leonardo G	2013	Mammals	Rodentia	Caviidae	Cavia aperea	Cavia spp.	1	Yes					1	1				No	NA	NA	NA
152	Moreno, Ana	2020	Mammals	Carnivora	Canidae	Vulpes vulpes	Vulpes spp.	1	No										Yes	1	No	NA
153	Moreno, Luisa Z.	2016	Mammals	Rodentia	Caviidae	Hydrochaeris hydrochaeris	Hydrochaeris spp.	40	Yes					40	5				No	NA	NA	NA
154	Moseley, Mark	2018	Mammals	Rodentia	Nesomyidae	Eliurus spp.	Eliurus spp.	24	No										Yes	2	Yes	PCR sequencing																			24	6
154	Moseley, Mark	2018	Mammals	Afrosoricida	Tenrecidae	Hemicentetes semispinosus	Hemicentetes spp.	29	No										Yes	2	Yes	PCR sequencing																			29	6
154	Moseley, Mark	2018	Mammals	Afrosoricida	Tenrecidae	Microgale spp.	Microgale spp.	108	No										Yes	2	Yes	PCR sequencing																			108	12
154	Moseley, Mark	2018	Mammals	Eulipotyphla	Soricidae	Suncus murinus	Suncus spp.	60	No										Yes	2	Yes	PCR sequencing																			60	16
155	Munõz-Zanzi, Claudia	2014	Mammals	Rodentia	Cricetidae	Abrothrix spp	Abrothrix spp.	14	No										Yes	1	No	NA
155	Munõz-Zanzi, Claudia	2014	Mammals	Rodentia	Cricetidae	Akodon longipilis	Akodon spp.	4	No										Yes	1	No	NA
155	Munõz-Zanzi, Claudia	2014	Mammals	Rodentia	Cricetidae	Oligoryzomys longicaudatus	Oligoryzomys spp.	20	No										Yes	1	No	NA
156	Nally, Jarlath E	2016	Mammals	Eulipotyphla	Soricidae	Crocidura russula	Crocidura spp.	18	Yes					18	3				No	NA	NA	NA
158	Norman, Stephanie A	2008	Mammals	Carnivora	Otariidae	Zalophus californianus	Zalophus spp.	459	No										Yes	1	No	NA
159	Obiegala, Anna	2016	Mammals	Rodentia	Muridae	Apodemus agrarius	Apodemus spp.	7	No										Yes	3	Yes	PCR sequencing																			7	3		3
159	Obiegala, Anna	2016	Mammals	Rodentia	Muridae	Apodemus flavicollis	Apodemus spp.	247	No										Yes	3	Yes	PCR sequencing																			247	15		11		3
159	Obiegala, Anna	2016	Mammals	Rodentia	Muridae	Apodemus sylvaticus	Apodemus spp.	184	No										Yes	3	Yes	PCR sequencing																			184	12	7	3		1
159	Obiegala, Anna	2016	Mammals	Rodentia	Cricetidae	Arvicola terrestris	Arvicola spp.	3	No										Yes	3	Yes	PCR sequencing																			3	0
159	Obiegala, Anna	2016	Mammals	Eulipotyphla	Soricidae	Crocidura russula	Crocidura spp.	4	No										Yes	3	Yes	PCR sequencing																			4	0
159	Obiegala, Anna	2016	Mammals	Rodentia	Cricetidae	Microtus agrestis	Microtus spp.	12	No										Yes	3	Yes	PCR sequencing																			12	0
159	Obiegala, Anna	2016	Mammals	Rodentia	Cricetidae	Microtus arvalis	Microtus spp.	7	No										Yes	3	Yes	PCR sequencing																			7	3		2
159	Obiegala, Anna	2016	Mammals	Rodentia	Cricetidae	Myodes glareolus	Myodes spp.	737	No										Yes	3	Yes	PCR sequencing																			737	39	2	34
159	Obiegala, Anna	2016	Mammals	Carnivora	Mustelidae	Mustela nivalis	Mustela spp.	2	No										Yes	3	Yes	PCR sequencing																			2	1		1
159	Obiegala, Anna	2016	Mammals	Eulipotyphla	Soricidae	Sorex araneus	Sorex spp.	7	No										Yes	3	Yes	PCR sequencing																			7	0
159	Obiegala, Anna	2016	Mammals	Eulipotyphla	Soricidae	Sorex coronatus	Sorex spp.	1	No										Yes	3	Yes	PCR sequencing																			1	0
159	Obiegala, Anna	2016	Mammals	Perissodactyla	Tapiridae	Talpa europaea	Talpa spp.	2	No										Yes	3	Yes	PCR sequencing																			2	0
160	Obiegala, Anna	2017	Mammals	Rodentia	Muridae	Apodemus flavicollis	Apodemus spp.	4	No										Yes	3	No	NA																			4	2
160	Obiegala, Anna	2017	Mammals	Rodentia	Cricetidae	Microtus agrestis	Microtus spp.	3	No										Yes	3	No	NA																			3	0
160	Obiegala, Anna	2017	Mammals	Rodentia	Cricetidae	Microtus arvalis	Microtus spp.	1	No										Yes	3	No	NA																			1	1
160	Obiegala, Anna	2017	Mammals	Rodentia	Cricetidae	Myodes glareolus	Myodes spp.	660	No										Yes	3	No	NA																			660	27
160	Obiegala, Anna	2017	Mammals	Eulipotyphla	Soricidae	Sorex araneus	Sorex spp.	22	No										Yes	3	No	NA																			22	3
160	Obiegala, Anna	2017	Mammals	Eulipotyphla	Soricidae	Sorex coronatus	Sorex spp.	44	No										Yes	3	No	NA																			44	8
160	Obiegala, Anna	2017	Mammals	Eulipotyphla	Soricidae	Sorex minutus	Sorex spp.	2	No										Yes	3	No	NA																			2	0
161	Obusan, Marie Christine M.	2019	Mammals	Cetacea	Balaenopteridae	Balaenoptera edeni	Balaenoptera spp.	1	Yes							1	0	kidney, urine or blood	Yes	1	Yes	PCR sequencing	1	0																	0	0
161	Obusan, Marie Christine M.	2019	Mammals	Cetacea	Kogiidae	Kogia breviceps	Kogia spp.	6	Yes							3	0	kidney, urine or blood	Yes	1	Yes	PCR sequencing	3	1																	3	0
161	Obusan, Marie Christine M.	2019	Mammals	Cetacea	Delphinidae	Globicephala macrorhynchus	Globicephala spp.	1	Yes							0	0	kidney, urine or blood	Yes	1	Yes	PCR sequencing	1	1																	0	0
161	Obusan, Marie Christine M.	2019	Mammals	Cetacea	Delphinidae	Grampus griseus	Grampus spp.	5	Yes							4	1	kidney, urine or blood	Yes	1	Yes	PCR sequencing	4	1																	2	0
161	Obusan, Marie Christine M.	2019	Mammals	Cetacea	Delphinidae	Lagenodelphis hosei	Lagenodelphis spp.	5	Yes							3	1	kidney, urine or blood	Yes	1	Yes	PCR sequencing	4	3																	3	0
161	Obusan, Marie Christine M.	2019	Mammals	Cetacea	Delphinidae	Peponocephala electra	Peponocephala spp.	3	Yes							3	2	kidney, urine or blood	Yes	1	Yes	PCR sequencing	2	1																	1	0
161	Obusan, Marie Christine M.	2019	Mammals	Cetacea	Delphinidae	Stenella attenuata	Stenella spp.	7	Yes							3	1	kidney, urine or blood	Yes	1	Yes	PCR sequencing	1	0																	1	0
161	Obusan, Marie Christine M.	2019	Mammals	Cetacea	Delphinidae	Stenella coeruleoalba	Stenella spp.	1	Yes							1	0	kidney, urine or blood	Yes	1	Yes	PCR sequencing	1	0																	0	0
161	Obusan, Marie Christine M.	2019	Mammals	Cetacea	Delphinidae	Stenella longirostris	Stenella spp.	3	Yes							3	1	kidney, urine or blood	Yes	1	Yes	PCR sequencing	3	2																	3	0
161	Obusan, Marie Christine M.	2019	Mammals	Cetacea	Delphinidae	Tursiops aduncus	Tursiops spp.	2	Yes							1	0	kidney, urine or blood	Yes	1	Yes	PCR sequencing	1	0																	0	0
162	Ogawa, Hirohito	2015	Mammals	Chiroptera	Pteropodidae	Eidolon helvum	Eidolon spp.	529	Yes										Yes	1	Yes	PCR sequencing																			529	79		5		7
163	Olds, June E	2015	Mammals	Rodentia	Sciuridae	Cynomys ludovicianus	Cynomys spp.	21	No										Yes	3	No	NA										21	0
164	Oliveira, J. P.	2016	Reptiles	Testudines	Chelidae	Phrynops geoffroanus	Phrynops spp.	66	No										Yes	1	No	NA
165	Oliveira, Simone	2014	Mammals	Rodentia	Ctenomyidae	Ctenomys lami	Ctenomys spp.	8	No										Yes	1	No	NA										8	0
166	Patel, K.K.	2018	Mammals	Artiodactyla	Cervidae	Cervus elaphus	Cervus spp.	125	No										Yes	2	No	NA
167	Paz, Lucas Nogueira	2019	Reptiles	Crocodylia	Alligatoridae	Caiman latirostris	Caiman spp.	23	No										Yes	1	Yes	PCR sequencing	23	6	6
168	Paz, Lucas Nogueira	2022	Mammals	Artiodactyla	Cervidae	Rusa unicolor	Rusa spp.	15	No										Yes	1	Yes	PCR sequencing	15	2	2
169	Pedersen, K	2017	Mammals	Artiodactyla	Suidae	Sus scrofa	Sus spp.	677	No										Yes	2	Yes	PCR sequencing																			677	23	23
171	Perez, Julie	2011	Mammals	Rodentia	Muridae	Rattus exulans	Rattus spp.	11	Yes					0	0				Yes	3	Yes	PCR sequencing																			11	2	2
172	Phuentshok, Yoenten	2018	Mammals	Rodentia	Muridae	Mus spp	Mus spp.	2	No										Yes	3	Yes	PCR sequencing																			2	0
172	Phuentshok, Yoenten	2018	Mammals	Rodentia	Muridae	Niviventer fulvescens	Niviventer spp.	1	No										Yes	3	Yes	PCR sequencing																			1	0
172	Phuentshok, Yoenten	2018	Mammals	Rodentia	Muridae	Rattus nitidus	Rattus spp.	4	No										Yes	3	Yes	PCR sequencing																			4	1	1
172	Phuentshok, Yoenten	2018	Mammals	Eulipotyphla	Soricidae	Suncus murinus	Suncus spp.	4	No										Yes	3	Yes	PCR sequencing																			4	0
173	Piredda, Ivana	2021	Mammals	Rodentia	Muridae	Apodemus sylvaticus	Apodemus spp.	60	Yes					60	4				Yes	2	Yes	PCR sequencing																			60	19
173	Piredda, Ivana	2021	Mammals	Eulipotyphla	Soricidae	Crocidura russula ichnusae	Crocidura spp.	4	Yes					4	0				Yes	2	Yes	PCR sequencing																			4	0
173	Piredda, Ivana	2021	Mammals	Rodentia	Gliridae	Eliomys quercinus sardus	Eliomys spp.	1	Yes					1	0				Yes	2	Yes	PCR sequencing																			1	0
173	Piredda, Ivana	2021	Mammals	Eulipotyphla	Erinaceidae	Erinaceus europaeus	Erinaceus spp.	37	Yes					37	5				Yes	2	Yes	PCR sequencing																			37	20
173	Piredda, Ivana	2021	Mammals	Lagomorpha	Leporidae	Lepus capensis mediterraneus	Lepus spp.	8	Yes					8	0				Yes	2	Yes	PCR sequencing																			8	0
173	Piredda, Ivana	2021	Mammals	Carnivora	Mustelidae	Martes martes latinorum	Martes spp.	32	Yes					32	1				Yes	2	Yes	PCR sequencing																			32	6
173	Piredda, Ivana	2021	Mammals	Carnivora	Mustelidae	Mustela nivalis boccamela	Mustela spp.	5	Yes					5	1				Yes	2	Yes	PCR sequencing																			5	2
173	Piredda, Ivana	2021	Mammals	Carnivora	Mustelidae	Mustela vison domestica	Mustela spp.	1	Yes					1	0				Yes	2	Yes	PCR sequencing																			1	0
173	Piredda, Ivana	2021	Mammals	Rodentia	Myocastoridae	Myocastor coypus	Myocastor spp.	11	Yes					11	0				Yes	2	Yes	PCR sequencing																			11	0
173	Piredda, Ivana	2021	Mammals	Lagomorpha	Leporidae	Oryctolagus cuniculus	Oryctolagus spp.	3	Yes					3	0				Yes	2	Yes	PCR sequencing																			3	0
173	Piredda, Ivana	2021	Mammals	Eulipotyphla	Soricidae	Suncus etruscus pachyurus	Suncus spp.	3	Yes					3	0				Yes	2	Yes	PCR sequencing																			3	0
173	Piredda, Ivana	2021	Mammals	Carnivora	Canidae	Vulpes vulpes ichnusae	Vulpes spp.	124	Yes					124	3				Yes	2	Yes	PCR sequencing																			124	15
174	Piredda, Ivana	2020	Mammals	Cetacea	Delphinidae	Delphinus delphis	Delphinus spp.	1	Yes					1	0				No	NA	NA	NA
174	Piredda, Ivana	2020	Mammals	Cetacea	Delphinidae	Grampus griseus	Grampus spp.	2	Yes					2	0				No	NA	NA	NA
174	Piredda, Ivana	2020	Mammals	Cetacea	Delphinidae	Stenella coeruleoalba	Stenella spp.	7	Yes					7	0				No	NA	NA	NA
174	Piredda, Ivana	2020	Mammals	Cetacea	Delphinidae	Tursiops truncatus	Tursiops spp.	4	Yes					4	1				No	NA	NA	NA
174	Piredda, Ivana	2020	Mammals	Cetacea	Physeteridae	Physeter macrocephalus	Physeter spp.	2	Yes					2	0				No	NA	NA	NA
175	Piredda, Ivana	2021	Mammals	Carnivora	Canidae	Vulpes spp.	Vulpes spp.	1	Yes					1	1				No	NA	NA	NA
175	Piredda, Ivana	2021	Mammals	Cetacea	Delphinidae	Dolphin	NA	1	Yes					1	1				No	NA	NA	NA
175	Piredda, Ivana	2021	Mammals	Artiodactyla	Suidae	Sus scrofa	Sus spp.	1	Yes					1	1				No	NA	NA	NA
177	Poudel, Anil	2020	Mammals	Artiodactyla	Suidae	Sus scrofa	Sus spp.	315	No										Yes	2	Yes	PCR sequencing	276	0																	315	10	4				6
178	Prager, K. C.	2015	Mammals	Carnivora	Otariidae	Zalophus californianus	Zalophus spp.	35	Yes			35	0						Yes	3	No	NA										35	14
179	Prager, K.C.	2013	Mammals	Carnivora	Otariidae	Zalophus californianus	Zalophus spp.	85	Yes			56	7						Yes	3	No	NA										85	32
180	Priya, C G	2007	Mammals	Peramelemorphia	Peramelidae	Bandicoots	Bandicoots spp.	5	Yes			5	0	5	0				No	NA	NA	NA
181	Ramírez-Pizarro, Francisco	2019	Mammals	Carnivora	Mustelidae	Neovison vison	Neovison spp.	64	No										Yes	1	Yes	PCR sequencing																			64	22
182	Ricardo, Tamara	2018	Mammals	Rodentia	Cricetidae	Akodon azarae	Akodon spp.	12	Yes					12	0				Yes	3	Yes	PCR sequencing																			12	0
182	Ricardo, Tamara	2018	Mammals	Rodentia	Caviidae	Cavia aperea	Cavia spp.	2	Yes					2	0				Yes	3	Yes	PCR sequencing																			2	0
182	Ricardo, Tamara	2018	Mammals	Rodentia	Cricetidae	Oligoryzomys flavescens	Oligoryzomys spp.	4	Yes					4	0				Yes	3	Yes	PCR sequencing																			4	0
182	Ricardo, Tamara	2018	Mammals	Rodentia	Cricetidae	Scapteromys aquaticus	Scapteromys spp.	18	Yes					18	0				Yes	3	Yes	PCR sequencing																			18	1	1
183	Rocha, Katarine de Souza	2020	Mammals	Rodentia	Echimyidae	Echimys chrysurus	Echimys spp.	1	No										Yes	1	No	NA
183	Rocha, Katarine de Souza	2020	Mammals	Rodentia	Sciuridae	Guerlinguetus gilvigularis	Guerlinguetus spp.	1	No										Yes	1	No	NA
183	Rocha, Katarine de Souza	2020	Mammals	Rodentia	Cricetidae	Neacomys sp.	Neacomys spp.	1	No										Yes	1	No	NA
183	Rocha, Katarine de Souza	2020	Mammals	Rodentia	Cricetidae	Nectomys rattus	Nectomys spp.	1	No										Yes	1	No	NA
183	Rocha, Katarine de Souza	2020	Mammals	Rodentia	Cricetidae	Oecomys bicolor	Oecomys spp.	3	No										Yes	1	No	NA
183	Rocha, Katarine de Souza	2020	Mammals	Rodentia	Cricetidae	Oecomys paricola	Oecomys spp.	6	No										Yes	1	No	NA
183	Rocha, Katarine de Souza	2020	Mammals	Didelphimorphia	Didelphidae	Didelphis marsupialis	Didelphis spp.	3	No										Yes	1	No	NA																			3	1
183	Rocha, Katarine de Souza	2020	Mammals	Didelphimorphia	Didelphidae	Marmosops pinheiroi	Marmosops spp.	6	No										Yes	1	No	NA																			6	1
183	Rocha, Katarine de Souza	2020	Mammals	Didelphimorphia	Didelphidae	Metachirus nudicaudatus	Metachirus spp.	1	No										Yes	1	No	NA
183	Rocha, Katarine de Souza	2020	Mammals	Didelphimorphia	Didelphidae	Philander opossum	Philander spp.	1	No										Yes	1	No	NA
184	Rockwell, Kelly E	2019	Reptiles	Testudines	Emydidae	Emydoidea blandingii	Emydoidea spp.	34	No										Yes	3	No	NA										34	25
185	Rodamilans, G M	2020	Reptiles	Squamata	Boidae	Boa constrictor	Boa spp.	46	No										Yes	1	Yes	PCR sequencing	46	7	7
186	Rodríguez-Rojas, Jorge J	2020	Mammals	Rodentia	Heteromyidae	Chaetodipus hispidus	Chaetodipus spp.	3	No										Yes	1	No	NA
186	Rodríguez-Rojas, Jorge J	2020	Mammals	Rodentia	Heteromyidae	Chaetodipus nelsoni	Chaetodipus spp.	3	No										Yes	1	No	NA
186	Rodríguez-Rojas, Jorge J	2020	Mammals	Rodentia	Heteromyidae	Dipodomys merriami	Dipodomys spp.	1	No										Yes	1	No	NA
186	Rodríguez-Rojas, Jorge J	2020	Mammals	Rodentia	Heteromyidae	Heteromys gaumeri	Heteromys spp.	17	No										Yes	1	No	NA
186	Rodríguez-Rojas, Jorge J	2020	Mammals	Rodentia	Cricetidae	Ototyllomys phyllotis	Ototyllomys spp.	15	No										Yes	1	No	NA
186	Rodríguez-Rojas, Jorge J	2020	Mammals	Rodentia	Heteromyidae	Liomys irroratus	Liomys spp.	1	No										Yes	1	No	NA
186	Rodríguez-Rojas, Jorge J	2020	Mammals	Rodentia	Cricetidae	Neotoma micropus	Neotoma spp.	2	No										Yes	1	No	NA
186	Rodríguez-Rojas, Jorge J	2020	Mammals	Rodentia	Cricetidae	Peromyscus eremicus	Peromyscus spp.	1	No										Yes	1	No	NA
186	Rodríguez-Rojas, Jorge J	2020	Mammals	Rodentia	Cricetidae	Peromyscus leucopus	Peromyscus spp.	12	No										Yes	1	No	NA
186	Rodríguez-Rojas, Jorge J	2020	Mammals	Rodentia	Cricetidae	Peromyscus maniculatus	Peromyscus spp.	30	No										Yes	1	No	NA
186	Rodríguez-Rojas, Jorge J	2020	Mammals	Rodentia	Cricetidae	Peromyscus yucatanicus	Peromyscus spp.	8	No										Yes	1	No	NA
186	Rodríguez-Rojas, Jorge J	2020	Mammals	Rodentia	Cricetidae	Sigmodon hispidus	Sigmodon spp.	21	No										Yes	1	No	NA
187	Roquelo, Cédric	2021	Mammals	Artiodactyla	Suidae	Sus scrofa	Sus spp.	62	No										Yes	1	Yes	VNTR and PCR sequencing																			62	6	6
188	Sanders, Charles W	2020	Mammals	Carnivora	Mustelidae	Lontra canadensis	Lontra spp.	220	No										Yes	1	No	NA																			220	3
189	Sasmal, Indrani	2019	Mammals	Carnivora	Ursidae	Ursus americanus	Ursus spp.	125	Yes	1	0			1	0	1	0	urinary vesicle	Yes	1	No	NA	96	1																	20	1
190	Sauvé, CC	2020	Mammals	Carnivora	Phocidae	Hlichoerus grypus	Hlichoerus spp.	53	No										Yes	2	No	NA																			53	0
191	Scarcelli, Eliana	2003	Mammals	Primates	Cebidae	Cebus apella	Cebus spp.	1	Yes			1	0	1	0				Yes	1	No	NA										1	1								1	1
192	Schmidt, Elisabeth	2021	Mammals	Rodentia	Cricetidae	Clethrionomys glareolus	Clethrionomys spp.	1817	No										Yes	2	Yes	MLST/SLST																			1817	137	80	11		5
193	Scialfa, Exequiel	2013	Mammals	Cingulata	Chlamyphoridae	Chaetophractus villosus	Chaetophractus spp.	6	Yes					6	0				No	NA	NA	NA
193	Scialfa, Exequiel	2013	Mammals	Carnivora	Mephitidae	Conepatus chinga	Conepatus spp.	2	Yes					2	0				No	NA	NA	NA
193	Scialfa, Exequiel	2013	Mammals	Carnivora	Canidae	Lycalopex griseus	Lycalopex spp.	5	Yes					5	1				No	NA	NA	NA
193	Scialfa, Exequiel	2013	Mammals	Didelphimorphia	Didelphidae	Didelphis albiventris	Didelphis spp.	12	Yes					12	0				No	NA	NA	NA
194	Seidlova, Veronika	2021	Mammals	Chiroptera	Vespertilionidae	Barbastella barbastellus	Barbastella spp.	5	No										Yes	1	Yes	PCR sequencing										5	1	1
194	Seidlova, Veronika	2021	Mammals	Chiroptera	Vespertilionidae	Murina hilgendorfi	Murina spp.	1	No										Yes	1	Yes	PCR sequencing										1	0
194	Seidlova, Veronika	2021	Mammals	Chiroptera	Vespertilionidae	Myotis bechsteinii	Myotis spp.	1	No										Yes	1	Yes	PCR sequencing										1	1	1
194	Seidlova, Veronika	2021	Mammals	Chiroptera	Vespertilionidae	Myotis blythii	Myotis spp.	20	No										Yes	1	Yes	PCR sequencing										20	0
194	Seidlova, Veronika	2021	Mammals	Chiroptera	Vespertilionidae	Myotis brandtii	Myotis spp.	1	No										Yes	1	Yes	PCR sequencing										1	0
194	Seidlova, Veronika	2021	Mammals	Chiroptera	Vespertilionidae	Myotis daubentonii	Myotis spp.	3	No										Yes	1	Yes	PCR sequencing										3	0
194	Seidlova, Veronika	2021	Mammals	Chiroptera	Vespertilionidae	Myotis gracilis	Myotis spp.	2	No										Yes	1	Yes	PCR sequencing										2	0
194	Seidlova, Veronika	2021	Mammals	Chiroptera	Vespertilionidae	Myotis myotis	Myotis spp.	120	No										Yes	1	Yes	PCR sequencing										120	24	24
194	Seidlova, Veronika	2021	Mammals	Chiroptera	Vespertilionidae	Myotis nattereri	Myotis spp.	3	No										Yes	1	Yes	PCR sequencing										3	1	1
194	Seidlova, Veronika	2021	Mammals	Chiroptera	Vespertilionidae	Plecotus auritus	Plecotus spp.	1	No										Yes	1	Yes	PCR sequencing										1	0
194	Seidlova, Veronika	2021	Mammals	Chiroptera	Rhinolophidae	Rhinolophus ferrumequinum	Rhinolophus spp.	19	No										Yes	1	Yes	PCR sequencing										19	0
195	Sepúlveda, Maximiliano A	2015	Mammals	Carnivora	Otariidae	Otaria flavescens	Otaria spp.	4	No										No	NA	NA	NA
196	Sérgio, Paulo	2019	Mammals	Rodentia	Cricetidae	Akodon spp.	Akodon spp.	57	No										Yes	1	Yes	PCR sequencing																			57	16	2
196	Sérgio, Paulo	2019	Mammals	Rodentia	Cricetidae	Brucepattersonius griserufescens	Brucepattersonius spp.	13	No										Yes	1	Yes	PCR sequencing																			13	3
196	Sérgio, Paulo	2019	Mammals	Rodentia	Caviidae	Cavia aperea	Cavia spp.	2	No										Yes	1	Yes	PCR sequencing																			2	0
196	Sérgio, Paulo	2019	Mammals	Rodentia	Cricetidae	Delomys spp.	Delomys spp.	9	No										Yes	1	Yes	PCR sequencing																			9	2
196	Sérgio, Paulo	2019	Mammals	Rodentia	Cricetidae	Oxymycterus sp.	Oxymycterus spp.	11	No										Yes	1	Yes	PCR sequencing																			11	3				1
196	Sérgio, Paulo	2019	Mammals	Rodentia	Cricetidae	Necromys lasiurus	Necromys spp.	1	No										Yes	1	Yes	PCR sequencing																			1	1
196	Sérgio, Paulo	2019	Mammals	Rodentia	Cricetidae	Necromys squamipes	Necromys spp.	2	No										Yes	1	Yes	PCR sequencing																			2	1			1
196	Sérgio, Paulo	2019	Mammals	Rodentia	Cricetidae	Oligoryzomys nigripes	Oligoryzomys spp.	15	No										Yes	1	Yes	PCR sequencing																			15	6
196	Sérgio, Paulo	2019	Mammals	Rodentia	Cricetidae	Thaptomys nigrita	Thaptomys spp.	3	No										Yes	1	Yes	PCR sequencing																			3	1
196	Sérgio, Paulo	2019	Mammals	Didelphimorphia	Didelphidae	Didelphis aurita	Didelphis spp.	5	No										Yes	1	Yes	PCR sequencing																			5	2					1
196	Sérgio, Paulo	2019	Mammals	Didelphimorphia	Didelphidae	Gracilianus microtarsus	Gracilianus spp.	1	No										Yes	1	Yes	PCR sequencing																			1	0
196	Sérgio, Paulo	2019	Mammals	Didelphimorphia	Didelphidae	Marmosa paraguayana	Marmosa spp.	10	No										Yes	1	Yes	PCR sequencing																			10	1	1
196	Sérgio, Paulo	2019	Mammals	Didelphimorphia	Didelphidae	Marmosops spp.	Marmosops spp.	4	No										Yes	1	Yes	PCR sequencing																			4	2	1
196	Sérgio, Paulo	2019	Mammals	Didelphimorphia	Didelphidae	Monodelphis sp.	Monodelphis spp.	8	No										Yes	1	Yes	PCR sequencing																			8	4
196	Sérgio, Paulo	2019	Mammals	Didelphimorphia	Didelphidae	Philander frenatus	Philander spp.	2	No										Yes	1	Yes	PCR sequencing																			2	0
196	Sérgio, Paulo	2019	Mammals	Rodentia	Echimyidae	Trinomys sp.	Trinomys spp.	5	No										Yes	1	Yes	PCR sequencing																			5	1
197	Shearer, Karen E.	2014	Mammals	Carnivora	Canidae	Canis latrans	Canis spp.	5	No										Yes	3	Yes	PCR sequencing																			5	NA
197	Shearer, Karen E.	2014	Mammals	Rodentia	Castoridae	Castor canadensis	Castor spp.	11	No										Yes	3	Yes	PCR sequencing																			0	NA
197	Shearer, Karen E.	2014	Mammals	Carnivora	Mustelidae	Lutra canadensis	Lutra spp.	28	No										Yes	3	Yes	PCR sequencing																			28	NA
197	Shearer, Karen E.	2014	Mammals	Carnivora	Mephitidae	Mephitis mephitis	Mephitis spp.	33	No										Yes	3	Yes	PCR sequencing																			33	NA
197	Shearer, Karen E.	2014	Mammals	Artiodactyla	Cervidae	Odocoileus viginianus	Odocoileus spp.	12	No										Yes	3	Yes	PCR sequencing																			12	NA
197	Shearer, Karen E.	2014	Mammals	Didelphimorphia	Didelphidae	Didelphis virginiana	Didelphis spp.	53	No										Yes	3	Yes	PCR sequencing																			52	NA
197	Shearer, Karen E.	2014	Mammals	Carnivora	Procyonidae	Procyon lotor	Procyon spp.	245	No										Yes	3	Yes	PCR sequencing																			245	NA
197	Shearer, Karen E.	2014	Mammals	Carnivora	Canidae	Vulpes vulpes	Vulpes spp.	73	No										Yes	3	Yes	PCR sequencing																			72	NA
198	Shinya, So	2021	Mammals	Lagomorpha	Leporidae	Pentalagus furnessi	Pentalagus spp.	1	Yes					1	1				Yes	1	Yes	PCR sequencing																			1	1	1
198	Shinya, So	2021	Mammals	Artiodactyla	Suidae	Sus scrofa riukiuanus	Sus spp.	12	Yes					12	3				Yes	1	Yes	PCR sequencing																			12	4	4
199	Shiokawa, Kanae	2019	Mammals	Carnivora	Herpestidae	Herpestes auropunctatus	Herpestes spp.	148	Yes					148	2				Yes	3	No	NA																			146	9
200	Silva, F J	2015	Mammals	Primates	Callitrichidae	Callithrix jacchus	Callithrix spp.	1	Yes			1	0						No	NA	NA	NA
200	Silva, F J	2015	Mammals	Rodentia	Caviidae	Cavia aperea	Cavia spp.	1	Yes			1	1						No	NA	NA	NA
200	Silva, F J	2015	Mammals	Primates	Cebidae	Cebus apella	Cebus spp.	3	Yes			3	0						No	NA	NA	NA
200	Silva, F J	2015	Mammals	Carnivora	Canidae	Cerdocyon thous	Cerdocyon spp.	10	Yes			10	1						No	NA	NA	NA
200	Silva, F J	2015	Mammals	Cingulata	Chlamyphoridae	Euphractus sexcinctus	Euphractus spp.	4	Yes			4	2						No	NA	NA	NA
200	Silva, F J	2015	Mammals	Carnivora	Procyonidae	Nasua nasua	Nasua spp.	3	Yes			3	0						No	NA	NA	NA
200	Silva, F J	2015	Mammals	Didelphimorphia	Didelphidae	Philander frenatus	Philander spp.	1	Yes			1	0						No	NA	NA	NA
201	Silva, Felipe Jorge da	2013	Mammals	Didelphimorphia	Didelphidae	Didelphis albiventris	Didelphis spp.	15	Yes			15	3						No	NA	NA	NA
202	Sousa, Mônica S	2020	Mammals	Pilosa	Myrmecophagidae	Tamandua tetradactyla	Tamandua spp.	7	No										Yes	1	Yes	PCR sequencing																			7	3	1
203	Spriggs, Maria C	2018	Mammals	Carnivora	Mustelidae	Martes americana	Martes spp.	16	No										Yes	3	No	NA										16	0
204	State, Merida	2015	Mammals	Rodentia	Cricetidae	Zygodontomys brevicauda	Zygodontomys spp.	34	Yes							34	5	liver, spleen and kidneys	No	NA	NA	NA
204	State, Merida	2015	Mammals	Rodentia	Cricetidae	Holochilus sciureus	Holochilus spp.	3	Yes							3	1	liver, spleen and kidneys	No	NA	NA	NA
204	State, Merida	2015	Mammals	Didelphimorphia	Didelphidae	Marmosa robinsoni	Marmosa spp.	2	Yes							2	1	liver, spleen and kidneys	No	NA	NA	NA
205	Straub, M H	2021	Mammals	Carnivora	Felidae	Lynx rufus	Lynx spp.	39	No										Yes	3	No	NA																			34	3
205	Straub, M H	2021	Mammals	Carnivora	Felidae	Puma concolor	Puma spp.	136	No										Yes	3	No	NA																			119	28
206	Straub, Mary H	2020	Mammals	Carnivora	Canidae	Canis latrans	Canis spp.	2	No										Yes	3	Yes	PCR sequencing
206	Straub, Mary H	2020	Mammals	Carnivora	Felidae	Lynx rufus	Lynx spp.	34	No										Yes	3	Yes	PCR sequencing
206	Straub, Mary H	2020	Mammals	Carnivora	Mephitidae	Mephitis mephitis	Mephitis spp.	141	No										Yes	3	Yes	PCR sequencing
206	Straub, Mary H	2020	Mammals	Rodentia	Sciuridae	Otospermophilus beecheyi	Otospermophilus spp.	4	No										Yes	3	Yes	PCR sequencing
206	Straub, Mary H	2020	Mammals	Didelphimorphia	Didelphidae	Didelphis virginiana	Didelphis spp.	6	No										Yes	3	Yes	PCR sequencing
206	Straub, Mary H	2020	Mammals	Carnivora	Procyonidae	Procyon lotor	Procyon spp.	87	No										Yes	3	Yes	PCR sequencing
206	Straub, Mary H	2020	Mammals	Carnivora	Felidae	Puma concolor	Puma spp.	119	No										Yes	3	Yes	PCR sequencing
206	Straub, Mary H	2020	Mammals	Rodentia	Sciuridae	Sciurus carolinensis	Sciurus spp.	11	No										Yes	3	Yes	PCR sequencing
206	Straub, Mary H	2020	Mammals	Rodentia	Sciuridae	Sciurus griseus	Sciurus spp.	4	No										Yes	3	Yes	PCR sequencing
206	Straub, Mary H	2020	Mammals	Rodentia	Sciuridae	Sciurus niger	Sciurus spp.	31	No										Yes	3	Yes	PCR sequencing
206	Straub, Mary H	2020	Mammals	Carnivora	Canidae	Urocyon cinereoargenteus	Urocyon spp.	4	No										Yes	3	Yes	PCR sequencing
207	Straub, Mary H	2020	Mammals	Carnivora	Mephitidae	Mephitis mephitis	Mephitis spp.	137	No										Yes	3	No	NA										76	11								133	37
207	Straub, Mary H	2020	Mammals	Carnivora	Procyonidae	Procyon lotor	Procyon spp.	86	No										Yes	3	No	NA										48	9								82	18
208	Stritof Majetic, Zrinka	2014	Mammals	Rodentia	Muridae	Apodemus agrarius	Apodemus spp.	29	Yes					29	10				Yes	3	No	NA
208	Stritof Majetic, Zrinka	2014	Mammals	Rodentia	Muridae	Apodemus flavicollis	Apodemus spp.	20	Yes					20	5				No	NA	NA	NA
208	Stritof Majetic, Zrinka	2014	Mammals	Rodentia	Muridae	Apodemus sylvaticus	Apodemus spp.	9	Yes					9	3				No	NA	NA	NA
208	Stritof Majetic, Zrinka	2014	Mammals	Rodentia	Cricetidae	Microtus arvalis	Microtus spp.	1	Yes					1	1				No	NA	NA	NA
208	Stritof Majetic, Zrinka	2014	Mammals	Rodentia	Cricetidae	Myodes glareolus	Myodes spp.	1	Yes					1	0				No	NA	NA	NA
208	Stritof Majetic, Zrinka	2014	Mammals	Rodentia	Gliridae	Muscardinus avellanarius	Muscardinus spp.	1	Yes					1	1				No	NA	NA	NA
208	Stritof Majetic, Zrinka	2014	Mammals	Eulipotyphla	Soricidae	Sorex araneus	Sorex spp.	6	Yes					6	0				No	NA	NA	NA
209	Szonyi, Barbara	2011	Mammals	Primates	Cebidae	Cebus albifrons	Cebus spp.	44	Yes	44	13								No	NA	NA	NA
209	Szonyi, Barbara	2011	Mammals	Primates	Cebidae	Cebus apella	Cebus spp.	2	Yes	2	1								No	NA	NA	NA
209	Szonyi, Barbara	2011	Mammals	Primates	Cebidae	Cebus capucinus	Cebus spp.	6	Yes	6	2								No	NA	NA	NA
210	Tadin, Ante	2012	Mammals	Rodentia	Muridae	Apodemus flavicollis	Apodemus spp.	28	Yes					28	13				No	NA	NA	NA
210	Tadin, Ante	2012	Mammals	Rodentia	Cricetidae	Myodes glareolus	Myodes spp.	16	Yes					16	0				No	NA	NA	NA
211	Tan, Ching Giap	2014	Mammals	Carnivora	Procyonidae	Procyon lotor	Procyon spp.	34	Yes					34	22				No	NA	NA	NA
212	Thayaparan S.	2015	Mammals	Chiroptera	Pteropodidae	Balionycteris maculata	Balionycteris spp.	13	Yes					13	0				Yes	1	No	NA																			13	0
212	Thayaparan S.	2015	Mammals	Rodentia	Sciuridae	Callosciurus notatus	Callosciurus spp.	19	Yes					19	0				Yes	1	No	NA																			19	9
212	Thayaparan S.	2015	Mammals	Chiroptera	Pteropodidae	Cynopterus brachyotis	Cynopterus spp.	22	Yes					22	0				Yes	1	No	NA																			22	0
212	Thayaparan S.	2015	Mammals	Chiroptera	Hipposideridae	Hipposideros ater	Hipposideros spp.	1	Yes					1	0				Yes	1	No	NA																			1	0
212	Thayaparan S.	2015	Mammals	Chiroptera	Hipposideridae	Hipposideros bicolor	Hipposideros spp.	2	Yes					2	0				Yes	1	No	NA																			2	0
212	Thayaparan S.	2015	Mammals	Chiroptera	Hipposideridae	Hipposideros cervinus	Hipposideros spp.	5	Yes					5	0				Yes	1	No	NA																			5	0
212	Thayaparan S.	2015	Mammals	Chiroptera	Hipposideridae	Hipposideros dyacorum	Hipposideros spp.	1	Yes					1	0				Yes	1	No	NA																			1	0
212	Thayaparan S.	2015	Mammals	Chiroptera	Vespertilionidae	Kerivoula papillosa	Kerivoula spp.	1	Yes					1	0				Yes	1	No	NA																			1	0
212	Thayaparan S.	2015	Mammals	Rodentia	Muridae	Maxomys rajah	Maxomys spp.	7	Yes					7	0				Yes	1	No	NA																			7	2
212	Thayaparan S.	2015	Mammals	Rodentia	Muridae	Maxomys whiteheadi	Maxomys spp.	1	Yes					1	0				Yes	1	No	NA																			1	0
212	Thayaparan S.	2015	Mammals	Chiroptera	Nycteridae	Nycteris tragata	Nycteris spp.	1	Yes					1	0				Yes	1	No	NA																			1	0
212	Thayaparan S.	2015	Mammals	Chiroptera	Pteropodidae	Penthetor lucasi	Penthetor spp.	20	Yes					20	0				Yes	1	No	NA																			20	0
212	Thayaparan S.	2015	Mammals	Rodentia	Muridae	Rattus argentiventer	Rattus spp.	20	Yes					20	0				Yes	1	No	NA																			20	0
212	Thayaparan S.	2015	Mammals	Chiroptera	Rhinolophidae	Rhinolophus affinis	Rhinolophus spp.	1	Yes					1	0				Yes	1	No	NA																			1	0
212	Thayaparan S.	2015	Mammals	Chiroptera	Rhinolophidae	Rhinolophus borneensis	Rhinolophus spp.	2	Yes					2	0				Yes	1	No	NA																			2	0
212	Thayaparan S.	2015	Mammals	Chiroptera	Rhinolophidae	Rhinolophus sedulus	Rhinolophus spp.	1	Yes					1	0				Yes	1	No	NA																			1	0
212	Thayaparan S.	2015	Mammals	Rodentia	Muridae	Sundamys muelleri	Sundamys spp.	29	Yes					29	0				Yes	1	No	NA																			29	6
212	Thayaparan S.	2015	Mammals	Rodentia	Sciuridae	Sundasciurus lowii	Sundasciurus spp.	1	Yes					1	0				Yes	1	No	NA																			1	0
212	Thayaparan S.	2015	Mammals	Scandentia	Tupaiidae	Tupaia tana	Tupaia spp.	8	Yes					8	0				Yes	1	No	NA																			8	0
213	Tokarz, Rafal	2016	Mammals	Rodentia	Muridae	Apodemus agrarius	Apodemus spp.	53	Yes					53	NA				Yes	3	Yes	PCR sequencing																			53	12
213	Tokarz, Rafal	2016	Mammals	Rodentia	Muridae	Apodemus flavicollis	Apodemus spp.	131	Yes					131	NA				Yes	3	Yes	PCR sequencing																			131	37
213	Tokarz, Rafal	2016	Mammals	Rodentia	Muridae	Apodemus sylvaticus	Apodemus spp.	3	Yes					3	NA				Yes	3	Yes	PCR sequencing																			3	0
213	Tokarz, Rafal	2016	Mammals	Rodentia	Cricetidae	Microtus agrestis	Microtus spp.	1	Yes					1	NA				Yes	3	Yes	PCR sequencing																			1	0
213	Tokarz, Rafal	2016	Mammals	Rodentia	Cricetidae	Microtus arvalis	Microtus spp.	4	Yes					4	NA				Yes	3	Yes	PCR sequencing																			4	1
213	Tokarz, Rafal	2016	Mammals	Rodentia	Cricetidae	Myodes glareolus	Myodes spp.	43	Yes					43	NA				Yes	3	Yes	PCR sequencing																			43	1
213	Tokarz, Rafal	2016	Mammals	Rodentia	Gliridae	Muscardinus avellanarius	Muscardinus spp.	1	Yes					1	NA				Yes	3	Yes	PCR sequencing																			1	1
213	Tokarz, Rafal	2016	Mammals	Eulipotyphla	Soricidae	Sorex araneus	Sorex spp.	6	Yes					6	NA				Yes	3	Yes	PCR sequencing																			6	0
214	Torres-Castro, Marco	2018	Mammals	Rodentia	Heteromyidae	Heteromys gaumeri	Heteromys spp.	22	No										Yes	1	No	NA																			22	1
214	Torres-Castro, Marco	2018	Mammals	Rodentia	Cricetidae	Ototyllomys phyllotis	Ototyllomys spp.	10	No										Yes	1	No	NA																			10	0
214	Torres-Castro, Marco	2018	Mammals	Rodentia	Cricetidae	Peromyscus leucopus	Peromyscus spp.	1	No										Yes	1	No	NA																			1	0
214	Torres-Castro, Marco	2018	Mammals	Rodentia	Cricetidae	Peromyscus yucatanicus	Peromyscus spp.	8	No										Yes	1	No	NA																			8	0
214	Torres-Castro, Marco	2018	Malacostraca	Decapoda	Stenopodidae	Stenopus hispidus	Stenopus spp.	1	No										Yes	1	No	NA																			1	0
215	Torres-Castro, Marco	2020	Mammals	Chiroptera	Phyllostomidae	Artibeus jamaicensis	Artibeus spp.	41	No										Yes	1	Yes	PCR sequencing																			41	11
215	Torres-Castro, Marco	2020	Mammals	Chiroptera	Phyllostomidae	Artibeus lituratus	Artibeus spp.	2	No										Yes	1	Yes	PCR sequencing																			2	0
215	Torres-Castro, Marco	2020	Mammals	Chiroptera	Phyllostomidae	Carollia sowelli	Carollia spp.	2	No										Yes	1	Yes	PCR sequencing																			2	0
215	Torres-Castro, Marco	2020	Mammals	Chiroptera	Phyllostomidae	Chiroderma villosum	Chiroderma spp.	6	No										Yes	1	Yes	PCR sequencing																			6	2				1	1
215	Torres-Castro, Marco	2020	Mammals	Chiroptera	Phyllostomidae	Glossophaga soricina	Glossophaga spp.	4	No										Yes	1	Yes	PCR sequencing																			4	0
215	Torres-Castro, Marco	2020	Mammals	Chiroptera	Noctilionidae	Noctilio leporinus	Noctilio spp.	6	No										Yes	1	Yes	PCR sequencing																			6	0
215	Torres-Castro, Marco	2020	Mammals	Chiroptera	Mormoopidae	Pteronotus parnellii	Pteronotus spp.	6	No										Yes	1	Yes	PCR sequencing																			6	2			1	1
215	Torres-Castro, Marco	2020	Mammals	Chiroptera	Vespertilionidae	Rhogessa aeneus	Rhogessa spp.	2	No										Yes	1	Yes	PCR sequencing																			2	0
216	Torres-Castro, Marco A	2017	Mammals	Rodentia	Heteromyidae	Heteromys gaumeri	Heteromys spp.	10	No										Yes	1	No	NA										10	0
216	Torres-Castro, Marco A	2017	Mammals	Rodentia	Cricetidae	Ototyllomys phyllotis	Ototyllomys spp.	5	No										Yes	1	No	NA										5	0
216	Torres-Castro, Marco A	2017	Mammals	Rodentia	Cricetidae	Peromyscus yucatanicus	Peromyscus spp.	3	No										Yes	1	No	NA										3	0
218	Tulsiani, S M	2011	Mammals	Peramelemorphia	Peramelidae	Isoodon macrourus	Isoodon spp.	2	Yes							2	NA	kidney or unie	Yes	1	No	NA																			2	0
218	Tulsiani, S M	2011	Mammals	Rodentia	Muridae	Melomys burtoni	Melomys spp.	32	Yes							32	NA	kidney or unie	Yes	1	No	NA																			32	13
218	Tulsiani, S M	2011	Mammals	Rodentia	Muridae	Melomys cervinipes	Melomys spp.	33	Yes							33	NA	kidney or unie	Yes	1	No	NA																			33	6
218	Tulsiani, S M	2011	Mammals	Peramelemorphia	Peramelidae	Perameles nasuta	Perameles spp.	2	Yes							2	NA	kidney or unie	Yes	1	No	NA																			2	1
218	Tulsiani, S M	2011	Mammals	Rodentia	Muridae	Rattus fuscipes	Rattus spp.	57	Yes							57	NA	kidney or unie	Yes	1	No	NA																			57	16
218	Tulsiani, S M	2011	Mammals	Rodentia	Muridae	Rattus leucopus	Rattus spp.	5	Yes							5	NA	kidney or unie	Yes	1	No	NA																			5	1
218	Tulsiani, S M	2011	Mammals	Rodentia	Muridae	Rattus lutreolus	Rattus spp.	7	Yes							7	NA	kidney or unie	Yes	1	No	NA																			7	0
218	Tulsiani, S M	2011	Mammals	Rodentia	Muridae	Rattus sordidus	Rattus spp.	27	Yes							27	NA	kidney or unie	Yes	1	No	NA																			27	0
218	Tulsiani, S M	2011	Mammals	Rodentia	Muridae	Rattus tunneyi	Rattus spp.	3	Yes							3	NA	kidney or unie	Yes	1	No	NA																			3	0
218	Tulsiani, S M	2011	Mammals	Rodentia	Muridae	Uromys caudimaculatus	Uromys spp.	6	Yes							6	NA	kidney or unie	Yes	1	No	NA																			6	0
219	Tulsiani, S M	2011	Mammals	Peramelemorphia	Peramelidae	Isoodon macrourus	Isoodon spp.	2	Yes			2	0						Yes	1	No	NA	2	0
219	Tulsiani, S M	2011	Mammals	Rodentia	Muridae	Melomys burtoni	Melomys spp.	18	Yes			18	0						Yes	1	No	NA	18	0
219	Tulsiani, S M	2011	Mammals	Rodentia	Muridae	Melomys cervinipes	Melomys spp.	24	Yes			24	0						Yes	1	No	NA	24	0
219	Tulsiani, S M	2011	Mammals	Peramelemorphia	Peramelidae	Perameles nasuta	Perameles spp.	2	Yes			2	0						Yes	1	No	NA	2	0
219	Tulsiani, S M	2011	Mammals	Chiroptera	Pteropodidae	Pteropus conspicillatus	Pteropus spp.	347	Yes							57	0	kidney or unie	Yes	1	No	NA	7	1								57	20								57	20
219	Tulsiani, S M	2011	Mammals	Rodentia	Muridae	Rattus fuscipes	Rattus spp.	41	Yes			41	1						Yes	1	No	NA	41	0
219	Tulsiani, S M	2011	Mammals	Rodentia	Muridae	Rattus lutreolus	Rattus spp.	2	Yes			2	0						Yes	1	No	NA	2	0
219	Tulsiani, S M	2011	Mammals	Rodentia	Muridae	Rattus sordidus	Rattus spp.	17	Yes			17	0						Yes	1	No	NA	17	0
219	Tulsiani, S M	2011	Mammals	Rodentia	Muridae	Uromys caudimaculatus	Uromys spp.	2	Yes			2	0						Yes	1	No	NA	2	0
220	TURK, N.	2003	Mammals	Rodentia	Muridae	Apodemus agrarius	Apodemus spp.	74	Yes					74	4				No	NA	NA	NA
220	TURK, N.	2003	Mammals	Rodentia	Muridae	Apodemus flavicollis	Apodemus spp.	67	Yes					67	2				No	NA	NA	NA
220	TURK, N.	2003	Mammals	Rodentia	Muridae	Apodemus sylvaticus	Apodemus spp.	42	Yes					42	0				No	NA	NA	NA
220	TURK, N.	2003	Gastropoda	Stylommatophora	Achatinellidae	Auricola terrestris	Auricola spp.	1	Yes					1	0				No	NA	NA	NA
220	TURK, N.	2003	Mammals	Rodentia	Cricetidae	Clethrionomys glareolus	Clethrionomys spp.	23	Yes					23	0				No	NA	NA	NA
220	TURK, N.	2003	Mammals	Rodentia	Cricetidae	Microtus agrestis	Microtus spp.	5	Yes					5	0				No	NA	NA	NA
220	TURK, N.	2003	Mammals	Rodentia	Cricetidae	Microtus arvalis	Microtus spp.	3	Yes					3	0				No	NA	NA	NA
221	Udechukwu, Collins Chimezie	2021	Mammals	Rodentia	Nesomyidae	Cricetomys gambianus	Cricetomys spp.	14	Yes			4	3	10	6				No	NA	NA	NA
222	Ullmann, Leila S	2012	Mammals	Primates	Atelidae	Alouatta caraya	Alouatta spp.	3	No										Yes	1	No	NA	3	0								3	0								3	0
222	Ullmann, Leila S	2012	Mammals	Primates	Atelidae	Ateles marginatus	Ateles spp.	6	No										Yes	1	No	NA	6	0								6	0								6	0
222	Ullmann, Leila S	2012	Mammals	Primates	Atelidae	Brachyteles arachnoides	Brachyteles spp.	5	No										Yes	1	No	NA	5	0								5	0								5	0
222	Ullmann, Leila S	2012	Mammals	Carnivora	Canidae	Cerdocyon thous	Cerdocyon spp.	10	No										Yes	1	No	NA	10	0								10	0								10	0
222	Ullmann, Leila S	2012	Mammals	Carnivora	Canidae	Chrysocyon brachyurus	Chrysocyon spp.	2	No										Yes	1	No	NA	2	0								2	0								2	0
222	Ullmann, Leila S	2012	Mammals	Primates	Atelidae	Lagothrix lagotricha	Lagothrix spp.	3	No										Yes	1	No	NA	3	0								3	0								3	0
222	Ullmann, Leila S	2012	Mammals	Carnivora	Procyonidae	Nasua nasua	Nasua spp.	5	No										Yes	1	No	NA	5	0								5	0								5	0
222	Ullmann, Leila S	2012	Mammals	Carnivora	Felidae	Puma yagouarondi	Puma spp.	4	No										Yes	1	No	NA	4	0								4	0								4	0
222	Ullmann, Leila S	2012	Mammals	Perissodactyla	Tapiridae	Tapirus terrestris	Tapirus spp.	3	No										Yes	1	No	NA	3	0								3	0								3	0
223	Vein, Julie	2014	Mammals	Rodentia	Myocastoridae	Myocastor coypus	Myocastor spp.	133	Yes					38	9				Yes	2	No	NA																			133	13
224	Vercammen, Francis	2021	Mammals	Artiodactyla	Bovidae	Gazella leptoceros	Gazella spp.	4	No										Yes	1	No	NA																			4	0
225	Verma, Ashutosh	2019	Mammals	Eulipotyphla	Soricidae	Blarina brevicauda	Blarina spp.	4	No										Yes	2	Yes	PCR sequencing																			4	2
225	Verma, Ashutosh	2019	Mammals	Eulipotyphla	Soricidae	Cryptotis parva	Cryptotis spp.	2	No										Yes	2	Yes	PCR sequencing																			2	1
225	Verma, Ashutosh	2019	Mammals	Rodentia	Cricetidae	Myodes gapperi	Myodes spp.	1	No										Yes	2	Yes	PCR sequencing																			1	1
225	Verma, Ashutosh	2019	Mammals	Rodentia	Cricetidae	Peromyscus maniculatus	Peromyscus spp.	36	No										Yes	2	Yes	PCR sequencing																			36	23	2	1
225	Verma, Ashutosh	2019	Mammals	Rodentia	Cricetidae	Reithrodontomys humulis	Reithrodontomys spp.	1	No										Yes	2	Yes	PCR sequencing																			1	1
225	Verma, Ashutosh	2019	Mammals	Rodentia	Cricetidae	Sigmodon hispidus	Sigmodon spp.	25	No										Yes	2	Yes	PCR sequencing																			25	17	2	1
225	Verma, Ashutosh	2019	Mammals	Rodentia	Sciuridae	Sciurus carolinensis	Sciurus spp.	1	No										Yes	2	Yes	PCR sequencing																			1	0
225	Verma, Ashutosh	2019	Mammals	Lagomorpha	Leporidae	Sylvilagus floridanus	Sylvilagus spp.	1	No										Yes	2	Yes	PCR sequencing																			1	0
225	Verma, Ashutosh	2019	Mammals	Rodentia	Sciuridae	Tamias striatus	Tamias spp.	2	No										Yes	2	Yes	PCR sequencing																			2	2
226	Verma, Ashutosh	2022	Amphibians	Anura	Bufonidae	Anaxyrus americanus	Anaxyrus spp.	4	No										Yes	2	Yes	PCR sequencing																			4	2
226	Verma, Ashutosh	2022	Reptiles	Squamata	Colubridae	Carphophis amoenus	Carphophis spp.	1	No										Yes	2	Yes	PCR sequencing																			1	0
226	Verma, Ashutosh	2022	Reptiles	Testudines	Chelydridae	Chelydra serpentina	Chelydra spp.	3	No										Yes	2	Yes	PCR sequencing																			3	1
226	Verma, Ashutosh	2022	Reptiles	Squamata	Colubridae	Coluber constrictor	Coluber spp.	1	No										Yes	2	Yes	PCR sequencing																			1	0
226	Verma, Ashutosh	2022	Amphibians	Caudata	Plethodontidae	Desmognathus monticola	Desmognathus spp.	3	No										Yes	2	Yes	PCR sequencing																			3	0
226	Verma, Ashutosh	2022	Reptiles	Squamata	Colubridae	Diadophis punctatus	Diadophis spp.	1	No										Yes	2	Yes	PCR sequencing																			1	1
226	Verma, Ashutosh	2022	Amphibians	Caudata	Plethodontidae	Eurycea longicauda	Eurycea spp.	3	No										Yes	2	Yes	PCR sequencing																			3	0
226	Verma, Ashutosh	2022	Reptiles	Testudines	Emydidae	Graptemys geographica	Graptemys spp.	2	No										Yes	2	Yes	PCR sequencing																			2	0
226	Verma, Ashutosh	2022	Reptiles	Squamata	Colubridae	Lampropeltis getula	Lampropeltis spp.	1	No										Yes	2	Yes	PCR sequencing																			1	0
226	Verma, Ashutosh	2022	Amphibians	Anura	Ranidae	Lithobates catesbeianus	Lithobates spp.	4	No										Yes	2	Yes	PCR sequencing																			4	1
226	Verma, Ashutosh	2022	Amphibians	Anura	Ranidae	Lithobates clamitans	Lithobates spp.	8	No										Yes	2	Yes	PCR sequencing																			8	1
226	Verma, Ashutosh	2022	Amphibians	Anura	Ranidae	Lithobates palustris	Lithobates spp.	5	No										Yes	2	Yes	PCR sequencing																			5	0
226	Verma, Ashutosh	2022	Amphibians	Anura	Ranidae	Lithobates sphenocephalus	Lithobates spp.	2	No										Yes	2	Yes	PCR sequencing																			2	0
226	Verma, Ashutosh	2022	Reptiles	Squamata	Colubridae	Nerodia rhombifer	Nerodia spp.	1	No										Yes	2	Yes	PCR sequencing																			1	0
226	Verma, Ashutosh	2022	Reptiles	Squamata	Colubridae	Nerodia sipedon	Nerodia spp.	2	No										Yes	2	Yes	PCR sequencing																			2	1
226	Verma, Ashutosh	2022	Amphibians	Caudata	Salamandridae	Notophthalmus viridescens	Notophthalmus spp.	66	No										Yes	2	Yes	PCR sequencing																			66	5
226	Verma, Ashutosh	2022	Amphibians	Caudata	Plethodontidae	Plethodon cylindraceus	Plethodon spp.	1	No										Yes	2	Yes	PCR sequencing																			1	0
226	Verma, Ashutosh	2022	Amphibians	Caudata	Plethodontidae	Plethodon glutinosus	Plethodon spp.	3	No										Yes	2	Yes	PCR sequencing																			3	2
226	Verma, Ashutosh	2022	Amphibians	Caudata	Plethodontidae	Pseudotriton montanus	Pseudotriton spp.	1	No										Yes	2	Yes	PCR sequencing																			1	0
226	Verma, Ashutosh	2022	Amphibians	Caudata	Plethodontidae	Pseudotriton ruber	Pseudotriton spp.	1	No										Yes	2	Yes	PCR sequencing																			1	0
226	Verma, Ashutosh	2022	Reptiles	Squamata	Phrynosomatidae	Sceloporus undulatus	Sceloporus spp.	1	No										Yes	2	Yes	PCR sequencing																			1	0
226	Verma, Ashutosh	2022	Reptiles	Testudines	Emydidae	Terrapene carolina carolina	Terrapene spp.	1	No										Yes	2	Yes	PCR sequencing																			1	0
226	Verma, Ashutosh	2022	Reptiles	Squamata	Colubridae	Thamnophis sirtalis	Thamnophis spp.	1	No										Yes	2	Yes	PCR sequencing																			1	1
227	Vieira, Anahi S.	2016	Mammals	Carnivora	Canidae	Cerdocyon thous	Cerdocyon spp.	5	Yes			5	0						Yes	1	No	NA										5	0
227	Vieira, Anahi S.	2016	Mammals	Carnivora	Procyonidae	Nasua nasua	Nasua spp.	2	Yes			2	0						Yes	1	No	NA										2	1
227	Vieira, Anahi S.	2016	Mammals	Artiodactyla	Cervidae	Ozotoceros bezoarticus	Ozotoceros spp.	18	Yes			18	0						Yes	1	No	NA										18	9
227	Vieira, Anahi S.	2016	Mammals	Artiodactyla	Suidae	Sus scrofa	Sus spp.	7	Yes			7	0						Yes	1	No	NA										7	3
228	Vieira, Anahi S.	2019	Mammals	Rodentia	Cricetidae	Akodon cursor	Akodon spp.	20	No										Yes	1	No	NA																			20	2
228	Vieira, Anahi S.	2019	Mammals	Rodentia	Cricetidae	Akodon montensis	Akodon spp.	15	No										Yes	1	No	NA																			15	7
228	Vieira, Anahi S.	2019	Mammals	Rodentia	Cricetidae	Akodon spp.	Akodon spp.	17	No										Yes	1	No	NA																			17	5
228	Vieira, Anahi S.	2019	Mammals	Rodentia	Cricetidae	Oligoryzomys nigripes	Oligoryzomys spp.	15	No										Yes	1	No	NA																			15	6
229	Vieira, Anahi Souto	2013	Mammals	Carnivora	Canidae	Cerdocyon thous	Cerdocyon spp.	26	No										Yes	1	No	NA	26	10	2
229	Vieira, Anahi Souto	2013	Mammals	Carnivora	Felidae	Leopardus pardalis	Leopardus spp.	4	No										Yes	1	No	NA	4	0
229	Vieira, Anahi Souto	2013	Mammals	Carnivora	Procyonidae	Nasua nasua	Nasua spp.	32	No										Yes	1	No	NA	32	9
229	Vieira, Anahi Souto	2013	Mammals	Rodentia	Echimyidae	Thrichomys pachyurus	Thrichomys spp.	13	No										Yes	1	No	NA	13	2
230	Vieira, Anahí Souto	2011	Mammals	Artiodactyla	Cervidae	Ozotoceros bezoarticus	Ozotoceros spp.	70	No										Yes	1	No	NA	70	2
231	White, C. LeAnn	2018	Mammals	Carnivora	Mustelidae	Enhydra lutris kenyoni	Enhydra spp.	93	No										Yes	3	No	NA																			93	6
232	Wilson, Tais M	2021	Mammals	Primates	Callitrichidae	Callithrix penicillata	Callithrix spp.	1	No										Yes	3	Yes	PCR sequencing																			1	1	1
233	Wójcik-Fatla, Angelina	2013	Mammals	Rodentia	Muridae	Apodemus agrarius	Apodemus spp.	39	No										Yes	1	No	NA																			39	10
233	Wójcik-Fatla, Angelina	2013	Mammals	Rodentia	Muridae	Apodemus flavicollis	Apodemus spp.	1	No										Yes	1	No	NA																			1	0
233	Wójcik-Fatla, Angelina	2013	Mammals	Rodentia	Muridae	Apodemus sylvaticus	Apodemus spp.	5	No										Yes	1	No	NA																			5	0
233	Wójcik-Fatla, Angelina	2013	Mammals	Rodentia	Cricetidae	Microtus agrestis	Microtus spp.	1	No										Yes	1	No	NA																			1	0
233	Wójcik-Fatla, Angelina	2013	Mammals	Rodentia	Cricetidae	Microtus arvalis	Microtus spp.	1	No										Yes	1	No	NA																			1	0
233	Wójcik-Fatla, Angelina	2013	Mammals	Rodentia	Cricetidae	Myodes glareolus	Myodes spp.	5	No										Yes	1	No	NA																			5	0
233	Wójcik-Fatla, Angelina	2013	Mammals	Eulipotyphla	Soricidae	Sorex araneus	Sorex spp.	8	No										Yes	1	No	NA																			8	0
234	Woll, Dietlinde	2012	Mammals	Rodentia	Castoridae	Castor fiber	Castor spp.	26	No										Yes	3	Yes	PCR sequencing																			26	4	4
235	Woolf, Danielle	2021	Mammals	Primates	Atelidae	Ateles fusciceps	Ateles spp.	4	Yes	4	0	4	0						No	NA	NA	NA
235	Woolf, Danielle	2021	Mammals	Primates	Atelidae	Ateles hybridus	Ateles spp.	4	Yes	4	0	4	0						No	NA	NA	NA
235	Woolf, Danielle	2021	Mammals	Primates	Atelidae	Lagothrix lagotricha	Lagothrix spp.	2	Yes	2	0	2	0						No	NA	NA	NA
235	Woolf, Danielle	2021	Mammals	Primates	Callitrichidae	Saguinus fuscicollis	Saguinus spp.	2	Yes	2	0	2	0						No	NA	NA	NA
235	Woolf, Danielle	2021	Mammals	Primates	Callitrichidae	Saguinus geoffroyi	Saguinus spp.	2	Yes	2	0	2	0						No	NA	NA	NA
235	Woolf, Danielle	2021	Mammals	Primates	Callitrichidae	Saguinus oedipus	Saguinus spp.	4	Yes	4	0	4	0						No	NA	NA	NA
235	Woolf, Danielle	2021	Mammals	Primates	Cebidae	Saimiri sciureus	Saimiri spp.	5	Yes	5	0	5	0						No	NA	NA	NA
235	Woolf, Danielle	2021	Mammals	Primates	Cebidae	Sapajus macrocephalus	Sapajus spp.	6	Yes	6	0	6	0						No	NA	NA	NA
235	Woolf, Danielle	2021	Mammals	Rodentia	Sciuridae	Sciurus granatensis	Sciurus spp.	10	Yes					10	0				No	NA	NA	NA
236	Wu, Qinzhong	2014	Mammals	Carnivora	Otariidae	Zalophus californianus	Zalophus spp.	120	Yes			135	12	40	11				Yes	3	No	NA										135	56								40	23
237	Wynwood, Sarah J	2016	Mammals	Dasyuromorphia	Dasyuridae	Sarcophilus harrisii	Sarcophilus spp.	2	No										Yes	2	No	NA																			2	1
238	Yalin, Wang	2011	Mammals	Rodentia	Muridae	Apodemus agrarius	Apodemus spp.	23	Yes					23	4				Yes	1	No	NA																			23	16
238	Yalin, Wang	2011	Mammals	Rodentia	Muridae	Rattus losea	Rattus spp.	15	Yes					15	2				Yes	1	No	NA																			15	6
239	Yusof, Muhammad Afif	2019	Mammals	Rodentia	Sciuridae	Callosciurus caniceps	Callosciurus spp.	2	Yes					2	0				Yes	1	No	NA																			2	0
239	Yusof, Muhammad Afif	2019	Mammals	Rodentia	Sciuridae	Callosciurus notatus	Callosciurus spp.	12	Yes					12	0				Yes	1	No	NA																			12	0
239	Yusof, Muhammad Afif	2019	Mammals	Rodentia	Sciuridae	Lariscus insignis	Lariscus spp.	1	Yes					1	0				Yes	1	No	NA
239	Yusof, Muhammad Afif	2019	Mammals	Rodentia	Muridae	Leopoldamys sabanus	Leopoldamys spp.	11	Yes					11	0				Yes	1	No	NA
239	Yusof, Muhammad Afif	2019	Mammals	Rodentia	Muridae	Maxomys rajah	Maxomys spp.	8	Yes					8	0				Yes	1	No	NA
239	Yusof, Muhammad Afif	2019	Mammals	Rodentia	Muridae	Maxomys surifer	Maxomys spp.	2	Yes					2	0				Yes	1	No	NA
239	Yusof, Muhammad Afif	2019	Mammals	Rodentia	Muridae	Maxomys whiteheadi	Maxomys spp.	68	Yes					68	0				Yes	1	No	NA																			29	8
239	Yusof, Muhammad Afif	2019	Mammals	Rodentia	Muridae	Rattus tiomanicus	Rattus spp.	66	Yes					66	0				Yes	1	No	NA																			64	6
239	Yusof, Muhammad Afif	2019	Mammals	Eulipotyphla	Soricidae	Suncus murinus	Suncus spp.	7	Yes					7	0				Yes	1	No	NA																			3	3
239	Yusof, Muhammad Afif	2019	Mammals	Rodentia	Muridae	Sundamys muelleri	Sundamys spp.	44	Yes					44	0				Yes	1	No	NA																			33	7
239	Yusof, Muhammad Afif	2019	Mammals	Rodentia	Sciuridae	Sundasciurus lowii	Sundasciurus spp.	4	Yes					4	0				Yes	1	No	NA
239	Yusof, Muhammad Afif	2019	Mammals	Rodentia	Sciuridae	Sundasciurus tenuis	Sundasciurus spp.	4	Yes					4	0				Yes	1	No	NA
239	Yusof, Muhammad Afif	2019	Mammals	Scandentia	Tupaiidae	Tupaia glis	Tupaia spp.	53	Yes					53	0				Yes	1	No	NA																			21	3
240	Zhang, Cuicai	2019	Mammals	Rodentia	Muridae	Apodemus agrarius	Apodemus spp.	2117	Yes					2117	22				No	NA	NA	NA
240	Zhang, Cuicai	2019	Mammals	Rodentia	Cricetidae	Cricetulus migratorius	Cricetulus spp.	20	Yes					20	0				No	NA	NA	NA
240	Zhang, Cuicai	2019	Mammals	Carnivora	Mephitidae	Mephitis mephitis	Mephitis spp.	2	Yes					2	1				No	NA	NA	NA
240	Zhang, Cuicai	2019	Mammals	Rodentia	Muridae	Niviventer fulvescens	Niviventer spp.	1	Yes					1	0				No	NA	NA	NA
240	Zhang, Cuicai	2019	Amphibians	Anura	Ranidae	Rana nigromaculata	Rana spp.	2	Yes					2	2				No	NA	NA	NA
240	Zhang, Cuicai	2019	Mammals	Rodentia	Muridae	Rattus confucianus	Rattus spp.	35	Yes					35	0				No	NA	NA	NA
240	Zhang, Cuicai	2019	Mammals	Rodentia	Muridae	Rattus flavipectus	Rattus spp.	268	Yes					268	34				No	NA	NA	NA
240	Zhang, Cuicai	2019	Mammals	Rodentia	Muridae	Rattus nitidus	Rattus spp.	1	Yes					1	0				No	NA	NA	NA
240	Zhang, Cuicai	2019	Mammals	Rodentia	Muridae	Rattus rattoide	Rattus spp.	822	Yes					822	58				No	NA	NA	NA
241	Zhao, M	2019	Mammals	Chiroptera	Miniopteridae	Miniopterus schrebersii	Miniopterus spp.	9	No										Yes	1	Yes	PCR sequencing																			9	3
241	Zhao, M	2019	Mammals	Chiroptera	Vespertilionidae	Myotis adversus	Myotis spp.	17	No										Yes	1	Yes	PCR sequencing																			17	14
241	Zhao, M	2019	Mammals	Chiroptera	Vespertilionidae	Myotis altarium	Myotis spp.	2	No										Yes	1	Yes	PCR sequencing																			2	0
241	Zhao, M	2019	Mammals	Chiroptera	Vespertilionidae	Myotis davidii	Myotis spp.	32	No										Yes	1	Yes	PCR sequencing																			32	17
242	Zuerner, Richard L.	2009	Mammals	Carnivora	Otariidae	Zalophus californianus	Zalophus spp.	496	Yes							496	8	kidney or unie	Yes	1	Yes	PCR sequencing																			NA	NA
243	Cox, T E	2005	Mammals	Chiroptera	Pteropodidae	Pteropus alecto	Pteropus spp.	89	No										Yes	3	No	NA																			89	14
243	Cox, T E	2005	Mammals	Chiroptera	Pteropodidae	Pteropus conspicillatus	Pteropus spp.	24	No										Yes	3	No	NA																			24	1
243	Cox, T E	2005	Mammals	Chiroptera	Pteropodidae	Pteropus poliocephalus	Pteropus spp.	42	No										Yes	3	No	NA																			42	2
243	Cox, T E	2005	Mammals	Chiroptera	Pteropodidae	Pteropus scapulatus	Pteropus spp.	18	No										Yes	3	No	NA																			18	5
244	Wangroongsarb, Piyada	2008	Mammals	Rodentia	Muridae	Bandicota indica	Bandicota spp.	36	Yes					36	1				Yes	1	No	NA																			36	1
244	Wangroongsarb, Piyada	2008	Mammals	Rodentia	Muridae	Bandicota savilei	Bandicota spp.	2	Yes					2	0				Yes	1	No	NA																			2	0
244	Wangroongsarb, Piyada	2008	Mammals	Rodentia	Muridae	Mus caroli	Mus spp.	1	Yes					1	0				Yes	1	No	NA																			1	0
244	Wangroongsarb, Piyada	2008	Mammals	Rodentia	Muridae	Rattus exulans	Rattus spp.	3	Yes					3	0				Yes	1	No	NA																			3	0
244	Wangroongsarb, Piyada	2008	Mammals	Rodentia	Muridae	Rattus fulvescens	Rattus spp.	1	Yes					1	0				Yes	1	No	NA																			1	0
244	Wangroongsarb, Piyada	2008	Mammals	Rodentia	Muridae	Rattus losea	Rattus spp.	4	Yes					4	0				Yes	1	No	NA																			4	0
244	Wangroongsarb, Piyada	2008	Mammals	Rodentia	Muridae	Rattus surifer	Rattus spp.	1	Yes					1	0				Yes	1	No	NA																			1	0
245	Fratini, Filippo	2015	Mammals	Rodentia	Myocastoridae	Myocastor coypus	Myocastor spp.	122	Yes					122	0				Yes	1	No	NA																			122	12
247	Ulsenheimer, Bruna Carolina	2022	Mammals	Chiroptera	Vespertilionidae	Eptesicus brasiliensis	Eptesicus spp.	1	No										Yes	1	Yes	PCR sequencing																			1	0
247	Ulsenheimer, Bruna Carolina	2022	Mammals	Chiroptera	Vespertilionidae	Eptesicus furinalis	Eptesicus spp.	1	No										Yes	1	Yes	PCR sequencing																			1	0
247	Ulsenheimer, Bruna Carolina	2022	Mammals	Chiroptera	Vespertilionidae	Histiotus velatus	Histiotus spp.	1	No										Yes	1	Yes	PCR sequencing																			1	1	1
247	Ulsenheimer, Bruna Carolina	2022	Mammals	Chiroptera	Vespertilionidae	Lasiurus blossevillii	Lasiurus spp.	1	No										Yes	1	Yes	PCR sequencing																			1	1	1
247	Ulsenheimer, Bruna Carolina	2022	Mammals	Chiroptera	Molossidae	Molossus correntium	Molossus spp.	11	No										Yes	1	Yes	PCR sequencing																			11	3	3
247	Ulsenheimer, Bruna Carolina	2022	Mammals	Chiroptera	Molossidae	Molossus molossus	Molossus spp.	14	No										Yes	1	Yes	PCR sequencing																			14	2	2
247	Ulsenheimer, Bruna Carolina	2022	Mammals	Chiroptera	Molossidae	Molossus rufus	Molossus spp.	8	No										Yes	1	Yes	PCR sequencing																			8	0
247	Ulsenheimer, Bruna Carolina	2022	Mammals	Chiroptera	Vespertilionidae	Myotis levis	Myotis spp.	1	No										Yes	1	Yes	PCR sequencing																			1	1	1
247	Ulsenheimer, Bruna Carolina	2022	Mammals	Chiroptera	Molossidae	Nyctinomops laticaudatus	Nyctinomops spp.	1	No										Yes	1	Yes	PCR sequencing																			1	0
247	Ulsenheimer, Bruna Carolina	2022	Mammals	Chiroptera	Phyllostomidae	Sturnira lilium	Sturnira spp.	1	No										Yes	1	Yes	PCR sequencing																			1	0
247	Ulsenheimer, Bruna Carolina	2022	Mammals	Chiroptera	Molossidae	Tadarida brasiliensis	Tadarida spp.	50	No										Yes	1	Yes	PCR sequencing																			50	13	13
248	Rodrigues, Thais Carneiro Santos	2022	Mammals	Cetacea	Iniidae	Inia geoffrensis	Inia spp.	12	Yes							12	0	Milk, uterine fluid, liver, lymph node, ovaries, abscess, spleen, synovial fluid, uterus, lung.	Yes	1	No	NA
248	Rodrigues, Thais Carneiro Santos	2022	Mammals	Cetacea	Delphinidae	Sotalia fluviatilis	Sotalia spp.	1	Yes							1	0	lung and abcess	Yes	1	No	NA
248	Rodrigues, Thais Carneiro Santos	2022	Mammals	Sirenia	Trichechidae	Trichechus inunguis	Trichechus spp.	19	Yes							2	0	Abscess and milk	Yes	1	No	NA
249	Mgode, G. F.	2005	Mammals	Eulipotyphla	Soricidae	Crocidura spp	Crocidura spp.	7	Yes					7	2				Yes	1	No	NA																			7	2
249	Mgode, G. F.	2005	Mammals	Rodentia	Muridae	Mastomys spp	Mastomys spp.	18	Yes					18	0				Yes	1	No	NA																			18	1
249	Mgode, G. F.	2005	Mammals	Rodentia	Muridae	Mus spp	Mus spp.	1	Yes					1	0				Yes	1	No	NA																			1	0
249	Mgode, G. F.	2005	Mammals	Rodentia	Muridae	Rattus spp	Rattus spp.	1	Yes					1	0				Yes	1	No	NA																			1	0
250	Monroy, Fernando P	2021	Mammals	Chiroptera	Phyllostomidae	Artibeus jamaicensis	Artibeus spp.	1	No										Yes	1	Yes	PCR sequencing																			1	0
250	Monroy, Fernando P	2021	Mammals	Chiroptera	Phyllostomidae	Artibeus lituratus	Artibeus spp.	5	No										Yes	1	Yes	PCR sequencing																			5	0
250	Monroy, Fernando P	2021	Mammals	Chiroptera	Phyllostomidae	Artibeus planirostris	Artibeus spp.	55	No										Yes	1	Yes	PCR sequencing																			55	4	1	2			1
250	Monroy, Fernando P	2021	Mammals	Chiroptera	Phyllostomidae	Carollia brevicauda	Carollia spp.	13	No										Yes	1	Yes	PCR sequencing																			13	0
250	Monroy, Fernando P	2021	Mammals	Chiroptera	Phyllostomidae	Carollia castanea	Carollia spp.	1	No										Yes	1	Yes	PCR sequencing																			1	0
250	Monroy, Fernando P	2021	Mammals	Chiroptera	Phyllostomidae	Carollia perspicillata	Carollia spp.	13	No										Yes	1	Yes	PCR sequencing																			13	1		1
250	Monroy, Fernando P	2021	Mammals	Chiroptera	Phyllostomidae	Dermanura rava	Dermanura spp.	4	No										Yes	1	Yes	PCR sequencing																			4	1		1
250	Monroy, Fernando P	2021	Mammals	Chiroptera	Phyllostomidae	Glossophaga soricina	Glossophaga spp.	43	No										Yes	1	Yes	PCR sequencing																			43	6	1	1			2	1
250	Monroy, Fernando P	2021	Mammals	Chiroptera	Molossidae	Molossus molossus	Molossus spp.	26	No										Yes	1	Yes	PCR sequencing																			26	2		1				1
250	Monroy, Fernando P	2021	Mammals	Chiroptera	Vespertilionidae	Myotis caucensis	Myotis spp.	9	No										Yes	1	Yes	PCR sequencing																			9	0
250	Monroy, Fernando P	2021	Mammals	Chiroptera	Phyllostomidae	Phyllostomus discolor	Phyllostomus spp.	1	No										Yes	1	Yes	PCR sequencing																			1	0
250	Monroy, Fernando P	2021	Mammals	Chiroptera	Phyllostomidae	Phyllostomus hastatus	Phyllostomus spp.	2	No										Yes	1	Yes	PCR sequencing																			2	0
250	Monroy, Fernando P	2021	Mammals	Chiroptera	Vespertilionidae	Rhogeessa spp	Rhogeessa spp.	1	No										Yes	1	Yes	PCR sequencing																			1	0
250	Monroy, Fernando P	2021	Mammals	Chiroptera	Phyllostomidae	Sturnira bakeri	Sturnira spp.	17	No										Yes	1	Yes	PCR sequencing																			17	0
250	Monroy, Fernando P	2021	Mammals	Chiroptera	Phyllostomidae	Uroderma convexum	Uroderma spp.	15	No										Yes	1	Yes	PCR sequencing																			15	6	1					4
251	Shao, Jian?Wei	2022	Mammals	Rodentia	Muridae	Rattus losea	Rattus spp.	40	No										Yes	1	Yes	PCR sequencing																			40	5	4				1
251	Shao, Jian?Wei	2022	Mammals	Rodentia	Muridae	Rattus tanezumi	Rattus spp.	2	No										Yes	1	Yes	PCR sequencing																			2	0
252	Javati, Sarah	2022	Mammals	Chiroptera	Hipposideridae	Aselliscus tricuspidatus	Aselliscus spp.	5	No										Yes	3	Yes	PCR sequencing																			5	0
252	Javati, Sarah	2022	Mammals	Chiroptera	Pteropodidae	Dobsonia anderseni	Dobsonia spp.	5	No										Yes	3	Yes	PCR sequencing																			5	0
252	Javati, Sarah	2022	Mammals	Chiroptera	Hipposideridae	Hipposideros calcaratus/ Hipposideros cervinus	Hipposideros spp.	21	No										Yes	3	Yes	PCR sequencing																			21	0
252	Javati, Sarah	2022	Mammals	Chiroptera	Pteropodidae	Macroglossus minimus	Macroglossus spp.	35	No										Yes	3	Yes	PCR sequencing																			35	12
252	Javati, Sarah	2022	Mammals	Chiroptera	Miniopteridae	Miniopterus cf. propitristis	Miniopterus spp.	8	No										Yes	3	Yes	PCR sequencing																			8	0
252	Javati, Sarah	2022	Mammals	Chiroptera	Emballonuridae	Mosia nigrescens	Mosia spp.	2	No										Yes	3	Yes	PCR sequencing																			2	0
252	Javati, Sarah	2022	Mammals	Chiroptera	Pteropodidae	Nyctimene cf. albiventer	Nyctimene spp.	29	No										Yes	3	Yes	PCR sequencing																			29	10
252	Javati, Sarah	2022	Mammals	Chiroptera	Vespertilionidae	Pipistrellus angulatus	Pipistrellus spp.	1	No										Yes	3	Yes	PCR sequencing																			1	0
252	Javati, Sarah	2022	Mammals	Chiroptera	Pteropodidae	Pteropus cf. admiralitatum	Pteropus spp.	3	No										Yes	3	Yes	PCR sequencing																			3	0
252	Javati, Sarah	2022	Mammals	Rodentia	Muridae	Rattus exulans	Rattus spp.	149	No										Yes	3	Yes	PCR sequencing																			149	36	21
252	Javati, Sarah	2022	Mammals	Chiroptera	Pteropodidae	Rousettus amplexicaudatus	Rousettus spp.	11	No										Yes	3	Yes	PCR sequencing																			11	4		2
253	Ramirez, N. N.	2016	Mammals	Chiroptera	Phyllostomidae	Morcegos	Morcegos spp.	70	No										Yes	1	No	NA																			70	14
254	Seidlova, Veronika	2022	Mammals	Chiroptera	Vespertilionidae	Myotis myotis	Myotis spp.	187	No										Yes	1	Yes	PCR sequencing																			187	11	11
254	Seidlova, Veronika	2022	Mammals	Chiroptera	Vespertilionidae	Nyctalus noctula	Nyctalus spp.	69	No										Yes	1	Yes	PCR sequencing																			69	3	1
256	Nawtaisong, Pruksa	2022	Mammals	Carnivora	Viverridae	Arctogalidia trivirgata	Arctogalidia spp.	2	No										Yes	1	No	NA
256	Nawtaisong, Pruksa	2022	Mammals	Rodentia	Hystricidae	Atherurus macrourus	Atherurus spp.	1	No										Yes	1	No	NA
256	Nawtaisong, Pruksa	2022	Mammals	Rodentia	Sciuridae	Belomys pearsonii	Belomys spp.	12	No										Yes	1	No	NA
256	Nawtaisong, Pruksa	2022	Mammals	Rodentia	Sciuridae	Callosciurus erythraeus	Callosciurus spp.	73	No										Yes	1	No	NA
256	Nawtaisong, Pruksa	2022	Mammals	Rodentia	Sciuridae	Callosciurus finlaysonii	Callosciurus spp.	29	No										Yes	1	No	NA
256	Nawtaisong, Pruksa	2022	Mammals	Rodentia	Sciuridae	Callosciurus inornatus	Callosciurus spp.	40	No										Yes	1	No	NA
256	Nawtaisong, Pruksa	2022	Mammals	Carnivora	Felidae	Catopuma temminckii	Catopuma spp.	1	No										Yes	1	No	NA
256	Nawtaisong, Pruksa	2022	Mammals	Chiroptera	Pteropodidae	Cynopterus spp.	Cynopterus spp.	3	No										Yes	1	No	NA
256	Nawtaisong, Pruksa	2022	Mammals	Rodentia	Sciuridae	Dremomys rufigenis	Dremomys spp.	26	No										Yes	1	No	NA
256	Nawtaisong, Pruksa	2022	Mammals	Chiroptera	Pteropodidae	Eonycteris spelaea	Eonycteris spp.	3	No										Yes	1	No	NA
256	Nawtaisong, Pruksa	2022	Mammals	Carnivora	Herpestidae	Herpestes javanicus	Herpestes spp.	3	No										Yes	1	No	NA
256	Nawtaisong, Pruksa	2022	Mammals	Rodentia	Sciuridae	Hylopetes alboniger	Hylopetes spp.	5	No										Yes	1	No	NA
256	Nawtaisong, Pruksa	2022	Mammals	Rodentia	Sciuridae	Hylopetes phayreu	Hylopetes spp.	9	No										Yes	1	No	NA
256	Nawtaisong, Pruksa	2022	Mammals	Rodentia	Sciuridae	Hylopetes spadiceus	Hylopetes spp.	2	No										Yes	1	No	NA
256	Nawtaisong, Pruksa	2022	Mammals	Rodentia	Sciuridae	Hylopetes spp.	Hylopetes spp.	4	No										Yes	1	No	NA
256	Nawtaisong, Pruksa	2022	Mammals	Lagomorpha	Leporidae	Lepus peguensis	Lepus spp.	1	No										Yes	1	No	NA
256	Nawtaisong, Pruksa	2022	Mammals	Chiroptera	Pteropodidae	Macroglossus sobrinus	Macroglossus spp.	1	No										Yes	1	No	NA
256	Nawtaisong, Pruksa	2022	Mammals	Carnivora	Mustelidae	Martes flavigula	Martes spp.	1	No										Yes	1	No	NA
256	Nawtaisong, Pruksa	2022	Mammals	Chiroptera	Pteropodidae	Megaerops spp.	Megaerops spp.	2	No										Yes	1	No	NA
256	Nawtaisong, Pruksa	2022	Mammals	Rodentia	Sciuridae	Menetes berdmorei	Menetes spp.	29	No										Yes	1	No	NA
256	Nawtaisong, Pruksa	2022	Mammals	Artiodactyla	Cervidae	Muntiacus muntjak	Muntiacus spp.	1	No										Yes	1	No	NA
256	Nawtaisong, Pruksa	2022	Mammals	Carnivora	Viverridae	Paguma larvata	Paguma spp.	2	No										Yes	1	No	NA
256	Nawtaisong, Pruksa	2022	Mammals	Carnivora	Viverridae	Paradoxurus hermaphroditus	Paradoxurus spp.	24	No										Yes	1	No	NA
256	Nawtaisong, Pruksa	2022	Mammals	Rodentia	Sciuridae	Petaurista elegans	Petaurista spp.	1	No										Yes	1	No	NA
256	Nawtaisong, Pruksa	2022	Mammals	Rodentia	Sciuridae	Petaurista petaurista	Petaurista spp.	2	No										Yes	1	No	NA
256	Nawtaisong, Pruksa	2022	Mammals	Rodentia	Sciuridae	Petaurista philippensis	Petaurista spp.	19	No										Yes	1	No	NA
256	Nawtaisong, Pruksa	2022	Mammals	Carnivora	Felidae	Prionailurus bengalensis	Prionailurus spp.	3	No										Yes	1	No	NA
256	Nawtaisong, Pruksa	2022	Mammals	Rodentia	Sciuridae	Ratufa bicolor	Ratufa spp.	3	No										Yes	1	No	NA
256	Nawtaisong, Pruksa	2022	Mammals	Rodentia	Spalacidae	Rhizomys pruinosus	Rhizomys spp.	21	No										Yes	1	No	NA
256	Nawtaisong, Pruksa	2022	Mammals	Rodentia	Spalacidae	Rhizomys sumatrensis	Rhizomys spp.	6	No										Yes	1	No	NA
256	Nawtaisong, Pruksa	2022	Mammals	Chiroptera	Pteropodidae	Rousettus spp.	Rousettus spp.	14	No										Yes	1	No	NA
256	Nawtaisong, Pruksa	2022	Insects	Coleoptera	Sphaeriusidae	Sphaerius spp.	Sphaerius spp.	2	No										Yes	1	No	NA
256	Nawtaisong, Pruksa	2022	Mammals	Scandentia	Tupaiidae	Tupaia belangeri	Tupaia spp.	3	No										Yes	1	No	NA
256	Nawtaisong, Pruksa	2022	Mammals	Rodentia	Sciuridae	Unknown sciuridae squirrel	Unknown spp.	2	No										Yes	1	No	NA
256	Nawtaisong, Pruksa	2022	Mammals	Carnivora	Viverridae	Viverra megaspila	Viverra spp.	1	No										Yes	1	No	NA
256	Nawtaisong, Pruksa	2022	Mammals	Carnivora	Viverridae	Viverricula indica	Viverricula spp.	1	No										Yes	1	No	NA
257	Doungchawee, Galayanee	2005	Mammals	Rodentia	Muridae	Bandicota indica	Bandicota spp.	265	Yes					265	36				No	NA	NA	NA
257	Doungchawee, Galayanee	2005	Mammals	Rodentia	Muridae	Bandicota savilei	Bandicota spp.	51	Yes					51	3				No	NA	NA	NA
257	Doungchawee, Galayanee	2005	Mammals	Rodentia	Muridae	Mus calori	Mus spp.	6	Yes					6	0				No	NA	NA	NA
257	Doungchawee, Galayanee	2005	Mammals	Rodentia	Muridae	Mus cervicolor	Mus spp.	12	Yes					12	0				No	NA	NA	NA
257	Doungchawee, Galayanee	2005	Mammals	Rodentia	Muridae	Rattus argentiventer	Rattus spp.	98	Yes					98	6				No	NA	NA	NA
257	Doungchawee, Galayanee	2005	Mammals	Rodentia	Muridae	Rattus exulans	Rattus spp.	316	Yes					316	2				No	NA	NA	NA
257	Doungchawee, Galayanee	2005	Mammals	Rodentia	Muridae	Rattus losea	Rattus spp.	71	Yes					71	6				No	NA	NA	NA
259	Kurucz K et al.	2018	Mammals	Rodentia	Muridae	Apodemus agrarius	Apodemus spp.	148	No										Yes	3	Yes	PCR sequencing																			148	29
259	Kurucz K et al.	2018	Mammals	Rodentia	Muridae	Apodemus flavicollis	Apodemus spp.	53	No										Yes	3	Yes	PCR sequencing																			53	4
259	Kurucz K et al.	2018	Mammals	Rodentia	Muridae	Apodemus sylvaticus	Apodemus spp.	29	No										Yes	3	Yes	PCR sequencing																			29	1
259	Kurucz K et al.	2018	Mammals	Rodentia	Cricetidae	Microtus arvalis	Microtus spp.	107	No										Yes	3	Yes	PCR sequencing																			107	27
259	Kurucz K et al.	2018	Mammals	Rodentia	Cricetidae	Myodes glareolus	Myodes spp.	1	No										Yes	3	Yes	PCR sequencing																			1	1
261	Bunnell JE et al.	2010	Mammals	Chiroptera	Phyllostomidae	Artibeus gnoma	Artibeus spp.	4	No										Yes	1	No	NA																			4	1
261	Bunnell JE et al.	2010	Mammals	Chiroptera	Phyllostomidae	Artibeus spp.	Artibeus spp.	2	No										Yes	1	No	NA																			2	1
261	Bunnell JE et al.	2010	Mammals	Chiroptera	Phyllostomidae	Carollia brevicauda	Carollia spp.	2	No										Yes	1	No	NA																			2	2
261	Bunnell JE et al.	2010	Mammals	Chiroptera	Phyllostomidae	Carollia perspicillata	Carollia spp.	1	No										Yes	1	No	NA																			1	0
261	Bunnell JE et al.	2010	Mammals	Rodentia	Dasyproctidae	Dasyprocta fuliginosa	Dasyprocta spp.	1	No										Yes	1	No	NA																			1	0
261	Bunnell JE et al.	2010	Mammals	Rodentia	Cricetidae	Oryzomys megacephalus	Oryzomys spp.	10	No										Yes	1	No	NA																			10	8
261	Bunnell JE et al.	2010	Mammals	Rodentia	Cricetidae	Oryzomys yunganus	Oryzomys spp.	5	No										Yes	1	No	NA																			5	1
261	Bunnell JE et al.	2010	Mammals	Rodentia	Echimyidae	Mesomys hispidus	Mesomys spp.	2	No										Yes	1	No	NA																			2	1
261	Bunnell JE et al.	2010	Mammals	Rodentia	Cricetidae	Neacomys spinosus	Neacomys spp.	1	No										Yes	1	No	NA																			1	1
261	Bunnell JE et al.	2010	Mammals	Rodentia	Cricetidae	Neacomys tenuipes	Neacomys spp.	3	No										Yes	1	No	NA																			3	0
261	Bunnell JE et al.	2010	Mammals	Rodentia	Cricetidae	Oecomys bicolor	Oecomys spp.	1	No										Yes	1	No	NA																			1	0
261	Bunnell JE et al.	2010	Mammals	Rodentia	Cricetidae	Oecomys paricola	Oecomys spp.	1	No										Yes	1	No	NA																			1	0
261	Bunnell JE et al.	2010	Mammals	Didelphimorphia	Didelphidae	Caluromys lunatus	Caluromys spp.	1	No										Yes	1	No	NA																			1	0
261	Bunnell JE et al.	2010	Mammals	Didelphimorphia	Didelphidae	Marmosops bishopi	Marmosops spp.	3	No										Yes	1	No	NA																			3	1
261	Bunnell JE et al.	2010	Mammals	Didelphimorphia	Didelphidae	Marmosops noctivagus	Marmosops spp.	1	No										Yes	1	No	NA																			1	1
261	Bunnell JE et al.	2010	Mammals	Didelphimorphia	Didelphidae	Marmosops spp.	Marmosops spp.	19	No										Yes	1	No	NA																			19	12
261	Bunnell JE et al.	2010	Mammals	Chiroptera	Phyllostomidae	Platyrhinus helleri	Platyrhinus spp.	7	No										Yes	1	No	NA																			7	0
261	Bunnell JE et al.	2010	Mammals	Carnivora	Procyonidae	Potos flavus	Potos spp.	1	No										Yes	1	No	NA																			1	0
261	Bunnell JE et al.	2010	Mammals	Rodentia	Echimyidae	Proechimys	Proechimys spp.	40	No										Yes	1	No	NA																			40	2
261	Bunnell JE et al.	2010	Mammals	Didelphimorphia	Didelphidae	Metachirus nudicaudatus	Metachirus spp.	1	No										Yes	1	No	NA																			1	0
261	Bunnell JE et al.	2010	Mammals	Didelphimorphia	Didelphidae	Micoureus demerarae	Micoureus spp.	2	No										Yes	1	No	NA																			2	1
261	Bunnell JE et al.	2010	Mammals	Didelphimorphia	Didelphidae	Monodelphis adusta	Monodelphis spp.	1	No										Yes	1	No	NA																			1	1
261	Bunnell JE et al.	2010	Mammals	Didelphimorphia	Didelphidae	Philander andersoni	Philander spp.	8	No										Yes	1	No	NA																			8	1
261	Bunnell JE et al.	2010	Mammals	Chiroptera	Phyllostomidae	Sturnir lilium	Sturnir spp.	4	No										Yes	1	No	NA																			4	3
261	Bunnell JE et al.	2010	Mammals	Didelphimorphia	Didelphidae	Philander opossum	Philander spp.	15	No										Yes	1	No	NA																			15	6
262	Cvetko L et al.	2016	Mammals	Rodentia	Muridae	Apodemus flavicollis	Apodemus spp.	35	Yes					35	0				No	NA	NA	NA
262	Cvetko L et al.	2016	Mammals	Rodentia	Muridae	Apodemus sylvaticus	Apodemus spp.	13	Yes					13	0				No	NA	NA	NA
262	Cvetko L et al.	2016	Mammals	Rodentia	Cricetidae	Clethrionomys glareolus	Clethrionomys spp.	57	Yes					57	1				No	NA	NA	NA
263	Rajeev S et al.	2020	Mammals	Primates	Cercopithecidae	Chlorocebus sabaeus	Chlorocebus spp.	50	No										Yes	1	No	NA																			50	2
264	Saechan V et al.	2022	Mammals	Primates	Cercopithecidae	Macaca fascicularis	Macaca spp.	223	No										Yes	1	No	NA	223	23
265	Vieira AS et al.	2019	Mammals	Rodentia	Cricetidae	Akodon spp.	Akodon spp.	57	No										Yes	1	Yes	PCR sequencing																			57	16	2
265	Vieira AS et al.	2019	Mammals	Rodentia	Cricetidae	Brucepattersonius griserufescens	Brucepattersonius spp.	13	No										Yes	1	Yes	PCR sequencing																			13	3
265	Vieira AS et al.	2019	Mammals	Rodentia	Caviidae	Cavia aperea	Cavia spp.	2	No										Yes	1	Yes	PCR sequencing																			2	0
265	Vieira AS et al.	2019	Mammals	Rodentia	Cricetidae	Delomys spp.	Delomys spp.	9	No										Yes	1	Yes	PCR sequencing																			9	2
265	Vieira AS et al.	2019	Mammals	Rodentia	Cricetidae	Oxymycterus sp.	Oxymycterus spp.	11	No										Yes	1	Yes	PCR sequencing																			11	3				1
265	Vieira AS et al.	2019	Mammals	Rodentia	Cricetidae	Necromys lasiurus	Necromys spp.	1	No										Yes	1	Yes	PCR sequencing																			1	1
265	Vieira AS et al.	2019	Mammals	Rodentia	Cricetidae	Nectomys squamipes	Nectomys spp.	2	No										Yes	1	Yes	PCR sequencing																			2	1			1
265	Vieira AS et al.	2019	Mammals	Rodentia	Cricetidae	Oligoryzomys nigripes	Oligoryzomys spp.	15	No										Yes	1	Yes	PCR sequencing																			15	6
265	Vieira AS et al.	2019	Mammals	Rodentia	Cricetidae	Thaptomys nigrita	Thaptomys spp.	3	No										Yes	1	Yes	PCR sequencing																			3	1
265	Vieira AS et al.	2019	Mammals	Didelphimorphia	Didelphidae	Didelphis aurita	Didelphis spp.	5	No										Yes	1	Yes	PCR sequencing																			5	2					1
265	Vieira AS et al.	2019	Mammals	Didelphimorphia	Didelphidae	Gracilianus microtarsus	Gracilianus spp.	1	No										Yes	1	Yes	PCR sequencing																			1	0
265	Vieira AS et al.	2019	Mammals	Didelphimorphia	Didelphidae	Marmosa paraguayana	Marmosa spp.	10	No										Yes	1	Yes	PCR sequencing																			10	1	1
265	Vieira AS et al.	2019	Mammals	Didelphimorphia	Didelphidae	Marmosops incanus	Marmosops spp.	4	No										Yes	1	Yes	PCR sequencing																			4	2
265	Vieira AS et al.	2019	Mammals	Didelphimorphia	Didelphidae	Monodelphis sp.	Monodelphis spp.	8	No										Yes	1	Yes	PCR sequencing																			8	4	1
265	Vieira AS et al.	2019	Mammals	Didelphimorphia	Didelphidae	Philander frenatus	Philander spp.	2	No										Yes	1	Yes	PCR sequencing																			2	0
265	Vieira AS et al.	2019	Mammals	Rodentia	Echimyidae	Trinomys sp.	Trinomys spp.	5	No										Yes	1	Yes	PCR sequencing																			5	1
[truncated: 31 more columns]

## Sheet: Isolates
ID	Author	Country	Continent	Year	Species	Family	Order	Class	IDIsolate	TypeOfSample	TypeOfSample_Group	Molecular identification	PCR_Sequencing	PCR_targetgene	PCR_restrictionenzime	VNTR	MLVA	MLST	PFGE	WGS	LeptoSpecies	SorologicalIdentification	Sorological_Policlonal	Sorological_Monoclonal	LeptoSerogroup	LeptoSerovar
3	Ajayi, Olusola L.	Nigeria	Africa	2017	Thryonomys swinderianus	Bathyergidae	Rodentia	Mammals	15	kidney	urinary	No	NA	NA	NA	NA	NA	NA	NA	NA	NA	Yes	NA	Yes	Australis	Bratislava
173	Piredda, Ivana	Italy	Europe	2021	Vulpes vulpes ichnusae	Canidae	Carnivora	Mammals	64874	kidney	urinary	Yes	Yes	16S and secY	NA	NA	NA	Yes	NA	NA	L. interrogans	No	NA	NA	Australis	NA
173	Piredda, Ivana	Italy	Europe	2021	Vulpes vulpes ichnusae	Canidae	Carnivora	Mammals	75461	kidney	urinary	Yes	Yes	16S and secY	NA	NA	NA	Yes	NA	NA	L. interrogans	No	NA	NA	Australis	NA
82	Gelling, M	United Kingdom	Europe	2015	Arvicola amphibius	Cricetidae	Rodentia	Mammals	NA	urine	urinary	Yes	Yes	16s	NA	NA	NA	NA	NA	NA	L. interrogans	Yes	Yes	Yes	Australis	Muenchen
82	Gelling, M	United Kingdom	Europe	2015	Arvicola amphibius	Cricetidae	Rodentia	Mammals	NA	urine	urinary	Yes	Yes	16s	NA	NA	NA	NA	NA	NA	L. interrogans	Yes	Yes	Yes	Australis	Muenchen
82	Gelling, M	United Kingdom	Europe	2015	Arvicola amphibius	Cricetidae	Rodentia	Mammals	NA	urine	urinary	Yes	Yes	16s	NA	NA	NA	NA	NA	NA	L. interrogans	Yes	Yes	Yes	Australis	Muenchen
82	Gelling, M	United Kingdom	Europe	2015	Arvicola amphibius	Cricetidae	Rodentia	Mammals	NA	urine	urinary	Yes	Yes	16s	NA	NA	NA	NA	NA	NA	L. interrogans	Yes	Yes	Yes	Australis	Muenchen
82	Gelling, M	United Kingdom	Europe	2015	Arvicola amphibius	Cricetidae	Rodentia	Mammals	NA	urine	urinary	Yes	Yes	16s	NA	NA	NA	NA	NA	NA	L. interrogans	Yes	Yes	Yes	Australis	Muenchen
82	Gelling, M	United Kingdom	Europe	2015	Arvicola amphibius	Cricetidae	Rodentia	Mammals	NA	urine	urinary	Yes	Yes	16s	NA	NA	NA	NA	NA	NA	L. interrogans	Yes	Yes	Yes	Australis	Muenchen
44	Cilia, Giovanni	Italy	Europe	2020	Sus scrofa	Suidae	Artiodactyla	Mammals	NA	testicle	reproductive	Yes	NA	NA	NA	NA	NA	Yes	NA	NA	L. interrogans	No	NA	NA	Australis	NA
44	Cilia, Giovanni	Italy	Europe	2020	Sus scrofa	Suidae	Artiodactyla	Mammals	NA	epididymis	reproductive	Yes	NA	NA	NA	NA	NA	Yes	NA	NA	L. interrogans	No	NA	NA	Australis	NA
44	Cilia, Giovanni	Italy	Europe	2020	Sus scrofa	Suidae	Artiodactyla	Mammals	NA	epididymis	reproductive	Yes	NA	NA	NA	NA	NA	Yes	NA	NA	L. interrogans	No	NA	NA	Australis	NA
44	Cilia, Giovanni	Italy	Europe	2020	Sus scrofa	Suidae	Artiodactyla	Mammals	NA	epididymis	reproductive	Yes	NA	NA	NA	NA	NA	Yes	NA	NA	L. interrogans	No	NA	NA	Australis	NA
262	Cvetko L et al.	Croatia	Europe	2006	Clethrionomys glareolus	Cricetidae	Rodentia	Mammals	no id	kidney	urinary	Yes	NA	NA	Yes	NA	NA	NA	Yes	NA	L. interrogans	No	NA	NA	Australis	Lora
173	Piredda, Ivana	Italy	Europe	2021	Erinaceus europaeus	Erinaceidae	Eulipotyphla	Mammals	42608	kidney	urinary	Yes	Yes	16S and secY	NA	NA	NA	Yes	NA	NA	L. interrogans	No	NA	NA	Australis	NA
173	Piredda, Ivana	Italy	Europe	2021	Erinaceus europaeus	Erinaceidae	Eulipotyphla	Mammals	79986	kidney	urinary	Yes	Yes	16S and secY	NA	NA	NA	Yes	NA	NA	L. interrogans	No	NA	NA	Australis	NA
173	Piredda, Ivana	Italy	Europe	2021	Erinaceus europaeus	Erinaceidae	Eulipotyphla	Mammals	?73267	kidney	urinary	Yes	Yes	16S and secY	NA	NA	NA	Yes	NA	NA	L. interrogans	No	NA	NA	Australis	NA
173	Piredda, Ivana	Italy	Europe	2021	Erinaceus europaeus	Erinaceidae	Eulipotyphla	Mammals	?17536	kidney	urinary	Yes	Yes	16S and secY	NA	NA	NA	Yes	NA	NA	L. interrogans	No	NA	NA	Australis	NA
173	Piredda, Ivana	Italy	Europe	2021	Erinaceus europaeus	Erinaceidae	Eulipotyphla	Mammals	?45527	kidney	urinary	Yes	Yes	16S and secY	NA	NA	NA	Yes	NA	NA	L. interrogans	No	NA	NA	Australis	NA
52	Cvetnic, Zeljko	Croatia	Europe	2003	Apodemus flavicolis	Muridae	Rodentia	Mammals	16	kidney	urinary	No	NA	NA	NA	NA	NA	NA	NA	NA	NA	Yes	Yes	NA	Australis	NA
111	Koizumi, Nobuo	Japan, Philippines, Taiwan, and Vietnam	Asia	2015	Apodemus speciosus	Muridae	Rodentia	Mammals	AS-NS-GT08-E13	kidney	urinary	Yes	NA	NA	NA	NA	Yes	NA	NA	NA	L. interrogans	Yes	Yes	NA	Australis	NA
111	Koizumi, Nobuo	Japan, Philippines, Taiwan, and Vietnam	Asia	2015	Rattus losea	Muridae	Rodentia	Mammals	R725	kidney	urinary	Yes	NA	NA	NA	NA	Yes	NA	NA	NA	L. interrogans	Yes	Yes	NA	Australis	NA
111	Koizumi, Nobuo	Japan, Philippines, Taiwan, and Vietnam	Asia	2015	Rattus losea	Muridae	Rodentia	Mammals	R729	kidney	urinary	Yes	NA	NA	NA	NA	Yes	NA	NA	NA	L. interrogans	Yes	Yes	NA	Australis	NA
143	Milas, Zoran	Croatia	Europe	2013	Apodemus flavicollis	Muridae	Rodentia	Mammals	1	kidney	urinary	Yes	NA	NA	NA	NA	NA	NA	Yes	NA	L. interrogans	Yes	Yes	NA	Australis	Bratislava
143	Milas, Zoran	Croatia	Europe	2013	Apodemus flavicollis	Muridae	Rodentia	Mammals	2	kidney	urinary	Yes	NA	NA	NA	NA	NA	NA	Yes	NA	L. interrogans	Yes	Yes	NA	Australis	Bratislava
143	Milas, Zoran	Croatia	Europe	2013	Apodemus flavicollis	Muridae	Rodentia	Mammals	3	kidney	urinary	Yes	NA	NA	NA	NA	NA	NA	Yes	NA	L. interrogans	Yes	Yes	NA	Australis	Bratislava
143	Milas, Zoran	Croatia	Europe	2013	Apodemus flavicollis	Muridae	Rodentia	Mammals	4	kidney	urinary	Yes	NA	NA	NA	NA	NA	NA	Yes	NA	L. interrogans	Yes	Yes	NA	Australis	Bratislava
143	Milas, Zoran	Croatia	Europe	2013	Apodemus flavicollis	Muridae	Rodentia	Mammals	5	kidney	urinary	Yes	NA	NA	NA	NA	NA	NA	Yes	NA	L. interrogans	Yes	Yes	NA	Australis	Bratislava
143	Milas, Zoran	Croatia	Europe	2013	Apodemus flavicollis	Muridae	Rodentia	Mammals	6	kidney	urinary	Yes	NA	NA	NA	NA	NA	NA	Yes	NA	L. interrogans	Yes	Yes	NA	Australis	Bratislava
143	Milas, Zoran	Croatia	Europe	2013	Apodemus flavicollis	Muridae	Rodentia	Mammals	7	kidney	urinary	Yes	NA	NA	NA	NA	NA	NA	Yes	NA	L. interrogans	Yes	Yes	NA	Australis	Bratislava
143	Milas, Zoran	Croatia	Europe	2013	Apodemus flavicollis	Muridae	Rodentia	Mammals	8	kidney	urinary	Yes	NA	NA	NA	NA	NA	NA	Yes	NA	L. interrogans	Yes	Yes	NA	Australis	Bratislava
143	Milas, Zoran	Croatia	Europe	2013	Apodemus flavicollis	Muridae	Rodentia	Mammals	9	kidney	urinary	Yes	NA	NA	NA	NA	NA	NA	Yes	NA	L. interrogans	Yes	Yes	NA	Australis	Bratislava
143	Milas, Zoran	Croatia	Europe	2013	Apodemus flavicollis	Muridae	Rodentia	Mammals	10	kidney	urinary	Yes	NA	NA	NA	NA	NA	NA	Yes	NA	L. interrogans	Yes	Yes	NA	Australis	Bratislava
143	Milas, Zoran	Croatia	Europe	2013	Apodemus flavicollis	Muridae	Rodentia	Mammals	11	kidney	urinary	Yes	NA	NA	NA	NA	NA	NA	Yes	NA	L. interrogans	Yes	Yes	NA	Australis	Bratislava
143	Milas, Zoran	Croatia	Europe	2013	Apodemus flavicollis	Muridae	Rodentia	Mammals	12	kidney	urinary	Yes	NA	NA	NA	NA	NA	NA	Yes	NA	L. interrogans	Yes	Yes	NA	Australis	Bratislava
143	Milas, Zoran	Croatia	Europe	2013	Apodemus flavicollis	Muridae	Rodentia	Mammals	13	kidney	urinary	Yes	NA	NA	NA	NA	NA	NA	Yes	NA	L. interrogans	Yes	Yes	NA	Australis	Bratislava
143	Milas, Zoran	Croatia	Europe	2013	Apodemus flavicollis	Muridae	Rodentia	Mammals	19	kidney	urinary	Yes	NA	NA	NA	NA	NA	NA	Yes	NA	L. interrogans	Yes	Yes	NA	Australis	Muenchen
143	Milas, Zoran	Croatia	Europe	2013	Apodemus flavicollis	Muridae	Rodentia	Mammals	20	kidney	urinary	Yes	NA	NA	NA	NA	NA	NA	Yes	NA	L. interrogans	Yes	Yes	NA	Australis	Muenchen
143	Milas, Zoran	Croatia	Europe	2013	Apodemus flavicollis	Muridae	Rodentia	Mammals	21	kidney	urinary	Yes	NA	NA	NA	NA	NA	NA	Yes	NA	L. interrogans	Yes	Yes	NA	Australis	Muenchen
143	Milas, Zoran	Croatia	Europe	2013	Apodemus flavicollis	Muridae	Rodentia	Mammals	22	kidney	urinary	Yes	NA	NA	NA	NA	NA	NA	Yes	NA	L. interrogans	Yes	Yes	NA	Australis	Muenchen
143	Milas, Zoran	Croatia	Europe	2013	Apodemus sylvaticus	Muridae	Rodentia	Mammals	26	kidney	urinary	Yes	NA	NA	NA	NA	NA	NA	Yes	NA	L. interrogans	Yes	Yes	NA	Australis	Bratislava
143	Milas, Zoran	Croatia	Europe	2013	Apodemus sylvaticus	Muridae	Rodentia	Mammals	27	kidney	urinary	Yes	NA	NA	NA	NA	NA	NA	Yes	NA	L. interrogans	Yes	Yes	NA	Australis	Bratislava
143	Milas, Zoran	Croatia	Europe	2013	Apodemus sylvaticus	Muridae	Rodentia	Mammals	28	kidney	urinary	Yes	NA	NA	NA	NA	NA	NA	Yes	NA	L. interrogans	Yes	Yes	NA	Australis	Bratislava
143	Milas, Zoran	Croatia	Europe	2013	Apodemus sylvaticus	Muridae	Rodentia	Mammals	29	kidney	urinary	Yes	NA	NA	NA	NA	NA	NA	Yes	NA	L. interrogans	Yes	Yes	NA	Australis	Bratislava
143	Milas, Zoran	Croatia	Europe	2013	Apodemus sylvaticus	Muridae	Rodentia	Mammals	30	kidney	urinary	Yes	NA	NA	NA	NA	NA	NA	Yes	NA	L. interrogans	Yes	Yes	NA	Australis	Bratislava
143	Milas, Zoran	Croatia	Europe	2013	Apodemus sylvaticus	Muridae	Rodentia	Mammals	31	kidney	urinary	Yes	NA	NA	NA	NA	NA	NA	Yes	NA	L. interrogans	Yes	Yes	NA	Australis	Bratislava
143	Milas, Zoran	Croatia	Europe	2013	Apodemus sylvaticus	Muridae	Rodentia	Mammals	32	kidney	urinary	Yes	NA	NA	NA	NA	NA	NA	Yes	NA	L. interrogans	Yes	Yes	NA	Australis	Bratislava
143	Milas, Zoran	Croatia	Europe	2013	Apodemus sylvaticus	Muridae	Rodentia	Mammals	33	kidney	urinary	Yes	NA	NA	NA	NA	NA	NA	Yes	NA	L. interrogans	Yes	Yes	NA	Australis	NA
143	Milas, Zoran	Croatia	Europe	2013	Apodemus sylvaticus	Muridae	Rodentia	Mammals	34	kidney	urinary	Yes	NA	NA	NA	NA	NA	NA	Yes	NA	L. interrogans	Yes	Yes	NA	Australis	NA
143	Milas, Zoran	Croatia	Europe	2013	Apodemus sylvaticus	Muridae	Rodentia	Mammals	35	kidney	urinary	Yes	NA	NA	NA	NA	NA	NA	Yes	NA	L. interrogans	Yes	Yes	NA	Australis	NA
143	Milas, Zoran	Croatia	Europe	2013	Apodemus sylvaticus	Muridae	Rodentia	Mammals	36	kidney	urinary	Yes	NA	NA	NA	NA	NA	NA	Yes	NA	L. interrogans	Yes	Yes	NA	Australis	NA
143	Milas, Zoran	Croatia	Europe	2013	Apodemus sylvaticus	Muridae	Rodentia	Mammals	37	kidney	urinary	Yes	NA	NA	NA	NA	NA	NA	Yes	NA	L. interrogans	Yes	Yes	NA	Australis	NA
143	Milas, Zoran	Croatia	Europe	2013	Apodemus sylvaticus	Muridae	Rodentia	Mammals	38	kidney	urinary	Yes	NA	NA	NA	NA	NA	NA	Yes	NA	L. interrogans	Yes	Yes	NA	Australis	NA
143	Milas, Zoran	Croatia	Europe	2013	Apodemus sylvaticus	Muridae	Rodentia	Mammals	39	kidney	urinary	Yes	NA	NA	NA	NA	NA	NA	Yes	NA	L. interrogans	Yes	Yes	NA	Australis	Muenchen
143	Milas, Zoran	Croatia	Europe	2013	Apodemus sylvaticus	Muridae	Rodentia	Mammals	40	kidney	urinary	Yes	NA	NA	NA	NA	NA	NA	Yes	NA	L. interrogans	Yes	Yes	NA	Australis	Muenchen
143	Milas, Zoran	Croatia	Europe	2013	Apodemus sylvaticus	Muridae	Rodentia	Mammals	45	kidney	urinary	Yes	NA	NA	NA	NA	NA	NA	Yes	NA	L. interrogans	Yes	Yes	NA	Australis	Muenchen
144	Milas, Zoran	Croatia	Europe	2002	Apodemus flavicollis	Muridae	Rodentia	Mammals	5	kidney	urinary	No	NA	NA	NA	NA	NA	NA	NA	NA	NA	Yes	Yes	NA	Australis	NA
173	Piredda, Ivana	Italy	Europe	2021	Apodemus sylvaticus	Muridae	Rodentia	Mammals	89848	kidney	urinary	Yes	Yes	16S and secY	NA	NA	NA	Yes	NA	NA	L. interrogans	No	NA	NA	Australis	NA
208	Stritof Majetic, Zrinka	Croatia	Europe	2014	Apodemus flavicollis	Muridae	Rodentia	Mammals	M 666	kidney	urinary	Yes	NA	NA	NA	NA	NA	Yes	Yes	NA	L. interrogans	Yes	Yes	NA	Australis	Jalna
208	Stritof Majetic, Zrinka	Croatia	Europe	2014	Apodemus flavicollis	Muridae	Rodentia	Mammals	M 675	kidney	urinary	Yes	NA	NA	NA	NA	NA	Yes	Yes	NA	L. interrogans	Yes	Yes	NA	Australis	Jalna
208	Stritof Majetic, Zrinka	Croatia	Europe	2014	Apodemus flavicollis	Muridae	Rodentia	Mammals	M 678	kidney	urinary	Yes	NA	NA	NA	NA	NA	Yes	Yes	NA	L. interrogans	Yes	Yes	NA	Australis	Jalna
208	Stritof Majetic, Zrinka	Croatia	Europe	2014	Apodemus sylvaticus	Muridae	Rodentia	Mammals	M 641	kidney	urinary	Yes	NA	NA	NA	NA	NA	Yes	Yes	NA	L. interrogans	Yes	Yes	NA	Australis	Jalna
208	Stritof Majetic, Zrinka	Croatia	Europe	2014	Apodemus sylvaticus	Muridae	Rodentia	Mammals	M 644	kidney	urinary	Yes	NA	NA	NA	NA	NA	Yes	Yes	NA	L. interrogans	Yes	Yes	NA	Australis	Jalna
208	Stritof Majetic, Zrinka	Croatia	Europe	2014	Apodemus sylvaticus	Muridae	Rodentia	Mammals	M 649	kidney	urinary	Yes	NA	NA	NA	NA	NA	Yes	Yes	NA	L. interrogans	Yes	Yes	NA	Australis	Jalna
210	Tadin, Ante	Croatia	Europe	2012	Apodemus flavicollis	Muridae	Rodentia	Mammals	1	kidney	urinary	No	NA	NA	NA	NA	NA	NA	NA	NA	NA	Yes	Yes	NA	Australis	NA
210	Tadin, Ante	Croatia	Europe	2012	Apodemus flavicollis	Muridae	Rodentia	Mammals	2	kidney	urinary	No	NA	NA	NA	NA	NA	NA	NA	NA	NA	Yes	Yes	NA	Australis	NA
210	Tadin, Ante	Croatia	Europe	2012	Apodemus flavicollis	Muridae	Rodentia	Mammals	3	kidney	urinary	No	NA	NA	NA	NA	NA	NA	NA	NA	NA	Yes	Yes	NA	Australis	NA
210	Tadin, Ante	Croatia	Europe	2012	Apodemus flavicollis	Muridae	Rodentia	Mammals	4	kidney	urinary	No	NA	NA	NA	NA	NA	NA	NA	NA	NA	Yes	Yes	NA	Australis	NA
210	Tadin, Ante	Croatia	Europe	2012	Apodemus flavicollis	Muridae	Rodentia	Mammals	5	kidney	urinary	No	NA	NA	NA	NA	NA	NA	NA	NA	NA	Yes	Yes	NA	Australis	NA
210	Tadin, Ante	Croatia	Europe	2012	Apodemus flavicollis	Muridae	Rodentia	Mammals	6	kidney	urinary	No	NA	NA	NA	NA	NA	NA	NA	NA	NA	Yes	Yes	NA	Australis	NA
210	Tadin, Ante	Croatia	Europe	2012	Apodemus flavicollis	Muridae	Rodentia	Mammals	7	kidney	urinary	No	NA	NA	NA	NA	NA	NA	NA	NA	NA	Yes	Yes	NA	Australis	NA
210	Tadin, Ante	Croatia	Europe	2012	Apodemus flavicollis	Muridae	Rodentia	Mammals	8	kidney	urinary	No	NA	NA	NA	NA	NA	NA	NA	NA	NA	Yes	Yes	NA	Australis	NA
210	Tadin, Ante	Croatia	Europe	2012	Apodemus flavicollis	Muridae	Rodentia	Mammals	9	kidney	urinary	No	NA	NA	NA	NA	NA	NA	NA	NA	NA	Yes	Yes	NA	Australis	NA
210	Tadin, Ante	Croatia	Europe	2012	Apodemus flavicollis	Muridae	Rodentia	Mammals	10	kidney	urinary	No	NA	NA	NA	NA	NA	NA	NA	NA	NA	Yes	Yes	NA	Australis	NA
210	Tadin, Ante	Croatia	Europe	2012	Apodemus flavicollis	Muridae	Rodentia	Mammals	11	kidney	urinary	No	NA	NA	NA	NA	NA	NA	NA	NA	NA	Yes	Yes	NA	Australis	NA
210	Tadin, Ante	Croatia	Europe	2012	Apodemus flavicollis	Muridae	Rodentia	Mammals	12	kidney	urinary	No	NA	NA	NA	NA	NA	NA	NA	NA	NA	Yes	Yes	NA	Australis	NA
220	TURK, N.	Croatia	Europe	2003	Apodemus flavicollis	Muridae	Rodentia	Mammals	6	kidney	urinary	Yes	Yes	16S	NA	NA	NA	NA	Yes	NA	L. interrogans	No	NA	NA	Australis	Lora
240	Zhang, Cuicai	China	Asia	2019	Apodemus agrarius	Muridae	Rodentia	Mammals	NJ93	kidney	urinary	Yes	Yes	16S	NA	NA	NA	Yes	NA	NA	L. interrogans	Yes	Yes	NA	Australis	NA
240	Zhang, Cuicai	China	Asia	2019	Rattus flavipectus	Muridae	Rodentia	Mammals	LJ12	kidney	urinary	Yes	Yes	16S	NA	NA	NA	Yes	NA	NA	L. interrogans	Yes	Yes	NA	Australis	NA
240	Zhang, Cuicai	China	Asia	2019	Rattus flavipectus	Muridae	Rodentia	Mammals	LJ15	kidney	urinary	Yes	Yes	16S	NA	NA	NA	Yes	NA	NA	L. interrogans	Yes	Yes	NA	Australis	NA
240	Zhang, Cuicai	China	Asia	2019	Rattus rattoides	Muridae	Rodentia	Mammals	LJ103	kidney	urinary	Yes	Yes	16S	NA	NA	NA	Yes	NA	NA	L. interrogans	Yes	Yes	NA	Australis	NA
240	Zhang, Cuicai	China	Asia	2019	Rattus rattoides	Muridae	Rodentia	Mammals	LJ11	kidney	urinary	Yes	Yes	16S	NA	NA	NA	Yes	NA	NA	L. interrogans	Yes	Yes	NA	Australis	NA
240	Zhang, Cuicai	China	Asia	2019	Rattus rattoides	Muridae	Rodentia	Mammals	LJ111	kidney	urinary	Yes	Yes	16S	NA	NA	NA	Yes	NA	NA	L. interrogans	Yes	Yes	NA	Australis	NA
240	Zhang, Cuicai	China	Asia	2019	Rattus rattoides	Muridae	Rodentia	Mammals	LJ115	kidney	urinary	Yes	Yes	16S	NA	NA	NA	Yes	NA	NA	L. interrogans	Yes	Yes	NA	Australis	NA
240	Zhang, Cuicai	China	Asia	2019	Rattus rattoides	Muridae	Rodentia	Mammals	LJ147	kidney	urinary	Yes	Yes	16S	NA	NA	NA	Yes	NA	NA	L. interrogans	Yes	Yes	NA	Australis	NA
240	Zhang, Cuicai	China	Asia	2019	Rattus rattoides	Muridae	Rodentia	Mammals	LJ148	kidney	urinary	Yes	Yes	16S	NA	NA	NA	Yes	NA	NA	L. interrogans	Yes	Yes	NA	Australis	NA
240	Zhang, Cuicai	China	Asia	2019	Rattus rattoides	Muridae	Rodentia	Mammals	LJ37	kidney	urinary	Yes	Yes	16S	NA	NA	NA	Yes	NA	NA	L. interrogans	Yes	Yes	NA	Australis	NA
240	Zhang, Cuicai	China	Asia	2019	Rattus rattoides	Muridae	Rodentia	Mammals	NJ107	kidney	urinary	Yes	Yes	16S	NA	NA	NA	Yes	NA	NA	L. interrogans	Yes	Yes	NA	Australis	NA
240	Zhang, Cuicai	China	Asia	2019	Rattus rattoides	Muridae	Rodentia	Mammals	NJ2	kidney	urinary	Yes	Yes	16S	NA	NA	NA	Yes	NA	NA	L. interrogans	Yes	Yes	NA	Australis	NA
240	Zhang, Cuicai	China	Asia	2019	Rattus rattoides	Muridae	Rodentia	Mammals	NJ88	kidney	urinary	Yes	Yes	16S	NA	NA	NA	Yes	NA	NA	L. interrogans	Yes	Yes	NA	Australis	NA
240	Zhang, Cuicai	China	Asia	2019	Rattus rattoides	Muridae	Rodentia	Mammals	NJ89	kidney	urinary	Yes	Yes	16S	NA	NA	NA	Yes	NA	NA	L. interrogans	Yes	Yes	NA	Australis	NA
240	Zhang, Cuicai	China	Asia	2019	Rattus flavipectus	Muridae	Rodentia	Mammals	LJ7	kidney	urinary	Yes	Yes	16S	NA	NA	NA	Yes	NA	NA	L. interrogans	Yes	Yes	NA	Australis	NA
173	Piredda, Ivana	Italy	Europe	2021	Martes martes latinorum	Mustelidae	Carnivora	Mammals	41982	kidney	urinary	Yes	Yes	16S and secY	NA	NA	NA	Yes	NA	NA	L. interrogans	No	NA	NA	Australis	NA
173	Piredda, Ivana	Italy	Europe	2021	Mustela nivalis boccamela	Mustelidae	Carnivora	Mammals	29637	kidney	urinary	Yes	Yes	16S and secY	NA	NA	NA	Yes	NA	NA	L. interrogans ou L. johnsonii	No	NA	NA	Australis	NA
240	Zhang, Cuicai	China	Asia	2019	Rana nigromaculata	Ranidae	Anura	Amphibians	NJ213	kidney	urinary	Yes	Yes	16S	NA	NA	NA	Yes	NA	NA	L. interrogans	Yes	Yes	NA	Australis	NA
111	Koizumi, Nobuo	Japan, Philippines, Taiwan, and Vietnam	Asia	2015	Suncus murinus	Soricidae	Eulipotyphla	Mammals	R972	kidney	urinary	Yes	NA	NA	NA	NA	Yes	NA	NA	NA	L. interrogans	Yes	Yes	NA	Australis	NA
40	Chiari, M	Italy	Europe	2016	Sus scrofa	Suidae	Artiodactyla	Mammals	259801/1_2010	kidney	urinary	Yes	Yes	NA	NA	NA	Yes	Yes	NA	NA	L. interrogans	No	NA	NA	Australis	Bratislava
43	Cilia, Giovanni	Italy	Europe	2020	Sus scrofa	Suidae	Artiodactyla	Mammals	Kidney 14	kidney	urinary	Yes	Yes	NA	NA	NA	NA	Yes	NA	NA	L. interrogans	Yes	Yes	NA	Australis	Bratislava
43	Cilia, Giovanni	Italy	Europe	2020	Sus scrofa	Suidae	Artiodactyla	Mammals	Kidney 15	kidney	urinary	Yes	Yes	NA	NA	NA	NA	Yes	NA	NA	L. interrogans	Yes	Yes	NA	Australis	Bratislava
43	Cilia, Giovanni	Italy	Europe	2020	Sus scrofa	Suidae	Artiodactyla	Mammals	Kidney 22	kidney	urinary	Yes	Yes	NA	NA	NA	NA	Yes	NA	NA	L. interrogans	Yes	Yes	NA	Australis	Bratislava
52	Cvetnic, Zeljko	Croatia	Europe	2003	Sus scrofa	Suidae	Artiodactyla	Mammals	28	kidney	urinary	No	NA	NA	NA	NA	NA	NA	NA	NA	NA	Yes	Yes	NA	Australis	NA
52	Cvetnic, Zeljko	Croatia	Europe	2003	Sus scrofa	Suidae	Artiodactyla	Mammals	29	kidney	urinary	No	NA	NA	NA	NA	NA	NA	NA	NA	NA	Yes	Yes	NA	Australis	NA
260	Arent Z et al.	United Kingdom	Europe	2016	Meles meles	Mustelidae	Carnivora	Mammals	Meles meles	NA	NA	Yes	SecY	NA	Yes	NA	Yes	NA	NA	NA	L. interrogans	No	NA	NA	Australis	NA
260	Arent Z et al.	United Kingdom	Europe	2016	Meles meles	Mustelidae	Carnivora	Mammals	Meles meles	NA	NA	Yes	SecY	NA	NA	NA	Yes	NA	NA	NA	L. interrogans	No	NA	NA	Australis	NA
260	Arent Z et al.	United Kingdom	Europe	2016	Meles meles	Mustelidae	Carnivora	Mammals	Meles meles	NA	NA	Yes	SecY	NA	NA	NA	Yes	NA	NA	NA	L. interrogans	No	NA	NA	Australis	NA
260	Arent Z et al.	United Kingdom	Europe	2016	Meles meles	Mustelidae	Carnivora	Mammals	Meles meles	NA	NA	Yes	SecY	NA	NA	NA	Yes	NA	NA	NA	L. interrogans	No	NA	NA	Australis	NA
260	Arent Z et al.	United Kingdom	Europe	2016	Meles meles	Mustelidae	Carnivora	Mammals	Meles meles	NA	NA	Yes	SecY	NA	NA	NA	Yes	NA	NA	NA	L. interrogans	No	NA	NA	Australis	NA
260	Arent Z et al.	United Kingdom	Europe	2016	Meles meles	Mustelidae	Carnivora	Mammals	Meles meles	NA	NA	Yes	SecY	NA	NA	NA	Yes	NA	NA	NA	L. interrogans	No	NA	NA	Australis	NA
260	Arent Z et al.	United Kingdom	Europe	2016	Meles meles	Mustelidae	Carnivora	Mammals	Meles meles	NA	NA	Yes	SecY	NA	NA	NA	Yes	NA	NA	NA	L. interrogans	No	NA	NA	Australis	NA
260	Arent Z et al.	United Kingdom	Europe	2016	Vulpes vulpes	Canidae	Carnivora	Mammals	Vulpes vulpes	NA	NA	Yes	SecY	NA	NA	NA	Yes	NA	NA	NA	L. interrogans	No	NA	NA	Australis	NA
260	Arent Z et al.	United Kingdom	Europe	2016	Erinaceus spp.	Erinaceidae	Eulipotyphla	Mammals	Erinaceus europaeus	NA	NA	Yes	SecY	NA	NA	NA	Yes	NA	NA	NA	L. interrogans	No	NA	NA	Australis	NA
260	Arent Z et al.	United Kingdom	Europe	2016	Erinaceus spp.	Erinaceidae	Eulipotyphla	Mammals	Erinaceus europaeus	NA	NA	Yes	SecY	NA	NA	NA	Yes	NA	NA	NA	L. interrogans	No	NA	NA	Australis	NA
260	Arent Z et al.	United Kingdom	Europe	2016	Erinaceus spp.	Erinaceidae	Eulipotyphla	Mammals	Erinaceus europaeus	NA	NA	Yes	SecY	NA	NA	NA	Yes	NA	NA	NA	L. interrogans	No	NA	NA	Australis	NA
260	Arent Z et al.	United Kingdom	Europe	2016	Erinaceus spp.	Erinaceidae	Eulipotyphla	Mammals	Erinaceus europaeus	NA	NA	Yes	SecY	NA	NA	NA	Yes	NA	NA	NA	L. interrogans	No	NA	NA	Australis	NA
260	Arent Z et al.	United Kingdom	Europe	2016	Erinaceus spp.	Erinaceidae	Eulipotyphla	Mammals	Erinaceus europaeus	NA	NA	Yes	SecY	NA	NA	NA	Yes	NA	NA	NA	L. interrogans	No	NA	NA	Australis	NA
260	Arent Z et al.	United Kingdom	Europe	2016	Erinaceus spp.	Erinaceidae	Eulipotyphla	Mammals	Erinaceus europaeus	NA	NA	Yes	SecY	NA	NA	NA	Yes	NA	NA	NA	L. interrogans	No	NA	NA	Australis	NA
260	Arent Z et al.	United Kingdom	Europe	2016	Erinaceus spp.	Erinaceidae	Eulipotyphla	Mammals	Erinaceus europaeus	NA	NA	Yes	SecY	NA	NA	NA	Yes	NA	NA	NA	L. interrogans	No	NA	NA	Australis	NA
260	Arent Z et al.	United Kingdom	Europe	2016	Erinaceus spp.	Erinaceidae	Eulipotyphla	Mammals	Erinaceus europaeus	NA	NA	Yes	SecY	NA	NA	NA	Yes	NA	NA	NA	L. interrogans	No	NA	NA	Australis	NA
260	Arent Z et al.	United Kingdom	Europe	2016	Erinaceus spp.	Erinaceidae	Eulipotyphla	Mammals	Erinaceus europaeus	NA	NA	Yes	SecY	NA	Yes	NA	NA	NA	NA	NA	L. interrogans	No	NA	NA	Australis	NA
260	Arent Z et al.	United Kingdom	Europe	2016	Mustela spp.	Mustelidae	Carnivora	Mammals	Mustela lutreola	NA	NA	Yes	SecY	NA	NA	NA	Yes	NA	NA	NA	L. interrogans	No	NA	NA	Australis	NA
260	Arent Z et al.	United Kingdom	Europe	2016	Mustela spp.	Mustelidae	Carnivora	Mammals	Mustela lutreola	NA	NA	Yes	SecY	NA	NA	NA	Yes	NA	NA	NA	L. interrogans	No	NA	NA	Australis	NA
260	Arent Z et al.	United Kingdom	Europe	2016	Mustela spp.	Mustelidae	Carnivora	Mammals	Mustela lutreola	NA	NA	Yes	SecY	NA	Yes	NA	Yes	NA	NA	NA	L. interrogans	No	NA	NA	Australis	NA
260	Arent Z et al.	United Kingdom	Europe	2016	Mustela spp.	Mustelidae	Carnivora	Mammals	Mustela lutreola	NA	NA	Yes	SecY	NA	Yes	NA	NA	NA	NA	NA	L. interrogans	No	NA	NA	Australis	NA
260	Arent Z et al.	United Kingdom	Europe	2016	Squirrel	Sciuridae	Rodentia	Mammals	Sciuridae	NA	NA	Yes	SecY	NA	Yes	NA	Yes	NA	NA	NA	L. interrogans	Yes	Yes	NA	Australis	NA
260	Arent Z et al.	United Kingdom	Europe	2016	Vole	Cricetidae	Rodentia	Mammals	Microtus sp	NA	NA	Yes	SecY	NA	Yes	NA	Yes	NA	NA	NA	L. interrogans	No	NA	NA	Australis	NA
260	Arent Z et al.	United Kingdom	Europe	2016	Vole	Cricetidae	Rodentia	Mammals	Microtus sp	NA	NA	Yes	SecY	NA	NA	NA	Yes	NA	NA	NA	L. interrogans	No	NA	NA	Australis	NA
260	Arent Z et al.	United Kingdom	Europe	2016	Vole	Cricetidae	Rodentia	Mammals	Microtus sp	NA	NA	Yes	SecY	NA	NA	NA	Yes	NA	NA	NA	L. interrogans	No	NA	NA	Australis	NA
260	Arent Z et al.	United Kingdom	Europe	2016	Vole	Cricetidae	Rodentia	Mammals	Microtus sp	NA	NA	Yes	SecY	NA	NA	NA	NA	NA	NA	NA	L. interrogans	No	NA	NA	Australis	NA
260	Arent Z et al.	United Kingdom	Europe	2016	Vole	Cricetidae	Rodentia	Mammals	Microtus sp	NA	NA	Yes	SecY	NA	NA	NA	NA	NA	NA	NA	L. interrogans	No	NA	NA	Australis	NA
260	Arent Z et al.	United Kingdom	Europe	2016	Vole	Cricetidae	Rodentia	Mammals	Microtus sp	NA	NA	Yes	SecY	NA	NA	NA	NA	NA	NA	NA	L. interrogans	No	NA	NA	Australis	NA
260	Arent Z et al.	United Kingdom	Europe	2016	Vole	Cricetidae	Rodentia	Mammals	Microtus sp	NA	NA	Yes	SecY	NA	NA	NA	NA	NA	NA	NA	L. interrogans	No	NA	NA	Australis	NA
260	Arent Z et al.	United Kingdom	Europe	2016	Vole	Cricetidae	Rodentia	Mammals	Microtus sp	NA	NA	Yes	SecY	NA	NA	NA	NA	NA	NA	NA	L. interrogans	No	NA	NA	Australis	NA
260	Arent Z et al.	United Kingdom	Europe	2016	Vole	Cricetidae	Rodentia	Mammals	Microtus sp	NA	NA	Yes	SecY	NA	NA	NA	NA	NA	NA	NA	L. interrogans	No	NA	NA	Australis	NA
260	Arent Z et al.	United Kingdom	Europe	2016	Vole	Cricetidae	Rodentia	Mammals	Microtus sp	NA	NA	Yes	SecY	NA	NA	NA	NA	NA	NA	NA	L. interrogans	No	NA	NA	Australis	NA
260	Arent Z et al.	United Kingdom	Europe	2016	Wood mouse	Muridae	Rodentia	Mammals	Apodemus sylvaticus	NA	NA	Yes	SecY	NA	Yes	NA	Yes	NA	NA	NA	L. interrogans	No	NA	NA	Australis	NA
260	Arent Z et al.	United Kingdom	Europe	2016	Wood mouse	Muridae	Rodentia	Mammals	Apodemus sylvaticus	NA	NA	Yes	SecY	NA	NA	NA	Yes	NA	NA	NA	L. interrogans	No	NA	NA	Australis	NA
260	Arent Z et al.	United Kingdom	Europe	2016	Wood mouse	Muridae	Rodentia	Mammals	Apodemus sylvaticus	NA	NA	Yes	SecY	NA	NA	NA	Yes	NA	NA	NA	L. interrogans	No	NA	NA	Australis	NA
260	Arent Z et al.	United Kingdom	Europe	2016	Wood mouse	Muridae	Rodentia	Mammals	Apodemus sylvaticus	NA	NA	Yes	SecY	NA	NA	NA	Yes	NA	NA	NA	L. interrogans	No	NA	NA	Australis	NA
260	Arent Z et al.	United Kingdom	Europe	2016	Wood mouse	Muridae	Rodentia	Mammals	Apodemus sylvaticus	NA	NA	Yes	SecY	NA	NA	NA	Yes	NA	NA	NA	L. interrogans	No	NA	NA	Australis	NA
260	Arent Z et al.	United Kingdom	Europe	2016	Wood mouse	Muridae	Rodentia	Mammals	Apodemus sylvaticus	NA	NA	Yes	SecY	NA	NA	NA	Yes	NA	NA	NA	L. interrogans	No	NA	NA	Australis	NA
260	Arent Z et al.	United Kingdom	Europe	2016	Wood mouse	Muridae	Rodentia	Mammals	Apodemus sylvaticus	NA	NA	Yes	SecY	NA	NA	NA	Yes	NA	NA	NA	L. interrogans	No	NA	NA	Australis	NA
260	Arent Z et al.	United Kingdom	Europe	2016	Wood mouse	Muridae	Rodentia	Mammals	Apodemus sylvaticus	NA	NA	Yes	SecY	NA	NA	NA	NA	NA	NA	NA	L. interrogans	No	NA	NA	Australis	NA
260	Arent Z et al.	United Kingdom	Europe	2016	Wood mouse	Muridae	Rodentia	Mammals	Apodemus sylvaticus	NA	NA	Yes	SecY	NA	NA	NA	NA	NA	NA	NA	L. interrogans	No	NA	NA	Australis	NA
260	Arent Z et al.	United Kingdom	Europe	2016	Wood mouse	Muridae	Rodentia	Mammals	Apodemus sylvaticus	NA	NA	Yes	SecY	NA	NA	NA	NA	NA	NA	NA	L. interrogans	No	NA	NA	Australis	NA
260	Arent Z et al.	United Kingdom	Europe	2016	Wood mouse	Muridae	Rodentia	Mammals	Apodemus sylvaticus	NA	NA	Yes	SecY	NA	NA	NA	NA	NA	NA	NA	L. interrogans	No	NA	NA	Australis	NA
111	Koizumi, Nobuo	Japan, Philippines, Taiwan, and Vietnam	Asia	2015	Apodemus speciosus	Muridae	Rodentia	Mammals	AS-HO09-39	kidney	urinary	Yes	NA	NA	NA	NA	Yes	NA	NA	NA	L. interrogans	Yes	Yes	NA	Autumnalis	NA
111	Koizumi, Nobuo	Japan, Philippines, Taiwan, and Vietnam	Asia	2015	Apodemus speciosus	Muridae	Rodentia	Mammals	AS-HO09-44	kidney	urinary	Yes	NA	NA	NA	NA	Yes	NA	NA	NA	L. interrogans	Yes	Yes	NA	Autumnalis	NA
111	Koizumi, Nobuo	Japan, Philippines, Taiwan, and Vietnam	Asia	2015	Apodemus speciosus	Muridae	Rodentia	Mammals	AS-HO09-47	kidney	urinary	Yes	NA	NA	NA	NA	Yes	NA	NA	NA	L. interrogans	Yes	Yes	NA	Autumnalis	NA
111	Koizumi, Nobuo	Japan, Philippines, Taiwan, and Vietnam	Asia	2015	Apodemus speciosus	Muridae	Rodentia	Mammals	AS-HO11-6G51	kidney	urinary	Yes	NA	NA	NA	NA	Yes	NA	NA	NA	L. interrogans	Yes	Yes	NA	Autumnalis	NA
111	Koizumi, Nobuo	Japan, Philippines, Taiwan, and Vietnam	Asia	2015	Apodemus speciosus	Muridae	Rodentia	Mammals	AS-AM06-8	kidney	urinary	Yes	NA	NA	NA	NA	Yes	NA	NA	NA	L. interrogans	Yes	Yes	NA	Autumnalis	NA
111	Koizumi, Nobuo	Japan, Philippines, Taiwan, and Vietnam	Asia	2015	Apodemus speciosus	Muridae	Rodentia	Mammals	AS-AT09-19	kidney	urinary	Yes	NA	NA	NA	NA	Yes	NA	NA	NA	L. interrogans	Yes	Yes	NA	Autumnalis	NA
111	Koizumi, Nobuo	Japan, Philippines, Taiwan, and Vietnam	Asia	2015	Apodemus speciosus	Muridae	Rodentia	Mammals	AS-AT09-25	kidney	urinary	Yes	NA	NA	NA	NA	Yes	NA	NA	NA	L. interrogans	Yes	Yes	NA	Autumnalis	NA
111	Koizumi, Nobuo	Japan, Philippines, Taiwan, and Vietnam	Asia	2015	Apodemus speciosus	Muridae	Rodentia	Mammals	AS-AT09-28	kidney	urinary	Yes	NA	NA	NA	NA	Yes	NA	NA	NA	L. interrogans	Yes	Yes	NA	Autumnalis	NA
111	Koizumi, Nobuo	Japan, Philippines, Taiwan, and Vietnam	Asia	2015	Apodemus speciosus	Muridae	Rodentia	Mammals	AS-FS11-4	kidney	urinary	Yes	NA	NA	NA	NA	Yes	NA	NA	NA	L. interrogans	Yes	Yes	NA	Autumnalis	NA
111	Koizumi, Nobuo	Japan, Philippines, Taiwan, and Vietnam	Asia	2015	Apodemus speciosus	Muridae	Rodentia	Mammals	AS-NN04-1	kidney	urinary	Yes	NA	NA	NA	NA	Yes	NA	NA	NA	L. interrogans	Yes	Yes	NA	Autumnalis	NA
111	Koizumi, Nobuo	Japan, Philippines, Taiwan, and Vietnam	Asia	2015	Apodemus speciosus	Muridae	Rodentia	Mammals	AS-NN04-2	kidney	urinary	Yes	NA	NA	NA	NA	Yes	NA	NA	NA	L. interrogans	Yes	Yes	NA	Autumnalis	NA
111	Koizumi, Nobuo	Japan, Philippines, Taiwan, and Vietnam	Asia	2015	Apodemus speciosus	Muridae	Rodentia	Mammals	AS-NN04-3	kidney	urinary	Yes	NA	NA	NA	NA	Yes	NA	NA	NA	L. interrogans	Yes	Yes	NA	Autumnalis	NA
111	Koizumi, Nobuo	Japan, Philippines, Taiwan, and Vietnam	Asia	2015	Apodemus speciosus	Muridae	Rodentia	Mammals	AS-MZ06-K17	kidney	urinary	Yes	NA	NA	NA	NA	Yes	NA	NA	NA	L. interrogans	Yes	Yes	NA	Autumnalis	NA
111	Koizumi, Nobuo	Japan, Philippines, Taiwan, and Vietnam	Asia	2015	Apodemus speciosus	Muridae	Rodentia	Mammals	AS-MZ06-K18	kidney	urinary	Yes	NA	NA	NA	NA	Yes	NA	NA	NA	L. interrogans	Yes	Yes	NA	Autumnalis	NA
111	Koizumi, Nobuo	Japan, Philippines, Taiwan, and Vietnam	Asia	2015	Apodemus speciosus	Muridae	Rodentia	Mammals	AS-MZ06-K19	kidney	urinary	Yes	NA	NA	NA	NA	Yes	NA	NA	NA	L. interrogans	Yes	Yes	NA	Autumnalis	NA
111	Koizumi, Nobuo	Japan, Philippines, Taiwan, and Vietnam	Asia	2015	Apodemus speciosus	Muridae	Rodentia	Mammals	AS-MZ06-K23	kidney	urinary	Yes	NA	NA	NA	NA	Yes	NA	NA	NA	L. interrogans	Yes	Yes	NA	Autumnalis	NA
111	Koizumi, Nobuo	Japan, Philippines, Taiwan, and Vietnam	Asia	2015	Apodemus speciosus	Muridae	Rodentia	Mammals	AS-MZ06-K24	kidney	urinary	Yes	NA	NA	NA	NA	Yes	NA	NA	NA	L. interrogans	Yes	Yes	NA	Autumnalis	NA
240	Zhang, Cuicai	China	Asia	2019	Apodemus agrarius	Muridae	Rodentia	Mammals	LJ74	kidney	urinary	Yes	Yes	16S	NA	NA	NA	Yes	NA	NA	L. interrogans	Yes	Yes	NA	Autumnalis	NA
240	Zhang, Cuicai	China	Asia	2019	Apodemus agrarius	Muridae	Rodentia	Mammals	LJ76	kidney	urinary	Yes	Yes	16S	NA	NA	NA	Yes	NA	NA	L. interrogans	Yes	Yes	NA	Autumnalis	NA
240	Zhang, Cuicai	China	Asia	2019	Apodemus agrarius	Muridae	Rodentia	Mammals	LJ78	kidney	urinary	Yes	Yes	16S	NA	NA	NA	Yes	NA	NA	L. interrogans	Yes	Yes	NA	Autumnalis	NA
240	Zhang, Cuicai	China	Asia	2019	Apodemus agrarius	Muridae	Rodentia	Mammals	LJ79	kidney	urinary	Yes	Yes	16S	NA	NA	NA	Yes	NA	NA	L. interrogans	Yes	Yes	NA	Autumnalis	NA
240	Zhang, Cuicai	China	Asia	2019	Apodemus agrarius	Muridae	Rodentia	Mammals	LJ89	kidney	urinary	Yes	Yes	16S	NA	NA	NA	Yes	NA	NA	L. interrogans	Yes	Yes	NA	Autumnalis	NA
240	Zhang, Cuicai	China	Asia	2019	Apodemus agrarius	Muridae	Rodentia	Mammals	LJ94	kidney	urinary	Yes	Yes	16S	NA	NA	NA	Yes	NA	NA	L. interrogans	Yes	Yes	NA	Autumnalis	NA
240	Zhang, Cuicai	China	Asia	2019	Rattus flavipectus	Muridae	Rodentia	Mammals	LJ9	kidney	urinary	Yes	Yes	16S	NA	NA	NA	Yes	NA	NA	L. interrogans	Yes	Yes	NA	Autumnalis	NA
240	Zhang, Cuicai	China	Asia	2019	Rattus rattoides	Muridae	Rodentia	Mammals	LJ137	kidney	urinary	Yes	Yes	16S	NA	NA	NA	Yes	NA	NA	L. interrogans	Yes	Yes	NA	Autumnalis	NA
240	Zhang, Cuicai	China	Asia	2019	Rattus rattoides	Muridae	Rodentia	Mammals	LJ144	kidney	urinary	Yes	Yes	16S	NA	NA	NA	Yes	NA	NA	L. interrogans	Yes	Yes	NA	Autumnalis	NA
240	Zhang, Cuicai	China	Asia	2019	Apodemus agrarius	Muridae	Rodentia	Mammals	LJ70	kidney	urinary	Yes	Yes	16S	NA	NA	NA	Yes	NA	NA	L. interrogans	Yes	Yes	NA	Autumnalis	NA
240	Zhang, Cuicai	China	Asia	2019	Rattus flavipectus	Muridae	Rodentia	Mammals	LJ31	kidney	urinary	Yes	Yes	16S	NA	NA	NA	Yes	NA	NA	L. interrogans	Yes	Yes	NA	Autumnalis	NA
244	Wangroongsarb, Piyada	Thailand	Asia	2008	Bandicota indica	Muridae	Rodentia	Mammals	no id	kidney	urinary	Yes	Yes	flaB	NA	NA	NA	NA	NA	Yes	L. interrogans	Yes	NA	NA	Autumnalis	NA
240	Zhang, Cuicai	China	Asia	2019	Rana nigromaculata	Ranidae	Anura	Amphibians	LJ145	kidney	urinary	Yes	Yes	16S	NA	NA	NA	Yes	NA	NA	L. interrogans	Yes	Yes	NA	Autumnalis	NA
104	Jorge, Sérgio	Brazil	South America	2012	Didelphis albiventris	Didelphidae	Didelphimorphia	Mammals	1	urine	urinary	Yes	Yes	rpoB	NA	NA	Yes	NA	NA	NA	L. borgpetersenii	No	NA	NA	Ballum	Castellonis
173	Piredda, Ivana	Italy	Europe	2021	Erinaceus europaeus	Erinaceidae	Eulipotyphla	Mammals	78309	kidney	urinary	Yes	Yes	16S and secY	NA	NA	NA	Yes	NA	NA	L. borgpetersenii	No	NA	NA	Ballum	NA
173	Piredda, Ivana	Italy	Europe	2021	Erinaceus europaeus	Erinaceidae	Eulipotyphla	Mammals	23218	kidney	urinary	Yes	Yes	16S and secY	NA	NA	NA	Yes	NA	NA	L. borgpetersenii	No	NA	NA	Ballum	NA
173	Piredda, Ivana	Italy	Europe	2021	Erinaceus europaeus	Erinaceidae	Eulipotyphla	Mammals	79987	kidney	urinary	Yes	Yes	16S and secY	NA	NA	NA	Yes	NA	NA	L. borgpetersenii	No	NA	NA	Ballum	NA
173	Piredda, Ivana	Italy	Europe	2021	Erinaceus europaeus	Erinaceidae	Eulipotyphla	Mammals	?85389	kidney	urinary	Yes	Yes	16S and secY	NA	NA	NA	Yes	NA	NA	L. borgpetersenii	No	NA	NA	Ballum	NA
111	Koizumi, Nobuo	Japan, Philippines, Taiwan, and Vietnam	Asia	2015	Mus caroli	Muridae	Rodentia	Mammals	MC-OW08-2	kidney	urinary	Yes	NA	NA	NA	NA	Yes	NA	NA	NA	L. borgpetersenii	Yes	Yes	NA	Ballum	MC-OW08-2
111	Koizumi, Nobuo	Japan, Philippines, Taiwan, and Vietnam	Asia	2015	Mus caroli	Muridae	Rodentia	Mammals	MC-OW08-5	kidney	urinary	Yes	NA	NA	NA	NA	Yes	NA	NA	NA	L. borgpetersenii	Yes	Yes	NA	Ballum	MC-OW08-5
142	Mgode, Georgies F	Tanzania	Africa	2015	Cricetomys sp.	Nesomyidae	Rodentia	Mammals	SH9	NA	NA	No	NA	NA	NA	NA	NA	NA	NA	NA	NA	Yes	Yes	NA	Ballum	Kenya
142	Mgode, Georgies F	Tanzania	Africa	2015	Cricetomys sp.	Nesomyidae	Rodentia	Mammals	SH25	NA	NA	No	NA	NA	NA	NA	NA	NA	NA	NA	NA	Yes	Yes	NA	Ballum	Sokoine
173	Piredda, Ivana	Italy	Europe	2021	Apodemus sylvaticus	Muridae	Rodentia	Mammals	105080	kidney	urinary	Yes	Yes	16S and secY	NA	NA	NA	Yes	NA	NA	L. borgpetersenii	No	NA	NA	Ballum	NA
173	Piredda, Ivana	Italy	Europe	2021	Apodemus sylvaticus	Muridae	Rodentia	Mammals	109472	kidney	urinary	Yes	Yes	16S and secY	NA	NA	NA	Yes	NA	NA	L. borgpetersenii	No	NA	NA	Ballum	NA
173	Piredda, Ivana	Italy	Europe	2021	Apodemus sylvaticus	Muridae	Rodentia	Mammals	112931	kidney	urinary	Yes	Yes	16S and secY	NA	NA	NA	Yes	NA	NA	L. borgpetersenii	No	NA	NA	Ballum	NA
173	Piredda, Ivana	Italy	Europe	2021	Martes martes latinorum	Mustelidae	Carnivora	Mammals	3517	kidney	urinary	Yes	Yes	16S and secY	NA	NA	NA	Yes	NA	NA	L. borgpetersenii	No	NA	NA	Ballum	NA
111	Koizumi, Nobuo	Japan, Philippines, Taiwan, and Vietnam	Asia	2015	Suncus murinus	Soricidae	Eulipotyphla	Mammals	SM-OW05-2	kidney	urinary	Yes	NA	NA	NA	NA	Yes	NA	NA	NA	L. borgpetersenii	Yes	Yes	NA	Ballum	SM-OW05-2
16	Azhari, Nurul Natasya	Malásia	Asia	2018	Maxomys whiteheadi	Muridae	Rodentia	Mammals	SC244	kidney	urinary	Yes	Yes	LipL32/SecY	NA	NA	NA	Yes	NA	NA	L. interrogans	No	NA	NA	Bataviae	Bataviae
143	Milas, Zoran	Croatia	Europe	2013	Apodemus agrarius	Muridae	Rodentia	Mammals	54	kidney	urinary	Yes	NA	NA	NA	NA	NA	NA	Yes	NA	L. kirschneri	Yes	Yes	NA	Bataviae	Bataviae
143	Milas, Zoran	Croatia	Europe	2013	Apodemus agrarius	Muridae	Rodentia	Mammals	55	kidney	urinary	Yes	NA	NA	NA	NA	NA	NA	Yes	NA	L. kirschneri	Yes	Yes	NA	Bataviae	Bataviae
208	Stritof Majetic, Zrinka	Croatia	Europe	2014	Apodemus agrarius	Muridae	Rodentia	Mammals	M 640	kidney	urinary	Yes	NA	NA	NA	NA	NA	Yes	Yes	NA	L. kirschneri	Yes	Yes	NA	Bataviae	NA
16	Azhari, Nurul Natasya	Malásia	Asia	2018	Suncus murinus	Soricidae	Eulipotyphla	Mammals	SR176	kidney	urinary	Yes	Yes	LipL32/SecY	NA	NA	NA	Yes	NA	NA	L. interrogans	No	NA	NA	Bataviae	Bataviae
3	Ajayi, Olusola L.	Nigeria	Africa	2017	Thryonomys swinderianus	Bathyergidae	Rodentia	Mammals	16	kidney	urinary	No	NA	NA	NA	NA	NA	NA	NA	NA	NA	Yes	NA	Yes	Canicola	Canicola
27	Benitez, Verónica Victoria	Argentina	South America	2013	Callosciurus erythraeus	Sciuridae	Rodentia	Mammals	1	kidney	urinary	Yes	NA	NA	NA	NA	Yes	NA	NA	NA	L. interrogans	No	NA	NA	Canicola	NA
27	Benitez, Verónica Victoria	Argentina	South America	2013	Callosciurus erythraeus	Sciuridae	Rodentia	Mammals	2	kidney	urinary	Yes	NA	NA	NA	NA	Yes	NA	NA	NA	L. interrogans	No	NA	NA	Canicola	NA
3	Ajayi, Olusola L.	Nigeria	Africa	2017	Thryonomys swinderianus	Bathyergidae	Rodentia	Mammals	1	kidney	urinary	No	NA	NA	NA	NA	NA	NA	NA	NA	NA	Yes	NA	Yes	Grippotyphosa	Grippotyphosa
3	Ajayi, Olusola L.	Nigeria	Africa	2017	Thryonomys swinderianus	Bathyergidae	Rodentia	Mammals	2	kidney	urinary	No	NA	NA	NA	NA	NA	NA	NA	NA	NA	Yes	NA	Yes	Grippotyphosa	Grippotyphosa
3	Ajayi, Olusola L.	Nigeria	Africa	2017	Philantomba walteri	Bovidae	Artiodactyla	Mammals	4	kidney	urinary	No	NA	NA	NA	NA	NA	NA	NA	NA	NA	Yes	NA	Yes	Grippotyphosa	Grippotyphosa
4	Albuquerque, Narianne Ferreira de	Brazil	South America	2017	Hydrochoerus hydrochaeris	Caviidae	Rodentia	Mammals	5941	urine	urinary	No	NA	NA	NA	NA	NA	NA	NA	NA	NA	Yes	Yes	NA	Grippotyphosa	NA
153	Moreno, Luisa Z.	Brazil	South America	2016	Hydrochaeris hydrochaeris	Caviidae	Rodentia	Mammals	1	kidney	urinary	Yes	Yes	16S	NA	NA	NA	NA	Yes	NA	L. santarosai	Yes	NA	Yes	Grippotyphosa	Bananal
153	Moreno, Luisa Z.	Brazil	South America	2016	Hydrochaeris hydrochaeris	Caviidae	Rodentia	Mammals	2	kidney	urinary	Yes	Yes	16S	NA	NA	NA	NA	Yes	NA	L. santarosai	Yes	NA	Yes	Grippotyphosa	Bananal
153	Moreno, Luisa Z.	Brazil	South America	2016	Hydrochaeris hydrochaeris	Caviidae	Rodentia	Mammals	3	kidney	urinary	Yes	Yes	16S	NA	NA	NA	NA	Yes	NA	L. santarosai	Yes	NA	Yes	Grippotyphosa	Bananal
153	Moreno, Luisa Z.	Brazil	South America	2016	Hydrochaeris hydrochaeris	Caviidae	Rodentia	Mammals	4	kidney	urinary	Yes	Yes	16S	NA	NA	NA	NA	Yes	NA	L. santarosai	Yes	NA	Yes	Grippotyphosa	Bananal
153	Moreno, Luisa Z.	Brazil	South America	2016	Hydrochaeris hydrochaeris	Caviidae	Rodentia	Mammals	5	kidney	urinary	Yes	Yes	16S	NA	NA	NA	NA	Yes	NA	L. santarosai	Yes	NA	Yes	Grippotyphosa	Bananal
44	Cilia, Giovanni	Italy	Europe	2020	Sus scrofa	Suidae	Artiodactyla	Mammals	NA	testicle	reproductive	Yes	NA	NA	NA	NA	NA	Yes	NA	NA	L. kirschneri	No	NA	NA	Grippotyphosa	NA
44	Cilia, Giovanni	Italy	Europe	2020	Sus scrofa	Suidae	Artiodactyla	Mammals	NA	testicle	reproductive	Yes	NA	NA	NA	NA	NA	Yes	NA	NA	L. kirschneri	No	NA	NA	Grippotyphosa	NA
204	State, Merida	Venezuela	South America	2015	Holochilus sciureus	Cricetidae	Rodentia	Mammals	I-6462	rim/baço/figado	urinary	No	NA	NA	NA	NA	NA	NA	NA	NA	NA	Yes	Yes	NA	Grippotyphosa	NA
204	State, Merida	Venezuela	South America	2015	Zygodontomys brevicauda	Cricetidae	Rodentia	Mammals	I-6463	rim/baço/figado	urinary	No	NA	NA	NA	NA	NA	NA	NA	NA	NA	Yes	Yes	NA	Grippotyphosa	NA
204	State, Merida	Venezuela	South America	2015	Zygodontomys brevicauda	Cricetidae	Rodentia	Mammals	I-6464	rim/baço/figado	urinary	No	NA	NA	NA	NA	NA	NA	NA	NA	NA	Yes	Yes	NA	Grippotyphosa	NA
204	State, Merida	Venezuela	South America	2015	Zygodontomys brevicauda	Cricetidae	Rodentia	Mammals	I-6465	rim/baço/figado	urinary	No	NA	NA	NA	NA	NA	NA	NA	NA	NA	Yes	Yes	NA	Grippotyphosa	NA
204	State, Merida	Venezuela	South America	2015	Zygodontomys brevicauda	Cricetidae	Rodentia	Mammals	I-6466	rim/baço/figado	urinary	No	NA	NA	NA	NA	NA	NA	NA	NA	NA	Yes	Yes	NA	Grippotyphosa	NA
204	State, Merida	Venezuela	South America	2015	Zygodontomys brevicauda	Cricetidae	Rodentia	Mammals	I-6467	rim/baço/figado	urinary	No	NA	NA	NA	NA	NA	NA	NA	NA	NA	Yes	Yes	NA	Grippotyphosa	NA
208	Stritof Majetic, Zrinka	Croatia	Europe	2014	Microtus arvalis	Cricetidae	Rodentia	Mammals	M631	kidney	urinary	Yes	NA	NA	NA	NA	NA	Yes	Yes	NA	L. kirschneri	Yes	Yes	NA	Grippotyphosa	Grippotyphosa
240	Zhang, Cuicai	China	Asia	2019	Mephitis mephitis	Mephitidae	Carnivora	Mammals	LJ101	kidney	urinary	Yes	Yes	16S	NA	NA	NA	Yes	NA	NA	L. interrogans	Yes	Yes	NA	Grippotyphosa	NA
240	Zhang, Cuicai	China	Asia	2019	Mephitis mephitis	Mephitidae	Carnivora	Mammals	LJ102	kidney	urinary	Yes	Yes	16S	NA	NA	NA	Yes	NA	NA	L. interrogans	Yes	Yes	NA	Grippotyphosa	NA
60	DÍAZ, M. MÓNICA	Peru	South America	2005	Promops nasutus	Molossidae	Chiroptera	Mammals	MMD1562	kidney	urinary	Yes	NA	NA	NA	NA	NA	NA	Yes	NA	L. kirschneri	Yes	Yes	NA	Grippotyphosa	Grippotyphosa
16	Azhari, Nurul Natasya	Malásia	Asia	2018	Rattus tiomanicus	Muridae	Rodentia	Mammals	SGS116	kidney	urinary	Yes	Yes	LipL32/SecY	NA	NA	NA	Yes	NA	NA	L. kirschneri	No	NA	NA	Grippotyphosa	Grippotyphosa
143	Milas, Zoran	Croatia	Europe	2013	Apodemus flavicollis	Muridae	Rodentia	Mammals	22	kidney	urinary	Yes	NA	NA	NA	NA	NA	NA	NA	NA	L. kirschneri	Yes	Yes	NA	Grippotyphosa	Dadas
143	Milas, Zoran	Croatia	Europe	2013	Apodemus flavicollis	Muridae	Rodentia	Mammals	23	kidney	urinary	Yes	NA	NA	NA	NA	NA	NA	NA	NA	L. kirschneri	Yes	Yes	NA	Grippotyphosa	Grippotyphosa
210	Tadin, Ante	Croatia	Europe	2012	Apodemus flavicollis	Muridae	Rodentia	Mammals	13	kidney	urinary	No	NA	NA	NA	NA	NA	NA	NA	NA	NA	Yes	Yes	NA	Grippotyphosa	NA
240	Zhang, Cuicai	China	Asia	2019	Apodemus agrarius	Muridae	Rodentia	Mammals	LJ100	kidney	urinary	Yes	Yes	16S	Yes	NA	NA	Yes	NA	NA	L. interrogans	Yes	Yes	NA	Grippotyphosa	NA
240	Zhang, Cuicai	China	Asia	2019	Apodemus agrarius	Muridae	Rodentia	Mammals	LJ75	kidney	urinary	Yes	Yes	16S	NA	NA	NA	Yes	NA	NA	L. interrogans	Yes	Yes	NA	Grippotyphosa	NA
240	Zhang, Cuicai	China	Asia	2019	Rattus rattoides	Muridae	Rodentia	Mammals	LJ172	kidney	urinary	Yes	Yes	16S	NA	NA	NA	Yes	NA	NA	L. interrogans	Yes	Yes	NA	Grippotyphosa	NA
240	Zhang, Cuicai	China	Asia	2019	Rattus rattoides	Muridae	Rodentia	Mammals	LJ185	kidney	urinary	Yes	Yes	16S	NA	NA	NA	Yes	NA	NA	L. interrogans	Yes	Yes	NA	Grippotyphosa	NA
240	Zhang, Cuicai	China	Asia	2019	Rattus rattoides	Muridae	Rodentia	Mammals	LJ83	kidney	urinary	Yes	Yes	16S	NA	NA	NA	Yes	NA	NA	L. interrogans	Yes	Yes	NA	Grippotyphosa	NA
3	Ajayi, Olusola L.	Nigeria	Africa	2017	Cricetomys gambianus	Nesomyidae	Rodentia	Mammals	5	kidney	urinary	No	NA	NA	NA	NA	NA	NA	NA	NA	NA	Yes	NA	Yes	Grippotyphosa	Grippotyphosa
3	Ajayi, Olusola L.	Nigeria	Africa	2017	Python regius	Pythonidae	Squamata	Reptiles	3	kidney	urinary	No	NA	NA	NA	NA	NA	NA	NA	NA	NA	Yes	NA	Yes	Grippotyphosa	Grippotyphosa
5	Alfaro, Miguel Angel Salgado	Chile	South America	2020	Neovison vison	Mustelidae	Carnivora	Mammals	1	kidney	urinary	Yes	Yes	Lipl32	NA	NA	NA	Yes	NA	NA	L. interrogans	No	NA	NA	Hardjo	NA
198	Shinya, So	Japan	Asia	2021	Herpestes auropunctatus	Herpestidae	Carnivora	Mammals	?OHJ2008-92U	kidney	urinary	Yes	Yes	flaB	NA	Yes	NA	Yes	NA	NA	L. interrogans	Yes	Yes	NA	Hebdomadis	NA
198	Shinya, So	Japan	Asia	2021	Herpestes auropunctatus	Herpestidae	Carnivora	Mammals	?OHJ2008-92U	kidney	urinary	Yes	Yes	flaB	NA	Yes	NA	Yes	NA	NA	L. interrogans	Yes	Yes	NA	Hebdomadis	NA
198	Shinya, So	Japan	Asia	2021	Herpestes auropunctatus	Herpestidae	Carnivora	Mammals	?OHJ2008-135U	kidney	urinary	Yes	Yes	flaB	NA	Yes	NA	Yes	NA	NA	L. interrogans	Yes	Yes	NA	Hebdomadis	NA
198	Shinya, So	Japan	Asia	2021	Herpestes auropunctatus	Herpestidae	Carnivora	Mammals	?OHJ2010-G6U	kidney	urinary	Yes	Yes	flaB	NA	Yes	NA	Yes	NA	NA	L. interrogans	Yes	Yes	NA	Hebdomadis	NA
198	Shinya, So	Japan	Asia	2021	Pentalagus furnessi	Leporidae	Lagomorpha	Mammals	?AMM-057	kidney	urinary	Yes	Yes	flaB	NA	Yes	NA	Yes	NA	NA	L. interrogans	Yes	Yes	NA	Hebdomadis	NA
111	Koizumi, Nobuo	Japan, Philippines, Taiwan, and Vietnam	Asia	2015	Apodemus speciosus	Muridae	Rodentia	Mammals	AS-SN04-1	kidney	urinary	Yes	NA	NA	NA	NA	Yes	NA	NA	NA	L. interrogans	Yes	Yes	NA	Hebdomadis	NA
111	Koizumi, Nobuo	Japan, Philippines, Taiwan, and Vietnam	Asia	2015	Apodemus speciosus	Muridae	Rodentia	Mammals	AS-MZ06-E9	kidney	urinary	Yes	NA	NA	NA	NA	Yes	NA	NA	NA	L. interrogans	Yes	Yes	NA	Hebdomadis	NA
111	Koizumi, Nobuo	Japan, Philippines, Taiwan, and Vietnam	Asia	2015	Apodemus speciosus	Muridae	Rodentia	Mammals	AS-NS-GT08-E17	kidney	urinary	Yes	NA	NA	NA	NA	Yes	NA	NA	NA	L. interrogans	Yes	Yes	NA	Hebdomadis	NA
111	Koizumi, Nobuo	Japan, Philippines, Taiwan, and Vietnam	Asia	2015	Apodemus speciosus	Muridae	Rodentia	Mammals	AS-KS09-29	kidney	urinary	Yes	NA	NA	NA	NA	Yes	NA	NA	NA	L. interrogans	Yes	Yes	NA	Hebdomadis	NA
111	Koizumi, Nobuo	Japan, Philippines, Taiwan, and Vietnam	Asia	2015	Mus caroli	Muridae	Rodentia	Mammals	OR108-1	kidney	urinary	Yes	NA	NA	NA	NA	Yes	NA	NA	NA	L. interrogans	Yes	Yes	NA	Hebdomadis	NA
112	KOIZUMI, Nobuo	Japan	Asia	2009	Procyon lotor	Procyonidae	Carnivora	Mammals	KRC-57	kidney	urinary	Yes	Yes	flaB	NA	NA	NA	NA	Yes	NA	L. interrogans	Yes	Yes	Yes	Hebdomadis	Hebdomadis
112	KOIZUMI, Nobuo	Japan	Asia	2009	Procyon lotor	Procyonidae	Carnivora	Mammals	NRC-29	kidney	urinary	Yes	Yes	flaB	NA	NA	NA	NA	Yes	NA	L. interrogans	Yes	Yes	Yes	Hebdomadis	Hebdomadis
198	Shinya, So	Japan	Asia	2021	Sus scrofa riukiuanus	Suidae	Artiodactyla	Mammals	AMM-042	kidney	urinary	Yes	Yes	flaB	NA	Yes	NA	Yes	NA	NA	L. interrogans	Yes	Yes	NA	Hebdomadis	NA
198	Shinya, So	Japan	Asia	2021	Sus scrofa riukiuanus	Suidae	Artiodactyla	Mammals	AMM-043	kidney	urinary	Yes	Yes	flaB	NA	Yes	NA	Yes	NA	NA	L. interrogans	Yes	Yes	NA	Hebdomadis	NA
198	Shinya, So	Japan	Asia	2021	Sus scrofa riukiuanus	Suidae	Artiodactyla	Mammals	AMM-047	kidney	urinary	Yes	Yes	flaB	NA	Yes	NA	Yes	NA	NA	L. interrogans	Yes	Yes	NA	Hebdomadis	NA
111	Koizumi, Nobuo	Japan, Philippines, Taiwan, and Vietnam	Asia	2015	Myodes rufocanus bedfordiae	Cricetidae	Rodentia	Mammals	MRM-HO09-45	kidney	urinary	Yes	NA	NA	NA	NA	Yes	NA	NA	NA	L. borgpetersenii	Yes	Yes	NA	Hebdomadis/Sejroe	MRM-HO09-45
111	Koizumi, Nobuo	Japan, Philippines, Taiwan, and Vietnam	Asia	2015	Myodes rufocanus bedfordiae	Cricetidae	Rodentia	Mammals	MRB-HO11-17	kidney	urinary	Yes	NA	NA	NA	NA	Yes	NA	NA	NA	L. borgpetersenii	Yes	Yes	NA	Hebdomadis/Sejroe	MRB-HO11-17
111	Koizumi, Nobuo	Japan, Philippines, Taiwan, and Vietnam	Asia	2015	Myodes rutilus mikado	Cricetidae	Rodentia	Mammals	MRM-HO09-40	kidney	urinary	Yes	NA	NA	NA	NA	Yes	NA	NA	NA	L. borgpetersenii	Yes	Yes	NA	Hebdomadis/Sejroe	MRM-HO09-40
111	Koizumi, Nobuo	Japan, Philippines, Taiwan, and Vietnam	Asia	2015	Myodes rutilus mikado	Cricetidae	Rodentia	Mammals	MRM-HO09-42	kidney	urinary	Yes	NA	NA	NA	NA	Yes	NA	NA	NA	L. borgpetersenii	Yes	Yes	NA	Hebdomadis/Sejroe	MRM-HO09-42
3	Ajayi, Olusola L.	Nigeria	Africa	2017	Thryonomys swinderianus	Bathyergidae	Rodentia	Mammals	10	kidney	urinary	No	NA	NA	NA	NA	NA	NA	NA	NA	NA	Yes	NA	Yes	Icterohaemorrhagiae	Icterohaemorrhagiae
3	Ajayi, Olusola L.	Nigeria	Africa	2017	Thryonomys swinderianus	Bathyergidae	Rodentia	Mammals	11	kidney	urinary	No	NA	NA	NA	NA	NA	NA	NA	NA	NA	Yes	NA	Yes	Icterohaemorrhagiae	Icterohaemorrhagiae
193	Scialfa, Exequiel	Argentina	South America	2013	Lycalopex griseus	Canidae	Carnivora	Mammals	1	kidney	urinary	Yes	NA	NA	NA	Yes	NA	NA	NA	NA	L. interrogans	Yes	Yes	NA	Icterohaemorrhagiae	NA
4	Albuquerque, Narianne Ferreira de	Brazil	South America	2017	Hydrochoerus hydrochaeris	Caviidae	Rodentia	Mammals	6582	urine	urinary	No	NA	NA	NA	NA	NA	NA	NA	NA	NA	Yes	Yes	NA	Icterohaemorrhagiae	NA
4	Albuquerque, Narianne Ferreira de	Brazil	South America	2017	Hydrochoerus hydrochaeris	Caviidae	Rodentia	Mammals	5940	urine	urinary	No	NA	NA	NA	NA	NA	NA	NA	NA	NA	Yes	Yes	NA	Icterohaemorrhagiae	NA
4	Albuquerque, Narianne Ferreira de	Brazil	South America	2017	Hydrochoerus hydrochaeris	Caviidae	Rodentia	Mammals	1	urine	urinary	No	NA	NA	NA	NA	NA	NA	NA	NA	NA	Yes	Yes	NA	Icterohaemorrhagiae	NA
4	Albuquerque, Narianne Ferreira de	Brazil	South America	2017	Hydrochoerus hydrochaeris	Caviidae	Rodentia	Mammals	5494	urine	urinary	No	NA	NA	NA	NA	NA	NA	NA	NA	NA	Yes	Yes	NA	Icterohaemorrhagiae	NA
4	Albuquerque, Narianne Ferreira de	Brazil	South America	2017	Hydrochoerus hydrochaeris	Caviidae	Rodentia	Mammals	3902	urine	urinary	No	NA	NA	NA	NA	NA	NA	NA	NA	NA	Yes	Yes	NA	Icterohaemorrhagiae	NA
4	Albuquerque, Narianne Ferreira de	Brazil	South America	2017	Hydrochoerus hydrochaeris	Caviidae	Rodentia	Mammals	3926	urine	urinary	No	NA	NA	NA	NA	NA	NA	NA	NA	NA	Yes	Yes	NA	Icterohaemorrhagiae	NA
105	Jorge, Sérgio	Brazil	South America	2012	Hydrochaeris hydrochaeris	Caviidae	Rodentia	Mammals	1	kidney	urinary	Yes	Yes	rpoB	NA	Yes	NA	NA	NA	NA	L. interrogans	No	NA	NA	Icterohaemorrhagiae	Icterohaemorrhagiae/ Copenhageni
151	Monte, Leonardo G	Brazil	South America	2013	Cavia aperea	Caviidae	Rodentia	Mammals	1	kidney	urinary	Yes	Yes	rpoB	NA	Yes	NA	NA	NA	NA	L. interrogans	No	NA	NA	Icterohaemorrhagiae	NA
46	Colombo, V C	Argentina	South America	2018	Akodon azarae	Cricetidae	Rodentia	Mammals	1	kidney	urinary	Yes	NA	NA	NA	NA	Yes	NA	NA	NA	L. interrogans	No	NA	NA	Icterohaemorrhagiae	Icterohaemorrhagiae
46	Colombo, V C	Argentina	South America	2018	Akodon azarae	Cricetidae	Rodentia	Mammals	2	kidney	urinary	Yes	NA	NA	NA	NA	Yes	NA	NA	NA	L. interrogans	No	NA	NA	Icterohaemorrhagiae	Icterohaemorrhagiae
46	Colombo, V C	Argentina	South America	2018	Oligoryzomys nigripes	Cricetidae	Rodentia	Mammals	3	kidney	urinary	Yes	NA	NA	NA	NA	Yes	NA	NA	NA	L. interrogans	No	NA	NA	Icterohaemorrhagiae	Copenhageni
82	Gelling, M	United Kingdom	Europe	2015	Arvicola amphibius	Cricetidae	Rodentia	Mammals	NA	urine	urinary	Yes	Yes	16s	NA	NA	NA	NA	NA	NA	L. interrogans	Yes	Yes	Yes	Icterohaemorrhagiae	Muenchen
76	Ferreira, Ana S.	Portugal	Europe	2020	Suricata suricatta	Herpestidae	Carnivora	Mammals	INIAV 37276	NA	NA	Yes	Yes	secY	NA	NA	NA	NA	NA	NA	L. interrogans	Yes	Yes	Yes	Icterohaemorrhagiae	Copenhageni
51	Cranford, Hannah M	United States	North America	2021	Urva auropunctata	Herpestidae	Carnivora	Mammals	LM244	kidney	urinary	Yes	Yes	Lipl32	NA	NA	NA	NA	NA	NA	L. interrogans	Yes	Yes	NA	Icterohaemorrhagiae	NA
51	Cranford, Hannah M	United States	North America	2021	Urva auropunctata	Herpestidae	Carnivora	Mammals	LM157	kidney	urinary	Yes	Yes	Lipl32	NA	NA	NA	NA	NA	NA	L. kirschneri	Yes	Yes	NA	Icterohaemorrhagiae	NA
199	Shiokawa, Kanae	Saint Kitts and Nevis	Central America	2019	Herpestes auropunctatus	Herpestidae	Carnivora	Mammals	SK-MG-1	kidney	urinary	Yes	NA	NA	NA	NA	NA	NA	NA	Yes	L. interrogans	Yes	Yes	NA	Icterohaemorrhagiae	NA
199	Shiokawa, Kanae	Saint Kitts and Nevis	Central America	2019	Herpestes auropunctatus	Herpestidae	Carnivora	Mammals	SK-MG-2	kidney	urinary	Yes	NA	NA	NA	NA	NA	NA	NA	Yes	L. interrogans	Yes	Yes	NA	Icterohaemorrhagiae	NA
76	Ferreira, Ana S.	Portugal	Europe	2020	Callithrix jacchus	Callitrichidae	Primates	Mammals	INIAV 17191	NA	NA	Yes	Yes	secY	NA	NA	NA	NA	NA	NA	L. interrogans	Yes	Yes	Yes	Icterohaemorrhagiae	Copenhageni
76	Ferreira, Ana S.	Portugal	Europe	2020	Dolichotis patagonum	Caviidae	Rodentia	Mammals	INIAV 36840	NA	NA	Yes	Yes	secY	NA	NA	NA	Yes	NA	NA	L. interrogans	Yes	Yes	Yes	Icterohaemorrhagiae	Copenhageni
76	Ferreira, Ana S.	Portugal	Europe	2020	Lemur catta	Lemuridae	Primates	Mammals	INIAV 3847	NA	NA	Yes	Yes	secY	NA	NA	NA	NA	NA	NA	L. interrogans	Yes	Yes	Yes	Icterohaemorrhagiae	Copenhageni
113	Kremer, F S	Brazil	South America	2016	Cavia aperea	Caviidae	Rodentia	Mammals	Prea	NA	NA	Yes	NA	NA	NA	NA	NA	Yes	NA	NA	L. interrogans	No	NA	NA	Icterohaemorrhagiae	NA
113	Kremer, F S	Brazil	South America	2016	Hydrochaeris hydrochaeris	Caviidae	Rodentia	Mammals	Capivara	NA	NA	Yes	NA	NA	NA	NA	NA	Yes	NA	NA	L. interrogans	No	NA	NA	Icterohaemorrhagiae	NA
121	Li, S	China	Asia	2013	Apodemus agrarius	Muridae	Rodentia	Mammals	JP13	kidney	urinary	Yes	NA	NA	NA	NA	NA	Yes	NA	NA	L. interrogans	Yes	Yes	NA	Icterohaemorrhagiae	Lai
121	Li, S	China	Asia	2013	Apodemus agrarius	Muridae	Rodentia	Mammals	JP15	kidney	urinary	Yes	NA	NA	NA	NA	NA	Yes	NA	NA	L. interrogans	Yes	Yes	NA	Icterohaemorrhagiae	Lai
121	Li, S	China	Asia	2013	Apodemus agrarius	Muridae	Rodentia	Mammals	JP19	kidney	urinary	Yes	NA	NA	NA	NA	NA	Yes	NA	NA	L. interrogans	Yes	Yes	NA	Icterohaemorrhagiae	Lai
121	Li, S	China	Asia	2013	Apodemus agrarius	Muridae	Rodentia	Mammals	JP62	kidney	urinary	Yes	NA	NA	NA	NA	NA	Yes	NA	NA	L. interrogans	Yes	Yes	NA	Icterohaemorrhagiae	Lai
122	Li, S J	China	Asia	2013	Apodemus agrarius	Muridae	Rodentia	Mammals	JP13	kidney	urinary	Yes	Yes	G1/G2	NA	NA	Yes	NA	NA	NA	L. interrogans	No	NA	NA	Icterohaemorrhagiae	Lai
122	Li, S J	China	Asia	2013	Apodemus agrarius	Muridae	Rodentia	Mammals	JP15	kidney	urinary	Yes	Yes	G1/G2	NA	NA	Yes	NA	NA	NA	L. interrogans	No	NA	NA	Icterohaemorrhagiae	Lai
122	Li, S J	China	Asia	2013	Apodemus agrarius	Muridae	Rodentia	Mammals	JP19	kidney	urinary	Yes	Yes	G1/G2	NA	NA	Yes	NA	NA	NA	L. interrogans	No	NA	NA	Icterohaemorrhagiae	Lai
122	Li, S J	China	Asia	2013	Apodemus agrarius	Muridae	Rodentia	Mammals	LP62	kidney	urinary	Yes	Yes	G1/G2	NA	NA	Yes	NA	NA	NA	L. interrogans	No	NA	NA	Icterohaemorrhagiae	Lai
161	Obusan, Marie Christine M.	Philippines	Asia	2019	Lagenodelphis hosei	Delphinidae	Cetacea	Mammals	4KT1.2	NA	NA	Yes	Yes	16S	NA	NA	NA	NA	NA	NA	L. interrogans	No	NA	NA	Icterohaemorrhagiae	Copenhageni
161	Obusan, Marie Christine M.	Philippines	Asia	2020	Peponecaphala electra	Delphinidae	Cetacea	Mammals	6KT1.2	NA	NA	Yes	Yes	16S	NA	NA	NA	NA	NA	NA	L. interrogans	No	NA	NA	Icterohaemorrhagiae	Copenhageni
170	Peláez Sanchez, Ronald Guillermo	Colombia	South America	2016	Cebus capucinus	Cebidae	Primates	Mammals	C35	NA	NA	Yes	Yes	Amidohidrolase gene	NA	NA	NA	Yes	Yes	NA	L. interrogans	Yes	NA	Yes	Icterohaemorrhagiae	Copenhageni
170	Peláez Sanchez, Ronald Guillermo	Colombia	South America	2016	Cebus capucinus	Cebidae	Primates	Mammals	C45	NA	NA	Yes	Yes	Amidohidrolase gene	NA	NA	NA	Yes	Yes	NA	L. interrogans	Yes	NA	Yes	Icterohaemorrhagiae	Copenhageni
170	Peláez Sanchez, Ronald Guillermo	Colombia	South America	2016	Cebus capucinus	Cebidae	Primates	Mammals	C8011	NA	NA	Yes	Yes	Amidohidrolase gene	NA	NA	NA	Yes	Yes	NA	L. interrogans	Yes	NA	Yes	Icterohaemorrhagiae	Copenhageni
170	Peláez Sanchez, Ronald Guillermo	Colombia	South America	2016	Cebus capucinus	Cebidae	Primates	Mammals	C51849	NA	NA	Yes	Yes	Amidohidrolase gene	NA	NA	NA	Yes	Yes	NA	L. interrogans	Yes	NA	Yes	Icterohaemorrhagiae	Copenhageni
240	Zhang, Cuicai	China	Asia	2019	Apodemus agrarius	Muridae	Rodentia	Mammals	LJ124	kidney	urinary	Yes	Yes	16S	NA	NA	NA	Yes	NA	NA	L. interrogans	Yes	Yes	NA	Icterohaemorrhagiae	NA
240	Zhang, Cuicai	China	Asia	2019	Apodemus agrarius	Muridae	Rodentia	Mammals	LJ126	kidney	urinary	Yes	Yes	16S	NA	NA	NA	Yes	NA	NA	L. interrogans	Yes	Yes	NA	Icterohaemorrhagiae	NA
240	Zhang, Cuicai	China	Asia	2019	Apodemus agrarius	Muridae	Rodentia	Mammals	LJ129	kidney	urinary	Yes	Yes	16S	NA	NA	NA	Yes	NA	NA	L. interrogans	Yes	Yes	NA	Icterohaemorrhagiae	NA
240	Zhang, Cuicai	China	Asia	2019	Apodemus agrarius	Muridae	Rodentia	Mammals	LJ130	kidney	urinary	Yes	Yes	16S	NA	NA	NA	Yes	NA	NA	L. interrogans	Yes	Yes	NA	Icterohaemorrhagiae	NA
240	Zhang, Cuicai	China	Asia	2019	Apodemus agrarius	Muridae	Rodentia	Mammals	LJ131	kidney	urinary	Yes	Yes	16S	NA	NA	NA	Yes	NA	NA	L. interrogans	Yes	Yes	NA	Icterohaemorrhagiae	NA
240	Zhang, Cuicai	China	Asia	2019	Apodemus agrarius	Muridae	Rodentia	Mammals	LJ139	kidney	urinary	Yes	Yes	16S	NA	NA	NA	Yes	NA	NA	L. interrogans	Yes	Yes	NA	Icterohaemorrhagiae	NA
240	Zhang, Cuicai	China	Asia	2019	Apodemus agrarius	Muridae	Rodentia	Mammals	LJ140	kidney	urinary	Yes	Yes	16S	NA	NA	NA	Yes	NA	NA	L. interrogans	Yes	Yes	NA	Icterohaemorrhagiae	NA
240	Zhang, Cuicai	China	Asia	2019	Apodemus agrarius	Muridae	Rodentia	Mammals	LJ141	kidney	urinary	Yes	Yes	16S	NA	NA	NA	Yes	NA	NA	L. interrogans	Yes	Yes	NA	Icterohaemorrhagiae	NA
240	Zhang, Cuicai	China	Asia	2019	Apodemus agrarius	Muridae	Rodentia	Mammals	LJ142	kidney	urinary	Yes	Yes	16S	NA	NA	NA	Yes	NA	NA	L. interrogans	Yes	Yes	NA	Icterohaemorrhagiae	NA
240	Zhang, Cuicai	China	Asia	2019	Apodemus agrarius	Muridae	Rodentia	Mammals	LJ153	kidney	urinary	Yes	Yes	16S	NA	NA	NA	Yes	NA	NA	L. interrogans	Yes	Yes	NA	Icterohaemorrhagiae	NA
240	Zhang, Cuicai	China	Asia	2019	Apodemus agrarius	Muridae	Rodentia	Mammals	LJ155	kidney	urinary	Yes	Yes	16S	NA	NA	NA	Yes	NA	NA	L. interrogans	Yes	Yes	NA	Icterohaemorrhagiae	NA
240	Zhang, Cuicai	China	Asia	2019	Apodemus agrarius	Muridae	Rodentia	Mammals	LJ156	kidney	urinary	Yes	Yes	16S	NA	NA	NA	Yes	NA	NA	L. interrogans	Yes	Yes	NA	Icterohaemorrhagiae	NA
240	Zhang, Cuicai	China	Asia	2019	Apodemus agrarius	Muridae	Rodentia	Mammals	LJ157	kidney	urinary	Yes	Yes	16S	NA	NA	NA	Yes	NA	NA	L. interrogans	Yes	Yes	NA	Icterohaemorrhagiae	NA
240	Zhang, Cuicai	China	Asia	2019	Apodemus agrarius	Muridae	Rodentia	Mammals	LJ158	kidney	urinary	Yes	Yes	16S	NA	NA	NA	Yes	NA	NA	L. interrogans	Yes	Yes	NA	Icterohaemorrhagiae	NA
240	Zhang, Cuicai	China	Asia	2019	Apodemus agrarius	Muridae	Rodentia	Mammals	LJ161	kidney	urinary	Yes	Yes	16S	NA	NA	NA	Yes	NA	NA	L. interrogans	Yes	Yes	NA	Icterohaemorrhagiae	NA
240	Zhang, Cuicai	China	Asia	2019	Apodemus agrarius	Muridae	Rodentia	Mammals	LJ162	kidney	urinary	Yes	Yes	16S	NA	NA	NA	Yes	NA	NA	L. interrogans	Yes	Yes	NA	Icterohaemorrhagiae	NA
240	Zhang, Cuicai	China	Asia	2019	Apodemus agrarius	Muridae	Rodentia	Mammals	LJ163	kidney	urinary	Yes	Yes	16S	NA	NA	NA	Yes	NA	NA	L. interrogans	Yes	Yes	NA	Icterohaemorrhagiae	NA
240	Zhang, Cuicai	China	Asia	2019	Apodemus agrarius	Muridae	Rodentia	Mammals	LJ164	kidney	urinary	Yes	Yes	16S	NA	NA	NA	Yes	NA	NA	L. interrogans	Yes	Yes	NA	Icterohaemorrhagiae	NA
240	Zhang, Cuicai	China	Asia	2019	Apodemus agrarius	Muridae	Rodentia	Mammals	LJ166	kidney	urinary	Yes	Yes	16S	NA	NA	NA	Yes	NA	NA	L. interrogans	Yes	Yes	NA	Icterohaemorrhagiae	NA
240	Zhang, Cuicai	China	Asia	2019	Apodemus agrarius	Muridae	Rodentia	Mammals	LJ168	kidney	urinary	Yes	Yes	16S	NA	NA	NA	Yes	NA	NA	L. interrogans	Yes	Yes	NA	Icterohaemorrhagiae	NA
240	Zhang, Cuicai	China	Asia	2019	Apodemus agrarius	Muridae	Rodentia	Mammals	LJ169	kidney	urinary	Yes	Yes	16S	NA	NA	NA	Yes	NA	NA	L. interrogans	Yes	Yes	NA	Icterohaemorrhagiae	NA
240	Zhang, Cuicai	China	Asia	2019	Apodemus agrarius	Muridae	Rodentia	Mammals	LJ170	kidney	urinary	Yes	Yes	16S	NA	NA	NA	Yes	NA	NA	L. interrogans	Yes	Yes	NA	Icterohaemorrhagiae	NA
240	Zhang, Cuicai	China	Asia	2019	Apodemus agrarius	Muridae	Rodentia	Mammals	LJ171	kidney	urinary	Yes	Yes	16S	NA	NA	NA	Yes	NA	NA	L. interrogans	Yes	Yes	NA	Icterohaemorrhagiae	NA
240	Zhang, Cuicai	China	Asia	2019	Apodemus agrarius	Muridae	Rodentia	Mammals	LJ173	kidney	urinary	Yes	Yes	16S	NA	NA	NA	Yes	NA	NA	L. interrogans	Yes	Yes	NA	Icterohaemorrhagiae	NA
240	Zhang, Cuicai	China	Asia	2019	Apodemus agrarius	Muridae	Rodentia	Mammals	LJ174	kidney	urinary	Yes	Yes	16S	NA	NA	NA	Yes	NA	NA	L. interrogans	Yes	Yes	NA	Icterohaemorrhagiae	NA
240	Zhang, Cuicai	China	Asia	2019	Apodemus agrarius	Muridae	Rodentia	Mammals	LJ194	kidney	urinary	Yes	Yes	16S	NA	NA	NA	Yes	NA	NA	L. interrogans	Yes	Yes	NA	Icterohaemorrhagiae	NA
240	Zhang, Cuicai	China	Asia	2019	Apodemus agrarius	Muridae	Rodentia	Mammals	LJ195	kidney	urinary	Yes	Yes	16S	NA	NA	NA	Yes	NA	NA	L. interrogans	Yes	Yes	NA	Icterohaemorrhagiae	NA
240	Zhang, Cuicai	China	Asia	2019	Apodemus agrarius	Muridae	Rodentia	Mammals	LJ196	kidney	urinary	Yes	Yes	16S	NA	NA	NA	Yes	NA	NA	L. interrogans	Yes	Yes	NA	Icterohaemorrhagiae	NA
240	Zhang, Cuicai	China	Asia	2019	Apodemus agrarius	Muridae	Rodentia	Mammals	LJ197	kidney	urinary	Yes	Yes	16S	NA	NA	NA	Yes	NA	NA	L. interrogans	Yes	Yes	NA	Icterohaemorrhagiae	NA
240	Zhang, Cuicai	China	Asia	2019	Apodemus agrarius	Muridae	Rodentia	Mammals	LJ198	kidney	urinary	Yes	Yes	16S	NA	NA	NA	Yes	NA	NA	L. interrogans	Yes	Yes	NA	Icterohaemorrhagiae	NA
240	Zhang, Cuicai	China	Asia	2019	Apodemus agrarius	Muridae	Rodentia	Mammals	LJ199	kidney	urinary	Yes	Yes	16S	NA	NA	NA	Yes	NA	NA	L. interrogans	Yes	Yes	NA	Icterohaemorrhagiae	NA
240	Zhang, Cuicai	China	Asia	2019	Apodemus agrarius	Muridae	Rodentia	Mammals	LJ20	kidney	urinary	Yes	Yes	16S	NA	NA	NA	Yes	NA	NA	L. interrogans	Yes	Yes	NA	Icterohaemorrhagiae	NA
240	Zhang, Cuicai	China	Asia	2019	Apodemus agrarius	Muridae	Rodentia	Mammals	LJ200	kidney	urinary	Yes	Yes	16S	NA	NA	NA	Yes	NA	NA	L. interrogans	Yes	Yes	NA	Icterohaemorrhagiae	NA
240	Zhang, Cuicai	China	Asia	2019	Apodemus agrarius	Muridae	Rodentia	Mammals	LJ201	kidney	urinary	Yes	Yes	16S	NA	NA	NA	Yes	NA	NA	L. interrogans	Yes	Yes	NA	Icterohaemorrhagiae	NA
240	Zhang, Cuicai	China	Asia	2019	Apodemus agrarius	Muridae	Rodentia	Mammals	LJ203	kidney	urinary	Yes	Yes	16S	NA	NA	NA	Yes	NA	NA	L. interrogans	Yes	Yes	NA	Icterohaemorrhagiae	NA
240	Zhang, Cuicai	China	Asia	2019	Apodemus agrarius	Muridae	Rodentia	Mammals	LJ204	kidney	urinary	Yes	Yes	16S	NA	NA	NA	Yes	NA	NA	L. interrogans	Yes	Yes	NA	Icterohaemorrhagiae	NA
240	Zhang, Cuicai	China	Asia	2019	Apodemus agrarius	Muridae	Rodentia	Mammals	LJ205	kidney	urinary	Yes	Yes	16S	NA	NA	NA	Yes	NA	NA	L. interrogans	Yes	Yes	NA	Icterohaemorrhagiae	NA
240	Zhang, Cuicai	China	Asia	2019	Apodemus agrarius	Muridae	Rodentia	Mammals	LJ206	kidney	urinary	Yes	Yes	16S	NA	NA	NA	Yes	NA	NA	L. interrogans	Yes	Yes	NA	Icterohaemorrhagiae	NA
240	Zhang, Cuicai	China	Asia	2019	Apodemus agrarius	Muridae	Rodentia	Mammals	LJ207	kidney	urinary	Yes	Yes	16S	NA	NA	NA	Yes	NA	NA	L. interrogans	Yes	Yes	NA	Icterohaemorrhagiae	NA
240	Zhang, Cuicai	China	Asia	2019	Apodemus agrarius	Muridae	Rodentia	Mammals	LJ208	kidney	urinary	Yes	Yes	16S	NA	NA	NA	Yes	NA	NA	L. interrogans	Yes	Yes	NA	Icterohaemorrhagiae	NA
240	Zhang, Cuicai	China	Asia	2019	Apodemus agrarius	Muridae	Rodentia	Mammals	LJ209	kidney	urinary	Yes	Yes	16S	NA	NA	NA	Yes	NA	NA	L. interrogans	Yes	Yes	NA	Icterohaemorrhagiae	NA
240	Zhang, Cuicai	China	Asia	2019	Apodemus agrarius	Muridae	Rodentia	Mammals	LJ21	kidney	urinary	Yes	Yes	16S	NA	NA	NA	Yes	NA	NA	L. interrogans	Yes	Yes	NA	Icterohaemorrhagiae	NA
240	Zhang, Cuicai	China	Asia	2019	Apodemus agrarius	Muridae	Rodentia	Mammals	LJ210	kidney	urinary	Yes	Yes	16S	NA	NA	NA	Yes	NA	NA	L. interrogans	Yes	Yes	NA	Icterohaemorrhagiae	NA
240	Zhang, Cuicai	China	Asia	2019	Apodemus agrarius	Muridae	Rodentia	Mammals	LJ211	kidney	urinary	Yes	Yes	16S	NA	NA	NA	Yes	NA	NA	L. interrogans	Yes	Yes	NA	Icterohaemorrhagiae	NA
240	Zhang, Cuicai	China	Asia	2019	Apodemus agrarius	Muridae	Rodentia	Mammals	LJ212	kidney	urinary	Yes	Yes	16S	NA	NA	NA	Yes	NA	NA	L. interrogans	Yes	Yes	NA	Icterohaemorrhagiae	NA
240	Zhang, Cuicai	China	Asia	2019	Apodemus agrarius	Muridae	Rodentia	Mammals	LJ215	kidney	urinary	Yes	Yes	16S	NA	NA	NA	Yes	NA	NA	L. interrogans	Yes	Yes	NA	Icterohaemorrhagiae	NA
209	Szonyi, Barbara	Colombia	South America	2011	Cebus albifrons	Cebidae	Primates	Mammals	NA	blood	blood	Yes	NA	NA	NA	NA	NA	Yes	NA	NA	L. interrogans	No	NA	NA	Icterohaemorrhagiae	NA
209	Szonyi, Barbara	Colombia	South America	2011	Cebus albifrons	Cebidae	Primates	Mammals	NA	blood	blood	Yes	NA	NA	NA	NA	NA	Yes	NA	NA	L. interrogans	No	NA	NA	Icterohaemorrhagiae	NA
209	Szonyi, Barbara	Colombia	South America	2011	Cebus albifrons	Cebidae	Primates	Mammals	NA	blood	blood	Yes	NA	NA	NA	NA	NA	Yes	NA	NA	L. interrogans	No	NA	NA	Icterohaemorrhagiae	NA
209	Szonyi, Barbara	Colombia	South America	2011	Cebus albifrons	Cebidae	Primates	Mammals	NA	blood	blood	Yes	NA	NA	NA	NA	NA	Yes	NA	NA	L. interrogans	No	NA	NA	Icterohaemorrhagiae	NA
209	Szonyi, Barbara	Colombia	South America	2011	Cebus albifrons	Cebidae	Primates	Mammals	NA	blood	blood	Yes	NA	NA	NA	NA	NA	Yes	NA	NA	L. interrogans	No	NA	NA	Icterohaemorrhagiae	NA
209	Szonyi, Barbara	Colombia	South America	2011	Cebus albifrons	Cebidae	Primates	Mammals	NA	blood	blood	Yes	NA	NA	NA	NA	NA	Yes	NA	NA	L. interrogans	No	NA	NA	Icterohaemorrhagiae	NA
209	Szonyi, Barbara	Colombia	South America	2011	Cebus albifrons	Cebidae	Primates	Mammals	NA	blood	blood	Yes	NA	NA	NA	NA	NA	Yes	NA	NA	L. interrogans	No	NA	NA	Icterohaemorrhagiae	NA
209	Szonyi, Barbara	Colombia	South America	2011	Cebus albifrons	Cebidae	Primates	Mammals	NA	blood	blood	Yes	NA	NA	NA	NA	NA	Yes	NA	NA	L. interrogans	No	NA	NA	Icterohaemorrhagiae	NA
209	Szonyi, Barbara	Colombia	South America	2011	Cebus albifrons	Cebidae	Primates	Mammals	NA	blood	blood	Yes	NA	NA	NA	NA	NA	Yes	NA	NA	L. interrogans	No	NA	NA	Icterohaemorrhagiae	NA
209	Szonyi, Barbara	Colombia	South America	2011	Cebus albifrons	Cebidae	Primates	Mammals	NA	blood	blood	Yes	NA	NA	NA	NA	NA	Yes	NA	NA	L. interrogans	No	NA	NA	Icterohaemorrhagiae	NA
209	Szonyi, Barbara	Colombia	South America	2011	Cebus albifrons	Cebidae	Primates	Mammals	NA	blood	blood	Yes	NA	NA	NA	NA	NA	Yes	NA	NA	L. interrogans	No	NA	NA	Icterohaemorrhagiae	NA
209	Szonyi, Barbara	Colombia	South America	2011	Cebus albifrons	Cebidae	Primates	Mammals	NA	blood	blood	Yes	NA	NA	NA	NA	NA	Yes	NA	NA	L. interrogans	No	NA	NA	Icterohaemorrhagiae	NA
209	Szonyi, Barbara	Colombia	South America	2011	Cebus albifrons	Cebidae	Primates	Mammals	NA	blood	blood	Yes	NA	NA	NA	NA	NA	Yes	NA	NA	L. interrogans	No	NA	NA	Icterohaemorrhagiae	NA
209	Szonyi, Barbara	Colombia	South America	2011	Cebus apella	Cebidae	Primates	Mammals	NA	blood	blood	Yes	NA	NA	NA	NA	NA	Yes	NA	NA	L. interrogans	No	NA	NA	Icterohaemorrhagiae	NA
209	Szonyi, Barbara	Colombia	South America	2011	Cebus capucinus	Cebidae	Primates	Mammals	NA	blood	blood	Yes	NA	NA	NA	NA	NA	Yes	NA	NA	L. interrogans	No	NA	NA	Icterohaemorrhagiae	NA
209	Szonyi, Barbara	Colombia	South America	2011	Cebus capucinus	Cebidae	Primates	Mammals	NA	blood	blood	Yes	NA	NA	NA	NA	NA	Yes	NA	NA	L. interrogans	No	NA	NA	Icterohaemorrhagiae	NA
240	Zhang, Cuicai	China	Asia	2019	Apodemus agrarius	Muridae	Rodentia	Mammals	LJ216	kidney	urinary	Yes	Yes	16S	NA	NA	NA	Yes	NA	NA	L. interrogans	Yes	Yes	NA	Icterohaemorrhagiae	NA
240	Zhang, Cuicai	China	Asia	2019	Apodemus agrarius	Muridae	Rodentia	Mammals	LJ218	kidney	urinary	Yes	Yes	16S	NA	NA	NA	Yes	NA	NA	L. interrogans	Yes	Yes	NA	Icterohaemorrhagiae	NA
240	Zhang, Cuicai	China	Asia	2019	Apodemus agrarius	Muridae	Rodentia	Mammals	LJ219	kidney	urinary	Yes	Yes	16S	NA	NA	NA	Yes	NA	NA	L. interrogans	Yes	Yes	NA	Icterohaemorrhagiae	NA
240	Zhang, Cuicai	China	Asia	2019	Apodemus agrarius	Muridae	Rodentia	Mammals	LJ22	kidney	urinary	Yes	Yes	16S	NA	NA	NA	Yes	NA	NA	L. interrogans	Yes	Yes	NA	Icterohaemorrhagiae	NA
240	Zhang, Cuicai	China	Asia	2019	Apodemus agrarius	Muridae	Rodentia	Mammals	LJ221	kidney	urinary	Yes	Yes	16S	NA	NA	NA	Yes	NA	NA	L. interrogans	Yes	Yes	NA	Icterohaemorrhagiae	NA
240	Zhang, Cuicai	China	Asia	2019	Apodemus agrarius	Muridae	Rodentia	Mammals	LJ222	kidney	urinary	Yes	Yes	16S	NA	NA	NA	Yes	NA	NA	L. interrogans	Yes	Yes	NA	Icterohaemorrhagiae	NA
240	Zhang, Cuicai	China	Asia	2019	Apodemus agrarius	Muridae	Rodentia	Mammals	LJ223	kidney	urinary	Yes	Yes	16S	NA	NA	NA	Yes	NA	NA	L. interrogans	Yes	Yes	NA	Icterohaemorrhagiae	NA
240	Zhang, Cuicai	China	Asia	2019	Apodemus agrarius	Muridae	Rodentia	Mammals	LJ224	kidney	urinary	Yes	Yes	16S	NA	NA	NA	Yes	NA	NA	L. interrogans	Yes	Yes	NA	Icterohaemorrhagiae	NA
240	Zhang, Cuicai	China	Asia	2019	Apodemus agrarius	Muridae	Rodentia	Mammals	LJ225	kidney	urinary	Yes	Yes	16S	NA	NA	NA	Yes	NA	NA	L. interrogans	Yes	Yes	NA	Icterohaemorrhagiae	NA
240	Zhang, Cuicai	China	Asia	2019	Apodemus agrarius	Muridae	Rodentia	Mammals	LJ226	kidney	urinary	Yes	Yes	16S	NA	NA	NA	Yes	NA	NA	L. interrogans	Yes	Yes	NA	Icterohaemorrhagiae	NA
240	Zhang, Cuicai	China	Asia	2019	Apodemus agrarius	Muridae	Rodentia	Mammals	LJ228	kidney	urinary	Yes	Yes	16S	NA	NA	NA	Yes	NA	NA	L. interrogans	Yes	Yes	NA	Icterohaemorrhagiae	NA
240	Zhang, Cuicai	China	Asia	2019	Apodemus agrarius	Muridae	Rodentia	Mammals	LJ229	kidney	urinary	Yes	Yes	16S	NA	NA	NA	Yes	NA	NA	L. interrogans	Yes	Yes	NA	Icterohaemorrhagiae	NA
240	Zhang, Cuicai	China	Asia	2019	Apodemus agrarius	Muridae	Rodentia	Mammals	LJ23	kidney	urinary	Yes	Yes	16S	NA	NA	NA	Yes	NA	NA	L. interrogans	Yes	Yes	NA	Icterohaemorrhagiae	NA
240	Zhang, Cuicai	China	Asia	2019	Apodemus agrarius	Muridae	Rodentia	Mammals	LJ231	kidney	urinary	Yes	Yes	16S	NA	NA	NA	Yes	NA	NA	L. interrogans	Yes	Yes	NA	Icterohaemorrhagiae	NA
240	Zhang, Cuicai	China	Asia	2019	Apodemus agrarius	Muridae	Rodentia	Mammals	LJ232	kidney	urinary	Yes	Yes	16S	NA	NA	NA	Yes	NA	NA	L. interrogans	Yes	Yes	NA	Icterohaemorrhagiae	NA
240	Zhang, Cuicai	China	Asia	2019	Apodemus agrarius	Muridae	Rodentia	Mammals	LJ234	kidney	urinary	Yes	Yes	16S	NA	NA	NA	Yes	NA	NA	L. interrogans	Yes	Yes	NA	Icterohaemorrhagiae	NA
240	Zhang, Cuicai	China	Asia	2019	Apodemus agrarius	Muridae	Rodentia	Mammals	LJ235	kidney	urinary	Yes	Yes	16S	NA	NA	NA	Yes	NA	NA	L. interrogans	Yes	Yes	NA	Icterohaemorrhagiae	NA
240	Zhang, Cuicai	China	Asia	2019	Apodemus agrarius	Muridae	Rodentia	Mammals	LJ25	kidney	urinary	Yes	Yes	16S	NA	NA	NA	Yes	NA	NA	L. interrogans	Yes	Yes	NA	Icterohaemorrhagiae	NA
240	Zhang, Cuicai	China	Asia	2019	Apodemus agrarius	Muridae	Rodentia	Mammals	LJ26	kidney	urinary	Yes	Yes	16S	NA	NA	NA	Yes	NA	NA	L. interrogans	Yes	Yes	NA	Icterohaemorrhagiae	NA
240	Zhang, Cuicai	China	Asia	2019	Apodemus agrarius	Muridae	Rodentia	Mammals	LJ27	kidney	urinary	Yes	Yes	16S	NA	NA	NA	Yes	NA	NA	L. interrogans	Yes	Yes	NA	Icterohaemorrhagiae	NA
240	Zhang, Cuicai	China	Asia	2019	Apodemus agrarius	Muridae	Rodentia	Mammals	LJ28	kidney	urinary	Yes	Yes	16S	NA	NA	NA	Yes	NA	NA	L. interrogans	Yes	Yes	NA	Icterohaemorrhagiae	NA
240	Zhang, Cuicai	China	Asia	2019	Apodemus agrarius	Muridae	Rodentia	Mammals	LJ29	kidney	urinary	Yes	Yes	16S	NA	NA	NA	Yes	NA	NA	L. interrogans	Yes	Yes	NA	Icterohaemorrhagiae	NA
240	Zhang, Cuicai	China	Asia	2019	Apodemus agrarius	Muridae	Rodentia	Mammals	LJ35	kidney	urinary	Yes	Yes	16S	NA	NA	NA	Yes	NA	NA	L. interrogans	Yes	Yes	NA	Icterohaemorrhagiae	NA
240	Zhang, Cuicai	China	Asia	2019	Apodemus agrarius	Muridae	Rodentia	Mammals	LJ61	kidney	urinary	Yes	Yes	16S	NA	NA	NA	Yes	NA	NA	L. interrogans	Yes	Yes	NA	Icterohaemorrhagiae	NA
240	Zhang, Cuicai	China	Asia	2019	Apodemus agrarius	Muridae	Rodentia	Mammals	LJ62	kidney	urinary	Yes	Yes	16S	NA	NA	NA	Yes	NA	NA	L. interrogans	Yes	Yes	NA	Icterohaemorrhagiae	NA
240	Zhang, Cuicai	China	Asia	2019	Apodemus agrarius	Muridae	Rodentia	Mammals	LJ72	kidney	urinary	Yes	Yes	16S	NA	NA	NA	Yes	NA	NA	L. interrogans	Yes	Yes	NA	Icterohaemorrhagiae	NA
240	Zhang, Cuicai	China	Asia	2019	Apodemus agrarius	Muridae	Rodentia	Mammals	LJ73	kidney	urinary	Yes	Yes	16S	NA	NA	NA	Yes	NA	NA	L. interrogans	Yes	Yes	NA	Icterohaemorrhagiae	NA
240	Zhang, Cuicai	China	Asia	2019	Apodemus agrarius	Muridae	Rodentia	Mammals	LJ77	kidney	urinary	Yes	Yes	16S	NA	NA	NA	Yes	NA	NA	L. interrogans	Yes	Yes	NA	Icterohaemorrhagiae	NA
240	Zhang, Cuicai	China	Asia	2019	Apodemus agrarius	Muridae	Rodentia	Mammals	LJ80	kidney	urinary	Yes	Yes	16S	NA	NA	NA	Yes	NA	NA	L. interrogans	Yes	Yes	NA	Icterohaemorrhagiae	NA
240	Zhang, Cuicai	China	Asia	2019	Apodemus agrarius	Muridae	Rodentia	Mammals	LJ81	kidney	urinary	Yes	Yes	16S	NA	NA	NA	Yes	NA	NA	L. interrogans	Yes	Yes	NA	Icterohaemorrhagiae	NA
240	Zhang, Cuicai	China	Asia	2019	Apodemus agrarius	Muridae	Rodentia	Mammals	LJ85	kidney	urinary	Yes	Yes	16S	NA	NA	NA	Yes	NA	NA	L. interrogans	Yes	Yes	NA	Icterohaemorrhagiae	NA
240	Zhang, Cuicai	China	Asia	2019	Apodemus agrarius	Muridae	Rodentia	Mammals	LJ86	kidney	urinary	Yes	Yes	16S	NA	NA	NA	Yes	NA	NA	L. interrogans	Yes	Yes	NA	Icterohaemorrhagiae	NA
240	Zhang, Cuicai	China	Asia	2019	Apodemus agrarius	Muridae	Rodentia	Mammals	LJ87	kidney	urinary	Yes	Yes	16S	NA	NA	NA	Yes	NA	NA	L. interrogans	Yes	Yes	NA	Icterohaemorrhagiae	NA
240	Zhang, Cuicai	China	Asia	2019	Apodemus agrarius	Muridae	Rodentia	Mammals	LJ88	kidney	urinary	Yes	Yes	16S	NA	NA	NA	Yes	NA	NA	L. interrogans	Yes	Yes	NA	Icterohaemorrhagiae	NA
240	Zhang, Cuicai	China	Asia	2019	Apodemus agrarius	Muridae	Rodentia	Mammals	LJ90	kidney	urinary	Yes	Yes	16S	NA	NA	NA	Yes	NA	NA	L. interrogans	Yes	Yes	NA	Icterohaemorrhagiae	NA
240	Zhang, Cuicai	China	Asia	2019	Apodemus agrarius	Muridae	Rodentia	Mammals	LJ91	kidney	urinary	Yes	Yes	16S	NA	NA	NA	Yes	NA	NA	L. interrogans	Yes	Yes	NA	Icterohaemorrhagiae	NA
240	Zhang, Cuicai	China	Asia	2019	Apodemus agrarius	Muridae	Rodentia	Mammals	LJ92	kidney	urinary	Yes	Yes	16S	NA	NA	NA	Yes	NA	NA	L. interrogans	Yes	Yes	NA	Icterohaemorrhagiae	NA
240	Zhang, Cuicai	China	Asia	2019	Apodemus agrarius	Muridae	Rodentia	Mammals	LJ93	kidney	urinary	Yes	Yes	16S	NA	NA	NA	Yes	NA	NA	L. interrogans	Yes	Yes	NA	Icterohaemorrhagiae	NA
240	Zhang, Cuicai	China	Asia	2019	Apodemus agrarius	Muridae	Rodentia	Mammals	NJ10	kidney	urinary	Yes	Yes	16S	NA	NA	NA	Yes	NA	NA	L. interrogans	Yes	Yes	NA	Icterohaemorrhagiae	NA
240	Zhang, Cuicai	China	Asia	2019	Apodemus agrarius	Muridae	Rodentia	Mammals	NJ100	kidney	urinary	Yes	Yes	16S	NA	NA	NA	Yes	NA	NA	L. interrogans	Yes	Yes	NA	Icterohaemorrhagiae	NA
240	Zhang, Cuicai	China	Asia	2019	Apodemus agrarius	Muridae	Rodentia	Mammals	NJ101	kidney	urinary	Yes	Yes	16S	NA	NA	NA	Yes	NA	NA	L. interrogans	Yes	Yes	NA	Icterohaemorrhagiae	NA
240	Zhang, Cuicai	China	Asia	2019	Apodemus agrarius	Muridae	Rodentia	Mammals	NJ102	kidney	urinary	Yes	Yes	16S	NA	NA	NA	Yes	NA	NA	L. interrogans	Yes	Yes	NA	Icterohaemorrhagiae	NA
240	Zhang, Cuicai	China	Asia	2019	Apodemus agrarius	Muridae	Rodentia	Mammals	NJ104	kidney	urinary	Yes	Yes	16S	NA	NA	NA	Yes	NA	NA	L. interrogans	Yes	Yes	NA	Icterohaemorrhagiae	NA
240	Zhang, Cuicai	China	Asia	2019	Apodemus agrarius	Muridae	Rodentia	Mammals	NJ105	kidney	urinary	Yes	Yes	16S	NA	NA	NA	Yes	NA	NA	L. interrogans	Yes	Yes	NA	Icterohaemorrhagiae	NA
240	Zhang, Cuicai	China	Asia	2019	Apodemus agrarius	Muridae	Rodentia	Mammals	NJ106	kidney	urinary	Yes	Yes	16S	NA	NA	NA	Yes	NA	NA	L. interrogans	Yes	Yes	NA	Icterohaemorrhagiae	NA
240	Zhang, Cuicai	China	Asia	2019	Apodemus agrarius	Muridae	Rodentia	Mammals	NJ108	kidney	urinary	Yes	Yes	16S	NA	NA	NA	Yes	NA	NA	L. interrogans	Yes	Yes	NA	Icterohaemorrhagiae	NA
240	Zhang, Cuicai	China	Asia	2019	Apodemus agrarius	Muridae	Rodentia	Mammals	NJ11	kidney	urinary	Yes	Yes	16S	NA	NA	NA	Yes	NA	NA	L. interrogans	Yes	Yes	NA	Icterohaemorrhagiae	NA
240	Zhang, Cuicai	China	Asia	2019	Apodemus agrarius	Muridae	Rodentia	Mammals	NJ110	kidney	urinary	Yes	Yes	16S	NA	NA	NA	Yes	NA	NA	L. interrogans	Yes	Yes	NA	Icterohaemorrhagiae	NA
240	Zhang, Cuicai	China	Asia	2019	Apodemus agrarius	Muridae	Rodentia	Mammals	NJ112	kidney	urinary	Yes	Yes	16S	NA	NA	NA	Yes	NA	NA	L. interrogans	Yes	Yes	NA	Icterohaemorrhagiae	NA
240	Zhang, Cuicai	China	Asia	2019	Apodemus agrarius	Muridae	Rodentia	Mammals	NJ113	kidney	urinary	Yes	Yes	16S	NA	NA	NA	Yes	NA	NA	L. interrogans	Yes	Yes	NA	Icterohaemorrhagiae	NA
240	Zhang, Cuicai	China	Asia	2019	Apodemus agrarius	Muridae	Rodentia	Mammals	NJ114	kidney	urinary	Yes	Yes	16S	NA	NA	NA	Yes	NA	NA	L. interrogans	Yes	Yes	NA	Icterohaemorrhagiae	NA
240	Zhang, Cuicai	China	Asia	2019	Apodemus agrarius	Muridae	Rodentia	Mammals	NJ115	kidney	urinary	Yes	Yes	16S	NA	NA	NA	Yes	NA	NA	L. interrogans	Yes	Yes	NA	Icterohaemorrhagiae	NA
240	Zhang, Cuicai	China	Asia	2019	Apodemus agrarius	Muridae	Rodentia	Mammals	NJ116	kidney	urinary	Yes	Yes	16S	NA	NA	NA	Yes	NA	NA	L. interrogans	Yes	Yes	NA	Icterohaemorrhagiae	NA
240	Zhang, Cuicai	China	Asia	2019	Apodemus agrarius	Muridae	Rodentia	Mammals	NJ117	kidney	urinary	Yes	Yes	16S	NA	NA	NA	Yes	NA	NA	L. interrogans	Yes	Yes	NA	Icterohaemorrhagiae	NA
240	Zhang, Cuicai	China	Asia	2019	Apodemus agrarius	Muridae	Rodentia	Mammals	NJ118	kidney	urinary	Yes	Yes	16S	NA	NA	NA	Yes	NA	NA	L. interrogans	Yes	Yes	NA	Icterohaemorrhagiae	NA
240	Zhang, Cuicai	China	Asia	2019	Apodemus agrarius	Muridae	Rodentia	Mammals	NJ120	kidney	urinary	Yes	Yes	16S	NA	NA	NA	Yes	NA	NA	L. interrogans	Yes	Yes	NA	Icterohaemorrhagiae	NA
240	Zhang, Cuicai	China	Asia	2019	Apodemus agrarius	Muridae	Rodentia	Mammals	NJ121	kidney	urinary	Yes	Yes	16S	NA	NA	NA	Yes	NA	NA	L. interrogans	Yes	Yes	NA	Icterohaemorrhagiae	NA
240	Zhang, Cuicai	China	Asia	2019	Apodemus agrarius	Muridae	Rodentia	Mammals	NJ122	kidney	urinary	Yes	Yes	16S	NA	NA	NA	Yes	NA	NA	L. interrogans	Yes	Yes	NA	Icterohaemorrhagiae	NA
240	Zhang, Cuicai	China	Asia	2019	Apodemus agrarius	Muridae	Rodentia	Mammals	NJ123	kidney	urinary	Yes	Yes	16S	NA	NA	NA	Yes	NA	NA	L. interrogans	Yes	Yes	NA	Icterohaemorrhagiae	NA
240	Zhang, Cuicai	China	Asia	2019	Apodemus agrarius	Muridae	Rodentia	Mammals	NJ124	kidney	urinary	Yes	Yes	16S	NA	NA	NA	Yes	NA	NA	L. interrogans	Yes	Yes	NA	Icterohaemorrhagiae	NA
240	Zhang, Cuicai	China	Asia	2019	Apodemus agrarius	Muridae	Rodentia	Mammals	NJ125	kidney	urinary	Yes	Yes	16S	NA	NA	NA	Yes	NA	NA	L. interrogans	Yes	Yes	NA	Icterohaemorrhagiae	NA
240	Zhang, Cuicai	China	Asia	2019	Apodemus agrarius	Muridae	Rodentia	Mammals	NJ126	kidney	urinary	Yes	Yes	16S	NA	NA	NA	Yes	NA	NA	L. interrogans	Yes	Yes	NA	Icterohaemorrhagiae	NA
240	Zhang, Cuicai	China	Asia	2019	Apodemus agrarius	Muridae	Rodentia	Mammals	NJ127	kidney	urinary	Yes	Yes	16S	NA	NA	NA	Yes	NA	NA	L. interrogans	Yes	Yes	NA	Icterohaemorrhagiae	NA
240	Zhang, Cuicai	China	Asia	2019	Apodemus agrarius	Muridae	Rodentia	Mammals	NJ128	kidney	urinary	Yes	Yes	16S	NA	NA	NA	Yes	NA	NA	L. interrogans	Yes	Yes	NA	Icterohaemorrhagiae	NA
240	Zhang, Cuicai	China	Asia	2019	Apodemus agrarius	Muridae	Rodentia	Mammals	NJ129	kidney	urinary	Yes	Yes	16S	NA	NA	NA	Yes	NA	NA	L. interrogans	Yes	Yes	NA	Icterohaemorrhagiae	NA
240	Zhang, Cuicai	China	Asia	2019	Apodemus agrarius	Muridae	Rodentia	Mammals	NJ13	kidney	urinary	Yes	Yes	16S	NA	NA	NA	Yes	NA	NA	L. interrogans	Yes	Yes	NA	Icterohaemorrhagiae	NA
240	Zhang, Cuicai	China	Asia	2019	Apodemus agrarius	Muridae	Rodentia	Mammals	NJ131	kidney	urinary	Yes	Yes	16S	NA	NA	NA	Yes	NA	NA	L. interrogans	Yes	Yes	NA	Icterohaemorrhagiae	NA
240	Zhang, Cuicai	China	Asia	2019	Apodemus agrarius	Muridae	Rodentia	Mammals	NJ132	kidney	urinary	Yes	Yes	16S	NA	NA	NA	Yes	NA	NA	L. interrogans	Yes	Yes	NA	Icterohaemorrhagiae	NA
240	Zhang, Cuicai	China	Asia	2019	Apodemus agrarius	Muridae	Rodentia	Mammals	NJ133	kidney	urinary	Yes	Yes	16S	NA	NA	NA	Yes	NA	NA	L. interrogans	Yes	Yes	NA	Icterohaemorrhagiae	NA
240	Zhang, Cuicai	China	Asia	2019	Apodemus agrarius	Muridae	Rodentia	Mammals	NJ135	kidney	urinary	Yes	Yes	16S	NA	NA	NA	Yes	NA	NA	L. interrogans	Yes	Yes	NA	Icterohaemorrhagiae	NA
240	Zhang, Cuicai	China	Asia	2019	Apodemus agrarius	Muridae	Rodentia	Mammals	NJ136	kidney	urinary	Yes	Yes	16S	NA	NA	NA	Yes	NA	NA	L. interrogans	Yes	Yes	NA	Icterohaemorrhagiae	NA
240	Zhang, Cuicai	China	Asia	2019	Apodemus agrarius	Muridae	Rodentia	Mammals	NJ137	kidney	urinary	Yes	Yes	16S	NA	NA	NA	Yes	NA	NA	L. interrogans	Yes	Yes	NA	Icterohaemorrhagiae	NA
240	Zhang, Cuicai	China	Asia	2019	Apodemus agrarius	Muridae	Rodentia	Mammals	NJ14	kidney	urinary	Yes	Yes	16S	NA	NA	NA	Yes	NA	NA	L. interrogans	Yes	Yes	NA	Icterohaemorrhagiae	NA
240	Zhang, Cuicai	China	Asia	2019	Apodemus agrarius	Muridae	Rodentia	Mammals	NJ15	kidney	urinary	Yes	Yes	16S	NA	NA	NA	Yes	NA	NA	L. interrogans	Yes	Yes	NA	Icterohaemorrhagiae	NA
240	Zhang, Cuicai	China	Asia	2019	Apodemus agrarius	Muridae	Rodentia	Mammals	NJ16	kidney	urinary	Yes	Yes	16S	NA	NA	NA	Yes	NA	NA	L. interrogans	Yes	Yes	NA	Icterohaemorrhagiae	NA
240	Zhang, Cuicai	China	Asia	2019	Apodemus agrarius	Muridae	Rodentia	Mammals	NJ17	kidney	urinary	Yes	Yes	16S	NA	NA	NA	Yes	NA	NA	L. interrogans	Yes	Yes	NA	Icterohaemorrhagiae	NA
240	Zhang, Cuicai	China	Asia	2019	Apodemus agrarius	Muridae	Rodentia	Mammals	NJ173	kidney	urinary	Yes	Yes	16S	NA	NA	NA	Yes	NA	NA	L. interrogans	Yes	Yes	NA	Icterohaemorrhagiae	NA
240	Zhang, Cuicai	China	Asia	2019	Apodemus agrarius	Muridae	Rodentia	Mammals	NJ174	kidney	urinary	Yes	Yes	16S	NA	NA	NA	Yes	NA	NA	L. interrogans	Yes	Yes	NA	Icterohaemorrhagiae	NA
240	Zhang, Cuicai	China	Asia	2019	Apodemus agrarius	Muridae	Rodentia	Mammals	NJ175	kidney	urinary	Yes	Yes	16S	NA	NA	NA	Yes	NA	NA	L. interrogans	Yes	Yes	NA	Icterohaemorrhagiae	NA
240	Zhang, Cuicai	China	Asia	2019	Apodemus agrarius	Muridae	Rodentia	Mammals	NJ176	kidney	urinary	Yes	Yes	16S	NA	NA	NA	Yes	NA	NA	L. interrogans	Yes	Yes	NA	Icterohaemorrhagiae	NA
240	Zhang, Cuicai	China	Asia	2019	Apodemus agrarius	Muridae	Rodentia	Mammals	NJ177	kidney	urinary	Yes	Yes	16S	NA	NA	NA	Yes	NA	NA	L. interrogans	Yes	Yes	NA	Icterohaemorrhagiae	NA
240	Zhang, Cuicai	China	Asia	2019	Apodemus agrarius	Muridae	Rodentia	Mammals	NJ178	kidney	urinary	Yes	Yes	16S	NA	NA	NA	Yes	NA	NA	L. interrogans	Yes	Yes	NA	Icterohaemorrhagiae	NA
240	Zhang, Cuicai	China	Asia	2019	Apodemus agrarius	Muridae	Rodentia	Mammals	NJ179	kidney	urinary	Yes	Yes	16S	NA	NA	NA	Yes	NA	NA	L. interrogans	Yes	Yes	NA	Icterohaemorrhagiae	NA
240	Zhang, Cuicai	China	Asia	2019	Apodemus agrarius	Muridae	Rodentia	Mammals	NJ18	kidney	urinary	Yes	Yes	16S	NA	NA	NA	Yes	NA	NA	L. interrogans	Yes	Yes	NA	Icterohaemorrhagiae	NA
240	Zhang, Cuicai	China	Asia	2019	Apodemus agrarius	Muridae	Rodentia	Mammals	NJ180	kidney	urinary	Yes	Yes	16S	NA	NA	NA	Yes	NA	NA	L. interrogans	Yes	Yes	NA	Icterohaemorrhagiae	NA
240	Zhang, Cuicai	China	Asia	2019	Apodemus agrarius	Muridae	Rodentia	Mammals	NJ181	kidney	urinary	Yes	Yes	16S	NA	NA	NA	Yes	NA	NA	L. interrogans	Yes	Yes	NA	Icterohaemorrhagiae	NA
240	Zhang, Cuicai	China	Asia	2019	Apodemus agrarius	Muridae	Rodentia	Mammals	NJ182	kidney	urinary	Yes	Yes	16S	NA	NA	NA	Yes	NA	NA	L. interrogans	Yes	Yes	NA	Icterohaemorrhagiae	NA
240	Zhang, Cuicai	China	Asia	2019	Apodemus agrarius	Muridae	Rodentia	Mammals	NJ221	kidney	urinary	Yes	Yes	16S	NA	NA	NA	Yes	NA	NA	L. interrogans	Yes	Yes	NA	Icterohaemorrhagiae	NA
240	Zhang, Cuicai	China	Asia	2019	Apodemus agrarius	Muridae	Rodentia	Mammals	NJ222	kidney	urinary	Yes	Yes	16S	NA	NA	NA	Yes	NA	NA	L. interrogans	Yes	Yes	NA	Icterohaemorrhagiae	NA
240	Zhang, Cuicai	China	Asia	2019	Apodemus agrarius	Muridae	Rodentia	Mammals	NJ223	kidney	urinary	Yes	Yes	16S	NA	NA	NA	Yes	NA	NA	L. interrogans	Yes	Yes	NA	Icterohaemorrhagiae	NA
240	Zhang, Cuicai	China	Asia	2019	Apodemus agrarius	Muridae	Rodentia	Mammals	NJ224	kidney	urinary	Yes	Yes	16S	NA	NA	NA	Yes	NA	NA	L. interrogans	Yes	Yes	NA	Icterohaemorrhagiae	NA
240	Zhang, Cuicai	China	Asia	2019	Apodemus agrarius	Muridae	Rodentia	Mammals	NJ225	kidney	urinary	Yes	Yes	16S	NA	NA	NA	Yes	NA	NA	L. interrogans	Yes	Yes	NA	Icterohaemorrhagiae	NA
240	Zhang, Cuicai	China	Asia	2019	Apodemus agrarius	Muridae	Rodentia	Mammals	NJ226	kidney	urinary	Yes	Yes	16S	NA	NA	NA	Yes	NA	NA	L. interrogans	Yes	Yes	NA	Icterohaemorrhagiae	NA
240	Zhang, Cuicai	China	Asia	2019	Apodemus agrarius	Muridae	Rodentia	Mammals	NJ227	kidney	urinary	Yes	Yes	16S	NA	NA	NA	Yes	NA	NA	L. interrogans	Yes	Yes	NA	Icterohaemorrhagiae	NA
240	Zhang, Cuicai	China	Asia	2019	Apodemus agrarius	Muridae	Rodentia	Mammals	NJ228	kidney	urinary	Yes	Yes	16S	NA	NA	NA	Yes	NA	NA	L. interrogans	Yes	Yes	NA	Icterohaemorrhagiae	NA
240	Zhang, Cuicai	China	Asia	2019	Apodemus agrarius	Muridae	Rodentia	Mammals	NJ229	kidney	urinary	Yes	Yes	16S	NA	NA	NA	Yes	NA	NA	L. interrogans	Yes	Yes	NA	Icterohaemorrhagiae	NA
240	Zhang, Cuicai	China	Asia	2019	Apodemus agrarius	Muridae	Rodentia	Mammals	NJ230	kidney	urinary	Yes	Yes	16S	NA	NA	NA	Yes	NA	NA	L. interrogans	Yes	Yes	NA	Icterohaemorrhagiae	NA
240	Zhang, Cuicai	China	Asia	2019	Apodemus agrarius	Muridae	Rodentia	Mammals	NJ231	kidney	urinary	Yes	Yes	16S	NA	NA	NA	Yes	NA	NA	L. interrogans	Yes	Yes	NA	Icterohaemorrhagiae	NA
240	Zhang, Cuicai	China	Asia	2019	Apodemus agrarius	Muridae	Rodentia	Mammals	NJ232	kidney	urinary	Yes	Yes	16S	NA	NA	NA	Yes	NA	NA	L. interrogans	Yes	Yes	NA	Icterohaemorrhagiae	NA
240	Zhang, Cuicai	China	Asia	2019	Apodemus agrarius	Muridae	Rodentia	Mammals	NJ233	kidney	urinary	Yes	Yes	16S	NA	NA	NA	Yes	NA	NA	L. interrogans	Yes	Yes	NA	Icterohaemorrhagiae	NA
240	Zhang, Cuicai	China	Asia	2019	Apodemus agrarius	Muridae	Rodentia	Mammals	NJ234	kidney	urinary	Yes	Yes	16S	NA	NA	NA	Yes	NA	NA	L. interrogans	Yes	Yes	NA	Icterohaemorrhagiae	NA
240	Zhang, Cuicai	China	Asia	2019	Apodemus agrarius	Muridae	Rodentia	Mammals	NJ235	kidney	urinary	Yes	Yes	16S	NA	NA	NA	Yes	NA	NA	L. interrogans	Yes	Yes	NA	Icterohaemorrhagiae	NA
240	Zhang, Cuicai	China	Asia	2019	Apodemus agrarius	Muridae	Rodentia	Mammals	NJ236	kidney	urinary	Yes	Yes	16S	NA	NA	NA	Yes	NA	NA	L. interrogans	Yes	Yes	NA	Icterohaemorrhagiae	NA
240	Zhang, Cuicai	China	Asia	2019	Apodemus agrarius	Muridae	Rodentia	Mammals	NJ237	kidney	urinary	Yes	Yes	16S	NA	NA	NA	Yes	NA	NA	L. interrogans	Yes	Yes	NA	Icterohaemorrhagiae	NA
240	Zhang, Cuicai	China	Asia	2019	Apodemus agrarius	Muridae	Rodentia	Mammals	NJ25	kidney	urinary	Yes	Yes	16S	NA	NA	NA	Yes	NA	NA	L. interrogans	Yes	Yes	NA	Icterohaemorrhagiae	NA
240	Zhang, Cuicai	China	Asia	2019	Apodemus agrarius	Muridae	Rodentia	Mammals	NJ26	kidney	urinary	Yes	Yes	16S	NA	NA	NA	Yes	NA	NA	L. interrogans	Yes	Yes	NA	Icterohaemorrhagiae	NA
240	Zhang, Cuicai	China	Asia	2019	Apodemus agrarius	Muridae	Rodentia	Mammals	NJ27	kidney	urinary	Yes	Yes	16S	NA	NA	NA	Yes	NA	NA	L. interrogans	Yes	Yes	NA	Icterohaemorrhagiae	NA
240	Zhang, Cuicai	China	Asia	2019	Apodemus agrarius	Muridae	Rodentia	Mammals	NJ28	kidney	urinary	Yes	Yes	16S	NA	NA	NA	Yes	NA	NA	L. interrogans	Yes	Yes	NA	Icterohaemorrhagiae	NA
240	Zhang, Cuicai	China	Asia	2019	Apodemus agrarius	Muridae	Rodentia	Mammals	NJ29	kidney	urinary	Yes	Yes	16S	NA	NA	NA	Yes	NA	NA	L. interrogans	Yes	Yes	NA	Icterohaemorrhagiae	NA
240	Zhang, Cuicai	China	Asia	2019	Apodemus agrarius	Muridae	Rodentia	Mammals	NJ30	kidney	urinary	Yes	Yes	16S	NA	NA	NA	Yes	NA	NA	L. interrogans	Yes	Yes	NA	Icterohaemorrhagiae	NA
240	Zhang, Cuicai	China	Asia	2019	Apodemus agrarius	Muridae	Rodentia	Mammals	NJ32	kidney	urinary	Yes	Yes	16S	NA	NA	NA	Yes	NA	NA	L. interrogans	Yes	Yes	NA	Icterohaemorrhagiae	NA
240	Zhang, Cuicai	China	Asia	2019	Apodemus agrarius	Muridae	Rodentia	Mammals	NJ33	kidney	urinary	Yes	Yes	16S	NA	NA	NA	Yes	NA	NA	L. interrogans	Yes	Yes	NA	Icterohaemorrhagiae	NA
240	Zhang, Cuicai	China	Asia	2019	Apodemus agrarius	Muridae	Rodentia	Mammals	NJ34	kidney	urinary	Yes	Yes	16S	NA	NA	NA	Yes	NA	NA	L. interrogans	Yes	Yes	NA	Icterohaemorrhagiae	NA
240	Zhang, Cuicai	China	Asia	2019	Apodemus agrarius	Muridae	Rodentia	Mammals	NJ35	kidney	urinary	Yes	Yes	16S	NA	NA	NA	Yes	NA	NA	L. interrogans	Yes	Yes	NA	Icterohaemorrhagiae	NA
240	Zhang, Cuicai	China	Asia	2019	Apodemus agrarius	Muridae	Rodentia	Mammals	NJ36	kidney	urinary	Yes	Yes	16S	NA	NA	NA	Yes	NA	NA	L. interrogans	Yes	Yes	NA	Icterohaemorrhagiae	NA
240	Zhang, Cuicai	China	Asia	2019	Apodemus agrarius	Muridae	Rodentia	Mammals	NJ37	kidney	urinary	Yes	Yes	16S	NA	NA	NA	Yes	NA	NA	L. interrogans	Yes	Yes	NA	Icterohaemorrhagiae	NA
240	Zhang, Cuicai	China	Asia	2019	Apodemus agrarius	Muridae	Rodentia	Mammals	NJ39	kidney	urinary	Yes	Yes	16S	NA	NA	NA	Yes	NA	NA	L. interrogans	Yes	Yes	NA	Icterohaemorrhagiae	NA
240	Zhang, Cuicai	China	Asia	2019	Apodemus agrarius	Muridae	Rodentia	Mammals	NJ4	kidney	urinary	Yes	Yes	16S	NA	NA	NA	Yes	NA	NA	L. interrogans	Yes	Yes	NA	Icterohaemorrhagiae	NA
240	Zhang, Cuicai	China	Asia	2019	Apodemus agrarius	Muridae	Rodentia	Mammals	NJ40	kidney	urinary	Yes	Yes	16S	NA	NA	NA	Yes	NA	NA	L. interrogans	Yes	Yes	NA	Icterohaemorrhagiae	NA
240	Zhang, Cuicai	China	Asia	2019	Apodemus agrarius	Muridae	Rodentia	Mammals	NJ41	kidney	urinary	Yes	Yes	16S	NA	NA	NA	Yes	NA	NA	L. interrogans	Yes	Yes	NA	Icterohaemorrhagiae	NA
240	Zhang, Cuicai	China	Asia	2019	Apodemus agrarius	Muridae	Rodentia	Mammals	NJ44	kidney	urinary	Yes	Yes	16S	NA	NA	NA	Yes	NA	NA	L. interrogans	Yes	Yes	NA	Icterohaemorrhagiae	NA
240	Zhang, Cuicai	China	Asia	2019	Apodemus agrarius	Muridae	Rodentia	Mammals	NJ46	kidney	urinary	Yes	Yes	16S	NA	NA	NA	Yes	NA	NA	L. interrogans	Yes	Yes	NA	Icterohaemorrhagiae	NA
240	Zhang, Cuicai	China	Asia	2019	Apodemus agrarius	Muridae	Rodentia	Mammals	NJ47	kidney	urinary	Yes	Yes	16S	NA	NA	NA	Yes	NA	NA	L. interrogans	Yes	Yes	NA	Icterohaemorrhagiae	NA
240	Zhang, Cuicai	China	Asia	2019	Apodemus agrarius	Muridae	Rodentia	Mammals	NJ49	kidney	urinary	Yes	Yes	16S	NA	NA	NA	Yes	NA	NA	L. interrogans	Yes	Yes	NA	Icterohaemorrhagiae	NA
240	Zhang, Cuicai	China	Asia	2019	Apodemus agrarius	Muridae	Rodentia	Mammals	NJ5	kidney	urinary	Yes	Yes	16S	NA	NA	NA	Yes	NA	NA	L. interrogans	Yes	Yes	NA	Icterohaemorrhagiae	NA
240	Zhang, Cuicai	China	Asia	2019	Apodemus agrarius	Muridae	Rodentia	Mammals	NJ6	kidney	urinary	Yes	Yes	16S	NA	NA	NA	Yes	NA	NA	L. interrogans	Yes	Yes	NA	Icterohaemorrhagiae	NA
240	Zhang, Cuicai	China	Asia	2019	Apodemus agrarius	Muridae	Rodentia	Mammals	NJ68	kidney	urinary	Yes	Yes	16S	NA	NA	NA	Yes	NA	NA	L. interrogans	Yes	Yes	NA	Icterohaemorrhagiae	NA
240	Zhang, Cuicai	China	Asia	2019	Apodemus agrarius	Muridae	Rodentia	Mammals	NJ7	kidney	urinary	Yes	Yes	16S	NA	NA	NA	Yes	NA	NA	L. interrogans	Yes	Yes	NA	Icterohaemorrhagiae	NA
240	Zhang, Cuicai	China	Asia	2019	Apodemus agrarius	Muridae	Rodentia	Mammals	NJ72	kidney	urinary	Yes	Yes	16S	NA	NA	NA	Yes	NA	NA	L. interrogans	Yes	Yes	NA	Icterohaemorrhagiae	NA
240	Zhang, Cuicai	China	Asia	2019	Apodemus agrarius	Muridae	Rodentia	Mammals	NJ73	kidney	urinary	Yes	Yes	16S	NA	NA	NA	Yes	NA	NA	L. interrogans	Yes	Yes	NA	Icterohaemorrhagiae	NA
240	Zhang, Cuicai	China	Asia	2019	Apodemus agrarius	Muridae	Rodentia	Mammals	NJ74	kidney	urinary	Yes	Yes	16S	NA	NA	NA	Yes	NA	NA	L. interrogans	Yes	Yes	NA	Icterohaemorrhagiae	NA
240	Zhang, Cuicai	China	Asia	2019	Apodemus agrarius	Muridae	Rodentia	Mammals	NJ75	kidney	urinary	Yes	Yes	16S	NA	NA	NA	Yes	NA	NA	L. interrogans	Yes	Yes	NA	Icterohaemorrhagiae	NA
240	Zhang, Cuicai	China	Asia	2019	Apodemus agrarius	Muridae	Rodentia	Mammals	NJ76	kidney	urinary	Yes	Yes	16S	NA	NA	NA	Yes	NA	NA	L. interrogans	Yes	Yes	NA	Icterohaemorrhagiae	NA
240	Zhang, Cuicai	China	Asia	2019	Apodemus agrarius	Muridae	Rodentia	Mammals	NJ77	kidney	urinary	Yes	Yes	16S	NA	NA	NA	Yes	NA	NA	L. interrogans	Yes	Yes	NA	Icterohaemorrhagiae	NA
240	Zhang, Cuicai	China	Asia	2019	Apodemus agrarius	Muridae	Rodentia	Mammals	NJ78	kidney	urinary	Yes	Yes	16S	NA	NA	NA	Yes	NA	NA	L. interrogans	Yes	Yes	NA	Icterohaemorrhagiae	NA
240	Zhang, Cuicai	China	Asia	2019	Apodemus agrarius	Muridae	Rodentia	Mammals	NJ79	kidney	urinary	Yes	Yes	16S	NA	NA	NA	Yes	NA	NA	L. interrogans	Yes	Yes	NA	Icterohaemorrhagiae	NA
240	Zhang, Cuicai	China	Asia	2019	Apodemus agrarius	Muridae	Rodentia	Mammals	NJ8	kidney	urinary	Yes	Yes	16S	NA	NA	NA	Yes	NA	NA	L. interrogans	Yes	Yes	NA	Icterohaemorrhagiae	NA
240	Zhang, Cuicai	China	Asia	2019	Apodemus agrarius	Muridae	Rodentia	Mammals	NJ80	kidney	urinary	Yes	Yes	16S	NA	NA	NA	Yes	NA	NA	L. interrogans	Yes	Yes	NA	Icterohaemorrhagiae	NA
240	Zhang, Cuicai	China	Asia	2019	Apodemus agrarius	Muridae	Rodentia	Mammals	NJ81	kidney	urinary	Yes	Yes	16S	NA	NA	NA	Yes	NA	NA	L. interrogans	Yes	Yes	NA	Icterohaemorrhagiae	NA
240	Zhang, Cuicai	China	Asia	2019	Apodemus agrarius	Muridae	Rodentia	Mammals	NJ82	kidney	urinary	Yes	Yes	16S	NA	NA	NA	Yes	NA	NA	L. interrogans	Yes	Yes	NA	Icterohaemorrhagiae	NA
240	Zhang, Cuicai	China	Asia	2019	Apodemus agrarius	Muridae	Rodentia	Mammals	NJ83	kidney	urinary	Yes	Yes	16S	NA	NA	NA	Yes	NA	NA	L. interrogans	Yes	Yes	NA	Icterohaemorrhagiae	NA
240	Zhang, Cuicai	China	Asia	2019	Apodemus agrarius	Muridae	Rodentia	Mammals	NJ9	kidney	urinary	Yes	Yes	16S	NA	NA	NA	Yes	NA	NA	L. interrogans	Yes	Yes	NA	Icterohaemorrhagiae	NA
240	Zhang, Cuicai	China	Asia	2019	Apodemus agrarius	Muridae	Rodentia	Mammals	NJ95	kidney	urinary	Yes	Yes	16S	NA	NA	NA	Yes	NA	NA	L. interrogans	Yes	Yes	NA	Icterohaemorrhagiae	NA
240	Zhang, Cuicai	China	Asia	2019	Apodemus agrarius	Muridae	Rodentia	Mammals	NJ96	kidney	urinary	Yes	Yes	16S	NA	NA	NA	Yes	NA	NA	L. interrogans	Yes	Yes	NA	Icterohaemorrhagiae	NA
240	Zhang, Cuicai	China	Asia	2019	Apodemus agrarius	Muridae	Rodentia	Mammals	NJ97	kidney	urinary	Yes	Yes	16S	NA	NA	NA	Yes	NA	NA	L. interrogans	Yes	Yes	NA	Icterohaemorrhagiae	NA
240	Zhang, Cuicai	China	Asia	2019	Apodemus agrarius	Muridae	Rodentia	Mammals	NJ98	kidney	urinary	Yes	Yes	16S	NA	NA	NA	Yes	NA	NA	L. interrogans	Yes	Yes	NA	Icterohaemorrhagiae	NA
240	Zhang, Cuicai	China	Asia	2019	Apodemus agrarius	Muridae	Rodentia	Mammals	NJ99	kidney	urinary	Yes	Yes	16S	NA	NA	NA	Yes	NA	NA	L. interrogans	Yes	Yes	NA	Icterohaemorrhagiae	NA
240	Zhang, Cuicai	China	Asia	2019	Rattus flavipectus	Muridae	Rodentia	Mammals	LJ134	kidney	urinary	Yes	Yes	16S	NA	NA	NA	Yes	NA	NA	L. interrogans	Yes	Yes	NA	Icterohaemorrhagiae	NA
240	Zhang, Cuicai	China	Asia	2019	Rattus flavipectus	Muridae	Rodentia	Mammals	LJ135	kidney	urinary	Yes	Yes	16S	NA	NA	NA	Yes	NA	NA	L. interrogans	Yes	Yes	NA	Icterohaemorrhagiae	NA
240	Zhang, Cuicai	China	Asia	2019	Rattus flavipectus	Muridae	Rodentia	Mammals	LJ154	kidney	urinary	Yes	Yes	16S	NA	NA	NA	Yes	NA	NA	L. interrogans	Yes	Yes	NA	Icterohaemorrhagiae	NA
240	Zhang, Cuicai	China	Asia	2019	Rattus rattoides	Muridae	Rodentia	Mammals	LJ127	kidney	urinary	Yes	Yes	16S	NA	NA	NA	Yes	NA	NA	L. interrogans	Yes	Yes	NA	Icterohaemorrhagiae	NA
240	Zhang, Cuicai	China	Asia	2019	Rattus rattoides	Muridae	Rodentia	Mammals	LJ128	kidney	urinary	Yes	Yes	16S	NA	NA	NA	Yes	NA	NA	L. interrogans	Yes	Yes	NA	Icterohaemorrhagiae	NA
240	Zhang, Cuicai	China	Asia	2019	Rattus rattoides	Muridae	Rodentia	Mammals	LJ132	kidney	urinary	Yes	Yes	16S	NA	NA	NA	Yes	NA	NA	L. interrogans	Yes	Yes	NA	Icterohaemorrhagiae	NA
240	Zhang, Cuicai	China	Asia	2019	Rattus rattoides	Muridae	Rodentia	Mammals	LJ133	kidney	urinary	Yes	Yes	16S	NA	NA	NA	Yes	NA	NA	L. interrogans	Yes	Yes	NA	Icterohaemorrhagiae	NA
240	Zhang, Cuicai	China	Asia	2019	Rattus rattoides	Muridae	Rodentia	Mammals	LJ136	kidney	urinary	Yes	Yes	16S	NA	NA	NA	Yes	NA	NA	L. interrogans	Yes	Yes	NA	Icterohaemorrhagiae	NA
240	Zhang, Cuicai	China	Asia	2019	Rattus rattoides	Muridae	Rodentia	Mammals	LJ143	kidney	urinary	Yes	Yes	16S	NA	NA	NA	Yes	NA	NA	L. interrogans	Yes	Yes	NA	Icterohaemorrhagiae	NA
240	Zhang, Cuicai	China	Asia	2019	Rattus rattoides	Muridae	Rodentia	Mammals	LJ217	kidney	urinary	Yes	Yes	16S	NA	NA	NA	Yes	NA	NA	L. interrogans	Yes	Yes	NA	Icterohaemorrhagiae	NA
240	Zhang, Cuicai	China	Asia	2019	Rattus rattoides	Muridae	Rodentia	Mammals	LJ237	kidney	urinary	Yes	Yes	16S	NA	NA	NA	Yes	NA	NA	L. interrogans	Yes	Yes	NA	Icterohaemorrhagiae	NA
240	Zhang, Cuicai	China	Asia	2019	Rattus rattoides	Muridae	Rodentia	Mammals	LJ238	kidney	urinary	Yes	Yes	16S	NA	NA	NA	Yes	NA	NA	L. interrogans	Yes	Yes	NA	Icterohaemorrhagiae	NA
240	Zhang, Cuicai	China	Asia	2019	Rattus rattoides	Muridae	Rodentia	Mammals	LJ239	kidney	urinary	Yes	Yes	16S	NA	NA	NA	Yes	NA	NA	L. interrogans	Yes	Yes	NA	Icterohaemorrhagiae	NA
240	Zhang, Cuicai	China	Asia	2019	Rattus rattoides	Muridae	Rodentia	Mammals	LJ240	kidney	urinary	Yes	Yes	16S	NA	NA	NA	Yes	NA	NA	L. interrogans	Yes	Yes	NA	Icterohaemorrhagiae	NA
240	Zhang, Cuicai	China	Asia	2019	Rattus rattoides	Muridae	Rodentia	Mammals	LJ84	kidney	urinary	Yes	Yes	16S	NA	NA	NA	Yes	NA	NA	L. interrogans	Yes	Yes	NA	Icterohaemorrhagiae	NA
240	Zhang, Cuicai	China	Asia	2019	Rattus rattoides	Muridae	Rodentia	Mammals	NJ1	kidney	urinary	Yes	Yes	16S	NA	NA	NA	Yes	NA	NA	L. interrogans	Yes	Yes	NA	Icterohaemorrhagiae	NA
240	Zhang, Cuicai	China	Asia	2019	Rattus rattoides	Muridae	Rodentia	Mammals	NJ109	kidney	urinary	Yes	Yes	16S	NA	NA	NA	Yes	NA	NA	L. interrogans	Yes	Yes	NA	Icterohaemorrhagiae	NA
240	Zhang, Cuicai	China	Asia	2019	Rattus rattoides	Muridae	Rodentia	Mammals	NJ111	kidney	urinary	Yes	Yes	16S	NA	NA	NA	Yes	NA	NA	L. interrogans	Yes	Yes	NA	Icterohaemorrhagiae	NA
240	Zhang, Cuicai	China	Asia	2019	Rattus rattoides	Muridae	Rodentia	Mammals	NJ139	kidney	urinary	Yes	Yes	16S	NA	NA	NA	Yes	NA	NA	L. interrogans	Yes	Yes	NA	Icterohaemorrhagiae	NA
240	Zhang, Cuicai	China	Asia	2019	Rattus rattoides	Muridae	Rodentia	Mammals	NJ140	kidney	urinary	Yes	Yes	16S	NA	NA	NA	Yes	NA	NA	L. interrogans	Yes	Yes	NA	Icterohaemorrhagiae	NA
240	Zhang, Cuicai	China	Asia	2019	Rattus rattoides	Muridae	Rodentia	Mammals	NJ141	kidney	urinary	Yes	Yes	16S	NA	NA	NA	Yes	NA	NA	L. interrogans	Yes	Yes	NA	Icterohaemorrhagiae	NA
240	Zhang, Cuicai	China	Asia	2019	Rattus rattoides	Muridae	Rodentia	Mammals	NJ189	kidney	urinary	Yes	Yes	16S	NA	NA	NA	Yes	NA	NA	L. interrogans	Yes	Yes	NA	Icterohaemorrhagiae	NA
240	Zhang, Cuicai	China	Asia	2019	Rattus rattoides	Muridae	Rodentia	Mammals	NJ20	kidney	urinary	Yes	Yes	16S	NA	NA	NA	Yes	NA	NA	L. interrogans	Yes	Yes	NA	Icterohaemorrhagiae	NA
240	Zhang, Cuicai	China	Asia	2019	Apodemus agrarius	Muridae	Rodentia	Mammals	LJ63	kidney	urinary	Yes	Yes	16S	NA	NA	NA	Yes	NA	NA	L. interrogans	Yes	Yes	NA	Icterohaemorrhagiae	NA
240	Zhang, Cuicai	China	Asia	2019	Apodemus agrarius	Muridae	Rodentia	Mammals	LJ64	kidney	urinary	Yes	Yes	16S	NA	NA	NA	Yes	NA	NA	L. interrogans	Yes	Yes	NA	Icterohaemorrhagiae	NA
240	Zhang, Cuicai	China	Asia	2019	Apodemus agrarius	Muridae	Rodentia	Mammals	LJ65	kidney	urinary	Yes	Yes	16S	NA	NA	NA	Yes	NA	NA	L. interrogans	Yes	Yes	NA	Icterohaemorrhagiae	NA
240	Zhang, Cuicai	China	Asia	2019	Apodemus agrarius	Muridae	Rodentia	Mammals	LJ66	kidney	urinary	Yes	Yes	16S	NA	NA	NA	Yes	NA	NA	L. interrogans	Yes	Yes	NA	Icterohaemorrhagiae	NA
240	Zhang, Cuicai	China	Asia	2019	Apodemus agrarius	Muridae	Rodentia	Mammals	LJ67	kidney	urinary	Yes	Yes	16S	NA	NA	NA	Yes	NA	NA	L. interrogans	Yes	Yes	NA	Icterohaemorrhagiae	NA
240	Zhang, Cuicai	China	Asia	2019	Apodemus agrarius	Muridae	Rodentia	Mammals	LJ69	kidney	urinary	Yes	Yes	16S	NA	NA	NA	Yes	NA	NA	L. interrogans	Yes	Yes	NA	Icterohaemorrhagiae	NA
240	Zhang, Cuicai	China	Asia	2019	Apodemus agrarius	Muridae	Rodentia	Mammals	LJ71	kidney	urinary	Yes	Yes	16S	NA	NA	NA	Yes	NA	NA	L. interrogans	Yes	Yes	NA	Icterohaemorrhagiae	NA
240	Zhang, Cuicai	China	Asia	2019	Apodemus agrarius	Muridae	Rodentia	Mammals	NJ183	kidney	urinary	Yes	Yes	16S	NA	NA	NA	Yes	NA	NA	L. interrogans	Yes	Yes	NA	Icterohaemorrhagiae	NA
240	Zhang, Cuicai	China	Asia	2019	Apodemus agrarius	Muridae	Rodentia	Mammals	NJ184	kidney	urinary	Yes	Yes	16S	NA	NA	NA	Yes	NA	NA	L. interrogans	Yes	Yes	NA	Icterohaemorrhagiae	NA
240	Zhang, Cuicai	China	Asia	2019	Apodemus agrarius	Muridae	Rodentia	Mammals	NJ185	kidney	urinary	Yes	Yes	16S	NA	NA	NA	Yes	NA	NA	L. interrogans	Yes	Yes	NA	Icterohaemorrhagiae	NA
240	Zhang, Cuicai	China	Asia	2019	Apodemus agrarius	Muridae	Rodentia	Mammals	NJ186	kidney	urinary	Yes	Yes	16S	NA	NA	NA	Yes	NA	NA	L. interrogans	Yes	Yes	NA	Icterohaemorrhagiae	NA
240	Zhang, Cuicai	China	Asia	2019	Apodemus agrarius	Muridae	Rodentia	Mammals	NJ187	kidney	urinary	Yes	Yes	16S	NA	NA	NA	Yes	NA	NA	L. interrogans	Yes	Yes	NA	Icterohaemorrhagiae	NA
240	Zhang, Cuicai	China	Asia	2019	Apodemus agrarius	Muridae	Rodentia	Mammals	NJ188	kidney	urinary	Yes	Yes	16S	NA	NA	NA	Yes	NA	NA	L. interrogans	Yes	Yes	NA	Icterohaemorrhagiae	NA
240	Zhang, Cuicai	China	Asia	2019	Apodemus agrarius	Muridae	Rodentia	Mammals	NJ214	kidney	urinary	Yes	Yes	16S	NA	NA	NA	Yes	NA	NA	L. interrogans	Yes	Yes	NA	Icterohaemorrhagiae	NA
240	Zhang, Cuicai	China	Asia	2019	Apodemus agrarius	Muridae	Rodentia	Mammals	NJ215	kidney	urinary	Yes	Yes	16S	NA	NA	NA	Yes	NA	NA	L. interrogans	Yes	Yes	NA	Icterohaemorrhagiae	NA
240	Zhang, Cuicai	China	Asia	2019	Apodemus agrarius	Muridae	Rodentia	Mammals	NJ216	kidney	urinary	Yes	Yes	16S	NA	NA	NA	Yes	NA	NA	L. interrogans	Yes	Yes	NA	Icterohaemorrhagiae	NA
240	Zhang, Cuicai	China	Asia	2019	Apodemus agrarius	Muridae	Rodentia	Mammals	NJ217	kidney	urinary	Yes	Yes	16S	NA	NA	NA	Yes	NA	NA	L. interrogans	Yes	Yes	NA	Icterohaemorrhagiae	NA
240	Zhang, Cuicai	China	Asia	2019	Apodemus agrarius	Muridae	Rodentia	Mammals	NJ218	kidney	urinary	Yes	Yes	16S	NA	NA	NA	Yes	NA	NA	L. interrogans	Yes	Yes	NA	Icterohaemorrhagiae	NA
240	Zhang, Cuicai	China	Asia	2019	Apodemus agrarius	Muridae	Rodentia	Mammals	NJ219	kidney	urinary	Yes	Yes	16S	NA	NA	NA	Yes	NA	NA	L. interrogans	Yes	Yes	NA	Icterohaemorrhagiae	NA
240	Zhang, Cuicai	China	Asia	2019	Apodemus agrarius	Muridae	Rodentia	Mammals	NJ220	kidney	urinary	Yes	Yes	16S	NA	NA	NA	Yes	NA	NA	L. interrogans	Yes	Yes	NA	Icterohaemorrhagiae	NA
5	Alfaro, Miguel Angel Salgado	Chile	South America	2020	Neovison vison	Mustelidae	Carnivora	Mammals	2	kidney	urinary	Yes	Yes	Lipl32	NA	NA	NA	Yes	NA	NA	L. interrogans	No	NA	NA	Icterohaemorrhagiae	NA
5	Alfaro, Miguel Angel Salgado	Chile	South America	2020	Neovison vison	Mustelidae	Carnivora	Mammals	3	kidney	urinary	Yes	Yes	Lipl32	NA	NA	NA	Yes	NA	NA	L. interrogans	No	NA	NA	Icterohaemorrhagiae	NA
5	Alfaro, Miguel Angel Salgado	Chile	South America	2020	Neovison vison	Mustelidae	Carnivora	Mammals	4	kidney	urinary	Yes	Yes	Lipl32	NA	NA	NA	Yes	NA	NA	L. interrogans	No	NA	NA	Icterohaemorrhagiae	NA
107	Kik, M J L	Netherlands	Europe	2006	Myocastor coypus	Myocastoridae	Rodentia	Mammals	5780	kidney and urine	urinary	No	NA	NA	NA	NA	NA	NA	NA	NA	NA	Yes	Yes	Yes	Icterohaemorrhagiae	Copenhageni
107	Kik, M J L	Netherlands	Europe	2006	Myocastor coypus	Myocastoridae	Rodentia	Mammals	5794	urine	urinary	No	NA	NA	NA	NA	NA	NA	NA	NA	NA	Yes	Yes	Yes	Icterohaemorrhagiae	Copenhageni
107	Kik, M J L	Netherlands	Europe	2006	Myocastor coypus	Myocastoridae	Rodentia	Mammals	5799	urine	urinary	No	NA	NA	NA	NA	NA	NA	NA	NA	NA	Yes	Yes	Yes	Icterohaemorrhagiae	Copenhageni
107	Kik, M J L	Netherlands	Europe	2006	Myocastor coypus	Myocastoridae	Rodentia	Mammals	5897	kidney and urine	urinary	No	NA	NA	NA	NA	NA	NA	NA	NA	NA	Yes	Yes	Yes	Icterohaemorrhagiae	Copenhageni
107	Kik, M J L	Netherlands	Europe	2006	Myocastor coypus	Myocastoridae	Rodentia	Mammals	5901	urine	urinary	No	NA	NA	NA	NA	NA	NA	NA	NA	NA	Yes	Yes	Yes	Icterohaemorrhagiae	Copenhageni
107	Kik, M J L	Netherlands	Europe	2006	Myocastor coypus	Myocastoridae	Rodentia	Mammals	5905	kidney and urine	urinary	No	NA	NA	NA	NA	NA	NA	NA	NA	NA	Yes	Yes	Yes	Icterohaemorrhagiae	Copenhageni
3	Ajayi, Olusola L.	Nigeria	Africa	2017	Perdix perdix	Phasianidae	Galliformes	Birds	12	kidney	urinary	No	NA	NA	NA	NA	NA	NA	NA	NA	NA	Yes	NA	Yes	Icterohaemorrhagiae	Icterohaemorrhagiae
60	DÍAZ, M. MÓNICA	Peru	South America	2005	Phyllostomus hastatus	Phyllostomidae	Chiroptera	Mammals	MMD1493	kidney	urinary	Yes	NA	NA	NA	NA	NA	NA	Yes	NA	L. interrogans	Yes	Yes	NA	Icterohaemorrhagiae	Icterohaemorrhagiae
112	KOIZUMI, Nobuo	Japan	Asia	2009	Procyon lotor	Procyonidae	Carnivora	Mammals	KRC-146	kidney	urinary	Yes	Yes	flaB	NA	NA	NA	NA	Yes	NA	L. interrogans	Yes	Yes	NA	Icterohaemorrhagiae	NA
27	Benitez, Verónica Victoria	Argentina	South America	2013	Callosciurus erythraeus	Sciuridae	Rodentia	Mammals	3	kidney	urinary	Yes	NA	NA	NA	NA	Yes	NA	NA	NA	L. interrogans	No	NA	NA	Icterohaemorrhagiae	NA
52	Cvetnic, Zeljko	Croatia	Europe	2003	Sus scrofa	Suidae	Artiodactyla	Mammals	30	kidney	urinary	No	NA	NA	NA	NA	NA	NA	NA	NA	NA	Yes	Yes	NA	Icterohaemorrhagiae	NA
111	Koizumi, Nobuo	Japan, Philippines, Taiwan, and Vietnam	Asia	2015	Myodes rufocanus bedfordiae	Cricetidae	Rodentia	Mammals	MRB-HO11-5G96	kidney	urinary	Yes	NA	NA	NA	NA	Yes	NA	NA	NA	L. borgpetersenii	Yes	Yes	NA	Javanica	MRB-HO11-5G96
111	Koizumi, Nobuo	Japan, Philippines, Taiwan, and Vietnam	Asia	2015	Apodemus speciosus	Muridae	Rodentia	Mammals	AS-HO05-27	kidney	urinary	Yes	NA	NA	NA	NA	Yes	NA	NA	NA	L. borgpetersenii	Yes	Yes	NA	Javanica	AS-HO05-27
111	Koizumi, Nobuo	Japan, Philippines, Taiwan, and Vietnam	Asia	2015	Bandicota indica	Muridae	Rodentia	Mammals	R479	kidney	urinary	Yes	NA	NA	NA	NA	Yes	NA	NA	NA	L. borgpetersenii	Yes	Yes	NA	Javanica	R479
111	Koizumi, Nobuo	Japan, Philippines, Taiwan, and Vietnam	Asia	2015	Rattus exulans	Muridae	Rodentia	Mammals	R376	kidney	urinary	Yes	NA	NA	NA	NA	Yes	NA	NA	NA	L. borgpetersenii	Yes	Yes	NA	Javanica	R376
111	Koizumi, Nobuo	Japan, Philippines, Taiwan, and Vietnam	Asia	2015	Rattus losea	Muridae	Rodentia	Mammals	R27	kidney	urinary	Yes	NA	NA	NA	NA	Yes	NA	NA	NA	L. borgpetersenii	Yes	Yes	NA	Javanica	R27
111	Koizumi, Nobuo	Japan, Philippines, Taiwan, and Vietnam	Asia	2015	Rattus losea	Muridae	Rodentia	Mammals	R45	kidney	urinary	Yes	NA	NA	NA	NA	Yes	NA	NA	NA	L. borgpetersenii	Yes	Yes	NA	Javanica	R45
111	Koizumi, Nobuo	Japan, Philippines, Taiwan, and Vietnam	Asia	2015	Rattus losea	Muridae	Rodentia	Mammals	R81	kidney	urinary	Yes	NA	NA	NA	NA	Yes	NA	NA	NA	L. borgpetersenii	Yes	Yes	NA	Javanica	R81
111	Koizumi, Nobuo	Japan, Philippines, Taiwan, and Vietnam	Asia	2015	Rattus losea	Muridae	Rodentia	Mammals	R145	kidney	urinary	Yes	NA	NA	NA	NA	Yes	NA	NA	NA	L. borgpetersenii	Yes	Yes	NA	Javanica	R145
111	Koizumi, Nobuo	Japan, Philippines, Taiwan, and Vietnam	Asia	2015	Rattus losea	Muridae	Rodentia	Mammals	R288	kidney	urinary	Yes	NA	NA	NA	NA	Yes	NA	NA	NA	L. borgpetersenii	Yes	Yes	NA	Javanica	R288
111	Koizumi, Nobuo	Japan, Philippines, Taiwan, and Vietnam	Asia	2015	Rattus losea	Muridae	Rodentia	Mammals	R295	kidney	urinary	Yes	NA	NA	NA	NA	Yes	NA	NA	NA	L. borgpetersenii	Yes	Yes	NA	Javanica	R295
111	Koizumi, Nobuo	Japan, Philippines, Taiwan, and Vietnam	Asia	2015	Rattus losea	Muridae	Rodentia	Mammals	R316	kidney	urinary	Yes	NA	NA	NA	NA	Yes	NA	NA	NA	L. borgpetersenii	Yes	Yes	NA	Javanica	R316
111	Koizumi, Nobuo	Japan, Philippines, Taiwan, and Vietnam	Asia	2015	Rattus losea	Muridae	Rodentia	Mammals	R327	kidney	urinary	Yes	NA	NA	NA	NA	Yes	NA	NA	NA	L. borgpetersenii	Yes	Yes	NA	Javanica	R327
111	Koizumi, Nobuo	Japan, Philippines, Taiwan, and Vietnam	Asia	2015	Rattus losea	Muridae	Rodentia	Mammals	R476	kidney	urinary	Yes	NA	NA	NA	NA	Yes	NA	NA	NA	L. borgpetersenii	Yes	Yes	NA	Javanica	R476
111	Koizumi, Nobuo	Japan, Philippines, Taiwan, and Vietnam	Asia	2015	Rattus losea	Muridae	Rodentia	Mammals	R624	kidney	urinary	Yes	NA	NA	NA	NA	Yes	NA	NA	NA	L. borgpetersenii	Yes	Yes	NA	Javanica	R624
111	Koizumi, Nobuo	Japan, Philippines, Taiwan, and Vietnam	Asia	2015	Rattus losea	Muridae	Rodentia	Mammals	R900	kidney	urinary	Yes	NA	NA	NA	NA	Yes	NA	NA	NA	L. borgpetersenii	Yes	Yes	NA	Javanica	R900
240	Zhang, Cuicai	China	Asia	2019	Apodemus agrarius	Muridae	Rodentia	Mammals	LJ125	kidney	urinary	Yes	Yes	16S	NA	NA	NA	Yes	NA	NA	L. borgpetersenii	Yes	Yes	NA	Javanica	NA
240	Zhang, Cuicai	China	Asia	2019	Apodemus agrarius	Muridae	Rodentia	Mammals	LJ241	kidney	urinary	Yes	Yes	16S	NA	NA	NA	Yes	NA	NA	L. borgpetersenii	Yes	Yes	NA	Javanica	NA
240	Zhang, Cuicai	China	Asia	2019	Apodemus agrarius	Muridae	Rodentia	Mammals	NJ142	kidney	urinary	Yes	Yes	16S	NA	NA	NA	Yes	NA	NA	L. borgpetersenii	Yes	Yes	NA	Javanica	NA
240	Zhang, Cuicai	China	Asia	2019	Apodemus agrarius	Muridae	Rodentia	Mammals	NJ165	kidney	urinary	Yes	Yes	16S	NA	NA	NA	Yes	NA	NA	L. borgpetersenii	Yes	Yes	NA	Javanica	NA
240	Zhang, Cuicai	China	Asia	2019	Apodemus agrarius	Muridae	Rodentia	Mammals	NJ166	kidney	urinary	Yes	Yes	16S	NA	NA	NA	Yes	NA	NA	L. interrogans	Yes	Yes	NA	Javanica	NA
240	Zhang, Cuicai	China	Asia	2019	Apodemus agrarius	Muridae	Rodentia	Mammals	NJ167	kidney	urinary	Yes	Yes	16S	NA	NA	NA	Yes	NA	NA	L. borgpetersenii	Yes	Yes	NA	Javanica	NA
240	Zhang, Cuicai	China	Asia	2019	Apodemus agrarius	Muridae	Rodentia	Mammals	NJ169	kidney	urinary	Yes	Yes	16S	NA	NA	NA	Yes	NA	NA	L. borgpetersenii	Yes	Yes	NA	Javanica	NA
240	Zhang, Cuicai	China	Asia	2019	Rattus flavipectus	Muridae	Rodentia	Mammals	LJ159	kidney	urinary	Yes	Yes	16S	NA	NA	NA	Yes	NA	NA	L. borgpetersenii	Yes	Yes	NA	Javanica	NA
240	Zhang, Cuicai	China	Asia	2019	Rattus flavipectus	Muridae	Rodentia	Mammals	LJ160	kidney	urinary	Yes	Yes	16S	NA	NA	NA	Yes	NA	NA	L. borgpetersenii	Yes	Yes	NA	Javanica	NA
240	Zhang, Cuicai	China	Asia	2019	Rattus flavipectus	Muridae	Rodentia	Mammals	LJ167	kidney	urinary	Yes	Yes	16S	NA	NA	NA	Yes	NA	NA	L. borgpetersenii	Yes	Yes	NA	Javanica	NA
240	Zhang, Cuicai	China	Asia	2019	Rattus flavipectus	Muridae	Rodentia	Mammals	LJ242	kidney	urinary	Yes	Yes	16S	NA	NA	NA	Yes	NA	NA	L. borgpetersenii	Yes	Yes	NA	Javanica	NA
240	Zhang, Cuicai	China	Asia	2019	Rattus rattoides	Muridae	Rodentia	Mammals	LJ10	kidney	urinary	Yes	Yes	16S	NA	NA	NA	Yes	NA	NA	L. borgpetersenii	Yes	Yes	NA	Javanica	NA
240	Zhang, Cuicai	China	Asia	2019	Rattus rattoides	Muridae	Rodentia	Mammals	LJ13	kidney	urinary	Yes	Yes	16S	NA	NA	NA	Yes	NA	NA	L. borgpetersenii	Yes	Yes	NA	Javanica	NA
240	Zhang, Cuicai	China	Asia	2019	Rattus rattoides	Muridae	Rodentia	Mammals	LJ14	kidney	urinary	Yes	Yes	16S	NA	NA	NA	Yes	NA	NA	L. borgpetersenii	Yes	Yes	NA	Javanica	NA
240	Zhang, Cuicai	China	Asia	2019	Rattus rattoides	Muridae	Rodentia	Mammals	LJ146	kidney	urinary	Yes	Yes	16S	NA	NA	NA	Yes	NA	NA	L. borgpetersenii	Yes	Yes	NA	Javanica	NA
240	Zhang, Cuicai	China	Asia	2019	Rattus rattoides	Muridae	Rodentia	Mammals	LJ149	kidney	urinary	Yes	Yes	16S	NA	NA	NA	Yes	NA	NA	L. borgpetersenii	Yes	Yes	NA	Javanica	NA
240	Zhang, Cuicai	China	Asia	2019	Rattus rattoides	Muridae	Rodentia	Mammals	LJ150	kidney	urinary	Yes	Yes	16S	NA	NA	NA	Yes	NA	NA	L. borgpetersenii	Yes	Yes	NA	Javanica	NA
240	Zhang, Cuicai	China	Asia	2019	Rattus rattoides	Muridae	Rodentia	Mammals	LJ151	kidney	urinary	Yes	Yes	16S	NA	NA	NA	Yes	NA	NA	L. borgpetersenii	Yes	Yes	NA	Javanica	NA
240	Zhang, Cuicai	China	Asia	2019	Rattus rattoides	Muridae	Rodentia	Mammals	LJ152	kidney	urinary	Yes	Yes	16S	NA	NA	NA	Yes	NA	NA	L. borgpetersenii	Yes	Yes	NA	Javanica	NA
240	Zhang, Cuicai	China	Asia	2019	Rattus rattoides	Muridae	Rodentia	Mammals	LJ16	kidney	urinary	Yes	Yes	16S	NA	NA	NA	Yes	NA	NA	L. borgpetersenii	Yes	Yes	NA	Javanica	NA
240	Zhang, Cuicai	China	Asia	2019	Rattus rattoides	Muridae	Rodentia	Mammals	LJ17	kidney	urinary	Yes	Yes	16S	NA	NA	NA	Yes	NA	NA	L. borgpetersenii	Yes	Yes	NA	Javanica	NA
240	Zhang, Cuicai	China	Asia	2019	Rattus rattoides	Muridae	Rodentia	Mammals	LJ18	kidney	urinary	Yes	Yes	16S	NA	NA	NA	Yes	NA	NA	L. borgpetersenii	Yes	Yes	NA	Javanica	NA
240	Zhang, Cuicai	China	Asia	2019	Rattus rattoides	Muridae	Rodentia	Mammals	LJ181	kidney	urinary	Yes	Yes	16S	NA	NA	NA	Yes	NA	NA	L. borgpetersenii	Yes	Yes	NA	Javanica	NA
240	Zhang, Cuicai	China	Asia	2019	Rattus rattoides	Muridae	Rodentia	Mammals	LJ182	kidney	urinary	Yes	Yes	16S	NA	NA	NA	Yes	NA	NA	L. borgpetersenii	Yes	Yes	NA	Javanica	NA
240	Zhang, Cuicai	China	Asia	2019	Rattus rattoides	Muridae	Rodentia	Mammals	LJ19	kidney	urinary	Yes	Yes	16S	NA	NA	NA	Yes	NA	NA	L. borgpetersenii	Yes	Yes	NA	Javanica	NA
240	Zhang, Cuicai	China	Asia	2019	Rattus rattoides	Muridae	Rodentia	Mammals	LJ252	kidney	urinary	Yes	Yes	16S	NA	NA	NA	Yes	NA	NA	L. borgpetersenii	Yes	Yes	NA	Javanica	NA
240	Zhang, Cuicai	China	Asia	2019	Rattus rattoides	Muridae	Rodentia	Mammals	LJ253	kidney	urinary	Yes	Yes	16S	NA	NA	NA	Yes	NA	NA	L. borgpetersenii	Yes	Yes	NA	Javanica	NA
240	Zhang, Cuicai	China	Asia	2019	Rattus rattoides	Muridae	Rodentia	Mammals	LJ8	kidney	urinary	Yes	Yes	16S	NA	NA	NA	Yes	NA	NA	L. borgpetersenii	Yes	Yes	NA	Javanica	NA
240	Zhang, Cuicai	China	Asia	2019	Rattus rattoides	Muridae	Rodentia	Mammals	LJ96	kidney	urinary	Yes	Yes	16S	NA	NA	NA	Yes	NA	NA	L. borgpetersenii	Yes	Yes	NA	Javanica	NA
240	Zhang, Cuicai	China	Asia	2019	Rattus rattoides	Muridae	Rodentia	Mammals	LJ97	kidney	urinary	Yes	Yes	16S	NA	NA	NA	Yes	NA	NA	L. borgpetersenii	Yes	Yes	NA	Javanica	NA
240	Zhang, Cuicai	China	Asia	2019	Rattus rattoides	Muridae	Rodentia	Mammals	LJ98	kidney	urinary	Yes	Yes	16S	NA	NA	NA	Yes	NA	NA	L. borgpetersenii	Yes	Yes	NA	Javanica	NA
240	Zhang, Cuicai	China	Asia	2019	Rattus rattoides	Muridae	Rodentia	Mammals	LJ99	kidney	urinary	Yes	Yes	16S	NA	NA	NA	Yes	NA	NA	L. borgpetersenii	Yes	Yes	NA	Javanica	NA
240	Zhang, Cuicai	China	Asia	2019	Rattus rattoides	Muridae	Rodentia	Mammals	NJ171	kidney	urinary	Yes	Yes	16S	NA	NA	NA	Yes	NA	NA	L. borgpetersenii	Yes	Yes	NA	Javanica	NA
240	Zhang, Cuicai	China	Asia	2019	Rattus rattoides	Muridae	Rodentia	Mammals	NJ201	kidney	urinary	Yes	Yes	16S	NA	NA	NA	Yes	NA	NA	L. borgpetersenii	Yes	Yes	NA	Javanica	NA
240	Zhang, Cuicai	China	Asia	2019	Rattus rattoides	Muridae	Rodentia	Mammals	NJ203	kidney	urinary	Yes	Yes	16S	NA	NA	NA	Yes	NA	NA	L. borgpetersenii	Yes	Yes	NA	Javanica	NA
240	Zhang, Cuicai	China	Asia	2019	Rattus rattoides	Muridae	Rodentia	Mammals	NJ204	kidney	urinary	Yes	Yes	16S	NA	NA	NA	Yes	NA	NA	L. borgpetersenii	Yes	Yes	NA	Javanica	NA
240	Zhang, Cuicai	China	Asia	2019	Rattus rattoides	Muridae	Rodentia	Mammals	NJ205	kidney	urinary	Yes	Yes	16S	NA	NA	NA	Yes	NA	NA	L. borgpetersenii	Yes	Yes	NA	Javanica	NA
240	Zhang, Cuicai	China	Asia	2019	Rattus rattoides	Muridae	Rodentia	Mammals	NJ206	kidney	urinary	Yes	Yes	16S	NA	NA	NA	Yes	NA	NA	L. borgpetersenii	Yes	Yes	NA	Javanica	NA
240	Zhang, Cuicai	China	Asia	2019	Rattus rattoides	Muridae	Rodentia	Mammals	NJ207	kidney	urinary	Yes	Yes	16S	NA	NA	NA	Yes	NA	NA	L. borgpetersenii	Yes	Yes	NA	Javanica	NA
240	Zhang, Cuicai	China	Asia	2019	Rattus rattoides	Muridae	Rodentia	Mammals	NJ208	kidney	urinary	Yes	Yes	16S	NA	NA	NA	Yes	NA	NA	L. borgpetersenii	Yes	Yes	NA	Javanica	NA
240	Zhang, Cuicai	China	Asia	2019	Rattus rattoides	Muridae	Rodentia	Mammals	NJ209	kidney	urinary	Yes	Yes	16S	NA	NA	NA	Yes	NA	NA	L. borgpetersenii	Yes	Yes	NA	Javanica	NA
240	Zhang, Cuicai	China	Asia	2019	Rattus rattoides	Muridae	Rodentia	Mammals	NJ212	kidney	urinary	Yes	Yes	16S	NA	NA	NA	Yes	NA	NA	L. borgpetersenii	Yes	Yes	NA	Javanica	NA
240	Zhang, Cuicai	China	Asia	2019	Apodemus agrarius	Muridae	Rodentia	Mammals	NJ198	kidney	urinary	Yes	Yes	16S	NA	NA	NA	Yes	NA	NA	L. borgpetersenii	Yes	Yes	NA	Javanica	NA
240	Zhang, Cuicai	China	Asia	2019	Apodemus agrarius	Muridae	Rodentia	Mammals	NJ199	kidney	urinary	Yes	Yes	16S	NA	NA	NA	Yes	NA	NA	L. borgpetersenii	Yes	Yes	NA	Javanica	NA
240	Zhang, Cuicai	China	Asia	2019	Rattus flavipectus	Muridae	Rodentia	Mammals	LJ243	kidney	urinary	Yes	Yes	16S	NA	NA	NA	Yes	NA	NA	L. borgpetersenii	Yes	Yes	NA	Javanica	NA
240	Zhang, Cuicai	China	Asia	2019	Rattus flavipectus	Muridae	Rodentia	Mammals	LJ245	kidney	urinary	Yes	Yes	16S	NA	NA	NA	Yes	NA	NA	L. borgpetersenii	Yes	Yes	NA	Javanica	NA
240	Zhang, Cuicai	China	Asia	2019	Rattus flavipectus	Muridae	Rodentia	Mammals	LJ246	kidney	urinary	Yes	Yes	16S	NA	NA	NA	Yes	NA	NA	L. borgpetersenii	Yes	Yes	NA	Javanica	NA
240	Zhang, Cuicai	China	Asia	2019	Rattus flavipectus	Muridae	Rodentia	Mammals	LJ247	kidney	urinary	Yes	Yes	16S	NA	NA	NA	Yes	NA	NA	L. borgpetersenii	Yes	Yes	NA	Javanica	NA
240	Zhang, Cuicai	China	Asia	2019	Rattus flavipectus	Muridae	Rodentia	Mammals	LJ248	kidney	urinary	Yes	Yes	16S	NA	NA	NA	Yes	NA	NA	L. borgpetersenii	Yes	Yes	NA	Javanica	NA
240	Zhang, Cuicai	China	Asia	2019	Rattus flavipectus	Muridae	Rodentia	Mammals	LJ251	kidney	urinary	Yes	Yes	16S	NA	NA	NA	Yes	NA	NA	L. borgpetersenii	Yes	Yes	NA	Javanica	NA
240	Zhang, Cuicai	China	Asia	2019	Apodemus agrarius	Muridae	Rodentia	Mammals	NJ211	kidney	urinary	Yes	Yes	16S	NA	NA	NA	Yes	NA	NA	L. borgpetersenii	Yes	Yes	NA	Javanica	NA
111	Koizumi, Nobuo	Japan, Philippines, Taiwan, and Vietnam	Asia	2015	Sorex unguiculatus	Soricidae	Eulipotyphla	Mammals	SU-HO11-5F3	kidney	urinary	Yes	NA	NA	NA	NA	Yes	NA	NA	NA	L. borgpetersenii	Yes	Yes	NA	Javanica	SU-HO11-5F3
111	Koizumi, Nobuo	Japan, Philippines, Taiwan, and Vietnam	Asia	2015	Sorex unguiculatus	Soricidae	Eulipotyphla	Mammals	SU-HO11-6F3	kidney	urinary	Yes	NA	NA	NA	NA	Yes	NA	NA	NA	L. borgpetersenii	Yes	Yes	NA	Javanica	SU-HO11-6F3
111	Koizumi, Nobuo	Japan, Philippines, Taiwan, and Vietnam	Asia	2015	Sorex unguiculatus	Soricidae	Eulipotyphla	Mammals	SU-HO11-7F3	kidney	urinary	Yes	NA	NA	NA	NA	Yes	NA	NA	NA	L. borgpetersenii	Yes	Yes	NA	Javanica	SU-HO11-7F3
111	Koizumi, Nobuo	Japan, Philippines, Taiwan, and Vietnam	Asia	2015	Sorex unguiculatus	Soricidae	Eulipotyphla	Mammals	SU-HO11-9F1	kidney	urinary	Yes	NA	NA	NA	NA	Yes	NA	NA	NA	L. borgpetersenii	Yes	Yes	NA	Javanica	SU-HO11-9F1
111	Koizumi, Nobuo	Japan, Philippines, Taiwan, and Vietnam	Asia	2015	Sorex unguiculatus	Soricidae	Eulipotyphla	Mammals	SU-HO11-9F3	kidney	urinary	Yes	NA	NA	NA	NA	Yes	NA	NA	NA	L. borgpetersenii	Yes	Yes	NA	Javanica	SU-HO11-9F3
125	Loffler, S G	Argentina	South America	2015	Eubalaena australis	Balaenopteridae	Cetacea	Mammals	Manara	kidney	urinary	Yes	Yes	16S	NA	NA	NA	NA	NA	NA	L. interrogans	No	NA	NA	NA	NA
46	Colombo, V C	Argentina	South America	2018	Scapteromys aquaticus	Cricetidae	Rodentia	Mammals	4	kidney	urinary	Yes	NA	NA	NA	NA	Yes	NA	NA	NA	L. borgpetersenii	No	NA	NA	NA	NA
47	Cordonin, Colette	Madagascar and Mayotte	Africa	2018	Microgale dobsoni	Tenrecidae	Afrosoricida	Mammals	VS2413	NA	NA	Yes	Yes	NA	NA	NA	NA	NA	NA	Yes	L. mayottensis	No	NA	NA	NA	NA
47	Cordonin, Colette	Madagascar and Mayotte	Africa	2018	Tenrec ecaudatus	Tenrecidae	Afrosoricida	Mammals	MDI222	NA	NA	Yes	Yes	NA	NA	NA	NA	NA	NA	Yes	L. mayottensis	No	NA	NA	NA	NA
47	Cordonin, Colette	Madagascar and Mayotte	Africa	2018	Tenrec ecaudatus	Tenrecidae	Afrosoricida	Mammals	MDI272	NA	NA	Yes	Yes	NA	NA	NA	NA	NA	NA	Yes	L. mayottensis	No	NA	NA	NA	NA
126	Lovera, R	Argentina	South America	2017	Oligoryzomys flavescens	Cricetidae	Rodentia	Mammals	NA	kidney and urine	urinary	Yes	NA	NA	NA	NA	Yes	NA	NA	NA	L. borgpetersenii	No	NA	NA	NA	NA
126	Lovera, R	Argentina	South America	2017	Lutreolina crassicaudata	Didelphidae	Didelphimorphia	Mammals	NA	kidney and urine	urinary	Yes	NA	NA	NA	NA	Yes	NA	NA	NA	L. borgpetersenii	No	NA	NA	NA	NA
201	Silva, Felipe Jorge da	Brazil	South America	2013	Didelphis albiventris	Didelphidae	Didelphimorphia	Mammals	1	urine	urinary	Yes	NA	NA	NA	NA	Yes	NA	NA	NA	L. borgpetersenii	No	NA	NA	NA	NA
201	Silva, Felipe Jorge da	Brazil	South America	2013	Didelphis albiventris	Didelphidae	Didelphimorphia	Mammals	2	urine	urinary	Yes	NA	NA	NA	NA	Yes	NA	NA	NA	L. borgpetersenii	No	NA	NA	NA	NA
201	Silva, Felipe Jorge da	Brazil	South America	2013	Didelphis albiventris	Didelphidae	Didelphimorphia	Mammals	3	urine	urinary	Yes	NA	NA	NA	NA	Yes	NA	NA	NA	L. borgpetersenii	No	NA	NA	NA	NA
16	Azhari, Nurul Natasya	Malásia	Asia	2018	Maxomys whiteheadi	Muridae	Rodentia	Mammals	HP413	kidney	urinary	Yes	Yes	LipL32/SecY	NA	NA	NA	Yes	NA	NA	L. interrogans	No	NA	NA	NA	NA
16	Azhari, Nurul Natasya	Malásia	Asia	2018	Maxomys whiteheadi	Muridae	Rodentia	Mammals	HP414	kidney	urinary	Yes	Yes	LipL32/SecY	NA	NA	NA	Yes	NA	NA	L. interrogans	No	NA	NA	NA	NA
16	Azhari, Nurul Natasya	Malásia	Asia	2018	Maxomys whiteheadi	Muridae	Rodentia	Mammals	HP415	kidney	urinary	Yes	Yes	LipL32/SecY	NA	NA	NA	Yes	NA	NA	L. interrogans	No	NA	NA	NA	NA
16	Azhari, Nurul Natasya	Malásia	Asia	2018	Maxomys whiteheadi	Muridae	Rodentia	Mammals	HP422	kidney	urinary	Yes	Yes	LipL32/SecY	NA	NA	NA	Yes	NA	NA	L. interrogans	No	NA	NA	NA	NA
16	Azhari, Nurul Natasya	Malásia	Asia	2018	Rattus tiomanicus	Muridae	Rodentia	Mammals	UY149	kidney	urinary	Yes	Yes	LipL32/SecY	NA	NA	NA	Yes	NA	NA	L. interrogans	No	NA	NA	NA	NA
16	Azhari, Nurul Natasya	Malásia	Asia	2018	Sundamys muelleri	Muridae	Rodentia	Mammals	HP358	kidney	urinary	Yes	Yes	LipL32/SecY	NA	NA	NA	Yes	NA	NA	L. interrogans	No	NA	NA	NA	NA
16	Azhari, Nurul Natasya	Malásia	Asia	2018	Sundamys muelleri	Muridae	Rodentia	Mammals	SC295	kidney	urinary	Yes	Yes	LipL32/SecY	NA	NA	NA	Yes	NA	NA	L. weilii	No	NA	NA	NA	NA
16	Azhari, Nurul Natasya	Malásia	Asia	2018	Sundamys muelleri	Muridae	Rodentia	Mammals	SC346	kidney	urinary	Yes	Yes	LipL32/SecY	NA	NA	NA	Yes	NA	NA	L. interrogans	No	NA	NA	NA	NA
16	Azhari, Nurul Natasya	Malásia	Asia	2018	Sundamys muelleri	Muridae	Rodentia	Mammals	SC349	kidney	urinary	Yes	Yes	LipL32/SecY	NA	NA	NA	Yes	NA	NA	L. interrogans	No	NA	NA	NA	NA
52	Cvetnic, Zeljko	Croatia	Europe	2003	Apodemus flavicolis	Muridae	Rodentia	Mammals	17	kidney	urinary	No	NA	NA	NA	NA	NA	NA	NA	NA	NA	Yes	Yes	NA	NA	NA
211	Tan, Ching Giap	United States	North America	2014	Procyon lotor	Procyonidae	Carnivora	Mammals	747	kidney	urinary	Yes	Yes	LipL32	NA	NA	NA	NA	NA	NA	L. interrogans	No	NA	NA	NA	NA
211	Tan, Ching Giap	United States	North America	2014	Procyon lotor	Procyonidae	Carnivora	Mammals	3323	kidney	urinary	Yes	Yes	LipL32	NA	NA	NA	NA	NA	NA	L. interrogans	No	NA	NA	NA	NA
211	Tan, Ching Giap	United States	North America	2014	Procyon lotor	Procyonidae	Carnivora	Mammals	1090	kidney	urinary	Yes	Yes	LipL32	NA	NA	NA	NA	NA	NA	L. interrogans	No	NA	NA	NA	NA
211	Tan, Ching Giap	United States	North America	2014	Procyon lotor	Procyonidae	Carnivora	Mammals	3333	kidney	urinary	Yes	Yes	LipL32	NA	NA	NA	NA	NA	NA	L. interrogans	No	NA	NA	NA	NA
211	Tan, Ching Giap	United States	North America	2014	Procyon lotor	Procyonidae	Carnivora	Mammals	725	kidney	urinary	Yes	Yes	LipL32	NA	NA	NA	NA	NA	NA	L. interrogans	No	NA	NA	NA	NA
211	Tan, Ching Giap	United States	North America	2014	Procyon lotor	Procyonidae	Carnivora	Mammals	1094	kidney	urinary	Yes	Yes	LipL32	NA	NA	NA	NA	NA	NA	L. interrogans	No	NA	NA	NA	NA
211	Tan, Ching Giap	United States	North America	2014	Procyon lotor	Procyonidae	Carnivora	Mammals	1114	kidney	urinary	Yes	Yes	LipL32	NA	NA	NA	NA	NA	NA	L. interrogans	No	NA	NA	NA	NA
211	Tan, Ching Giap	United States	North America	2014	Procyon lotor	Procyonidae	Carnivora	Mammals	3326	kidney	urinary	Yes	Yes	LipL32	NA	NA	NA	NA	NA	NA	L. interrogans	No	NA	NA	NA	NA
211	Tan, Ching Giap	United States	North America	2014	Procyon lotor	Procyonidae	Carnivora	Mammals	3335	kidney	urinary	Yes	Yes	LipL32	NA	NA	NA	NA	NA	NA	L. interrogans	No	NA	NA	NA	NA
211	Tan, Ching Giap	United States	North America	2014	Procyon lotor	Procyonidae	Carnivora	Mammals	2058	kidney	urinary	Yes	Yes	LipL32	NA	NA	NA	NA	NA	NA	L. interrogans	No	NA	NA	NA	NA
211	Tan, Ching Giap	United States	North America	2014	Procyon lotor	Procyonidae	Carnivora	Mammals	3324	kidney	urinary	Yes	Yes	LipL32	NA	NA	NA	NA	NA	NA	L. interrogans	No	NA	NA	NA	NA
211	Tan, Ching Giap	United States	North America	2014	Procyon lotor	Procyonidae	Carnivora	Mammals	2384	kidney	urinary	Yes	Yes	LipL32	NA	NA	NA	NA	NA	NA	L. interrogans	No	NA	NA	NA	NA
211	Tan, Ching Giap	United States	North America	2014	Procyon lotor	Procyonidae	Carnivora	Mammals	2029	kidney	urinary	Yes	Yes	LipL32	NA	NA	NA	NA	NA	NA	L. kirschneri	No	NA	NA	NA	NA
211	Tan, Ching Giap	United States	North America	2014	Procyon lotor	Procyonidae	Carnivora	Mammals	2051	kidney	urinary	Yes	Yes	LipL32	NA	NA	NA	NA	NA	NA	L. kirschneri	No	NA	NA	NA	NA
211	Tan, Ching Giap	United States	North America	2014	Procyon lotor	Procyonidae	Carnivora	Mammals	3331	kidney	urinary	Yes	Yes	LipL32	NA	NA	NA	NA	NA	NA	L. kirschneri	No	NA	NA	NA	NA
211	Tan, Ching Giap	United States	North America	2014	Procyon lotor	Procyonidae	Carnivora	Mammals	3336	kidney	urinary	Yes	Yes	LipL32	NA	NA	NA	NA	NA	NA	L. kirschneri	No	NA	NA	NA	NA
211	Tan, Ching Giap	United States	North America	2014	Procyon lotor	Procyonidae	Carnivora	Mammals	2380	kidney	urinary	Yes	Yes	LipL32	NA	NA	NA	NA	NA	NA	L. kirschneri	No	NA	NA	NA	NA
211	Tan, Ching Giap	United States	North America	2014	Procyon lotor	Procyonidae	Carnivora	Mammals	2211	kidney	urinary	Yes	Yes	LipL32	NA	NA	NA	NA	NA	NA	L. kirschneri	No	NA	NA	NA	NA
211	Tan, Ching Giap	United States	North America	2014	Procyon lotor	Procyonidae	Carnivora	Mammals	3328	kidney	urinary	Yes	Yes	LipL32	NA	NA	NA	NA	NA	NA	L. kirschneri	No	NA	NA	NA	NA
211	Tan, Ching Giap	United States	North America	2014	Procyon lotor	Procyonidae	Carnivora	Mammals	2053	kidney	urinary	Yes	Yes	LipL32	NA	NA	NA	NA	NA	NA	L. kirschneri	No	NA	NA	NA	NA
211	Tan, Ching Giap	United States	North America	2014	Procyon lotor	Procyonidae	Carnivora	Mammals	3325	kidney	urinary	Yes	Yes	LipL32	NA	NA	NA	NA	NA	NA	L. borgpetersenii	No	NA	NA	NA	NA
211	Tan, Ching Giap	United States	North America	2014	Procyon lotor	Procyonidae	Carnivora	Mammals	3338	kidney	urinary	Yes	Yes	LipL32	NA	NA	NA	NA	NA	NA	L. borgpetersenii	No	NA	NA	NA	NA
156	Nally, Jarlath E	Ireland	Europe	2016	Crocidura russula	Soricidae	Eulipotyphla	Mammals	GWTS isolate #1	kidney	urinary	Yes	Yes	16S	NA	NA	NA	NA	NA	Yes	L. alstonii	Yes	Yes	NA	NA	Room22
156	Nally, Jarlath E	Ireland	Europe	2016	Crocidura russula	Soricidae	Eulipotyphla	Mammals	GWTS isolate #2	kidney	urinary	Yes	NA	NA	Yes	NA	NA	NA	NA	NA	L. alstonii	Yes	Yes	NA	NA	Room22
156	Nally, Jarlath E	Ireland	Europe	2016	Crocidura russula	Soricidae	Eulipotyphla	Mammals	GWTS isolate #3	kidney	urinary	Yes	NA	NA	Yes	NA	NA	NA	NA	NA	L. alstonii	Yes	Yes	NA	NA	Room22
118	Lagadec, Erwan	Mayotte Island	Africa	2016	Tenrec ecaudatus	Tenrecidae	Afrosoricida	Mammals	MDI295	kidney and urine	urinary	Yes	NA	NA	NA	NA	NA	Yes	NA	NA	L. mayottensis	No	NA	NA	NA	NA
118	Lagadec, Erwan	Mayotte Island	Africa	2016	Tenrec ecaudatus	Tenrecidae	Afrosoricida	Mammals	MDI321	kidney and urine	urinary	Yes	NA	NA	NA	NA	NA	Yes	NA	NA	L. mayottensis	No	NA	NA	NA	NA
118	Lagadec, Erwan	Mayotte Island	Africa	2016	Tenrec ecaudatus	Tenrecidae	Afrosoricida	Mammals	9	kidney	urinary	Yes	NA	NA	NA	NA	NA	Yes	NA	NA	L. mayottensis	No	NA	NA	NA	NA
118	Lagadec, Erwan	Mayotte Island	Africa	2016	Tenrec ecaudatus	Tenrecidae	Afrosoricida	Mammals	10	kidney	urinary	Yes	NA	NA	NA	NA	NA	Yes	NA	NA	L. mayottensis	No	NA	NA	NA	NA
118	Lagadec, Erwan	Mayotte Island	Africa	2016	Tenrec ecaudatus	Tenrecidae	Afrosoricida	Mammals	11	kidney	urinary	Yes	NA	NA	NA	NA	NA	Yes	NA	NA	L. mayottensis	No	NA	NA	NA	NA
118	Lagadec, Erwan	Mayotte Island	Africa	2016	Tenrec ecaudatus	Tenrecidae	Afrosoricida	Mammals	12	kidney	urinary	Yes	NA	NA	NA	NA	NA	Yes	NA	NA	L. mayottensis	No	NA	NA	NA	NA
118	Lagadec, Erwan	Mayotte Island	Africa	2016	Tenrec ecaudatus	Tenrecidae	Afrosoricida	Mammals	13	kidney	urinary	Yes	NA	NA	NA	NA	NA	Yes	NA	NA	L. mayottensis	No	NA	NA	NA	NA
118	Lagadec, Erwan	Mayotte Island	Africa	2016	Tenrec ecaudatus	Tenrecidae	Afrosoricida	Mammals	14	kidney	urinary	Yes	NA	NA	NA	NA	NA	Yes	NA	NA	L. mayottensis	No	NA	NA	NA	NA
16	Azhari, Nurul Natasya	Malásia	Asia	2018	Tupaia glis	Tupaiidae	Scandentia	Mammals	SR257	kidney	urinary	Yes	Yes	LipL32/SecY	NA	NA	NA	Yes	NA	NA	L. interrogans	No	NA	NA	NA	NA
16	Azhari, Nurul Natasya	Malásia	Asia	2018	Tupaia glis	Tupaiidae	Scandentia	Mammals	SR258	kidney	urinary	Yes	Yes	LipL32/SecY	NA	NA	NA	Yes	NA	NA	L. interrogans	No	NA	NA	NA	NA
3	Ajayi, Olusola L.	Nigeria	Africa	2017	Philantomba walteri	Bovidae	Artiodactyla	Mammals	13	kidney	urinary	No	NA	NA	NA	NA	NA	NA	NA	NA	NA	Yes	NA	Yes	Pomona	Pomona
3	Ajayi, Olusola L.	Nigeria	Africa	2017	Philantomba walteri	Bovidae	Artiodactyla	Mammals	14	kidney	urinary	No	NA	NA	NA	NA	NA	NA	NA	NA	NA	Yes	NA	Yes	Pomona	Pomona
173	Piredda, Ivana	Italy	Europe	2021	Vulpes vulpes ichnusae	Canidae	Carnivora	Mammals	75761	kidney	urinary	Yes	Yes	16S and secY	NA	NA	NA	Yes	NA	NA	L. interrogans	No	NA	NA	Pomona	NA
175	Piredda, Ivana	Italy	Europe	2021	Cerdocyon spp.	Canidae	Carnivora	Mammals	s180	kidney	urinary	Yes	NA	NA	NA	NA	NA	NA	NA	Yes	L. interrogans	No	NA	NA	Pomona	Pomona
200	Silva, F J	Brazil	South America	2015	Cerdocyon thous	Canidae	Carnivora	Mammals	4	urine	urinary	Yes	NA	NA	NA	NA	Yes	NA	NA	NA	L. interrogans	No	NA	NA	Pomona	NA
9	Arent, Z J	Spain	Europe	2017	Apodemus sylvaticus	Muridae	Rodentia	Mammals	10.34	NA	NA	Yes	Yes	ompL1 gene	NA	NA	Yes	NA	NA	NA	L. kirschneri	Yes	Yes	NA	Pomona	NA
9	Arent, Z J	Spain	Europe	2017	Apodemus sylvaticus	Muridae	Rodentia	Mammals	S/10.36	NA	NA	Yes	Yes	ompL1 gene	NA	NA	Yes	NA	NA	NA	L. kirschneri	Yes	Yes	NA	Pomona	NA
9	Arent, Z J	Spain	Europe	2017	Apodemus sylvaticus	Muridae	Rodentia	Mammals	S/10.37	NA	NA	Yes	Yes	ompL1 gene	NA	NA	Yes	NA	NA	NA	L. kirschneri	Yes	Yes	NA	Pomona	NA
9	Arent, Z J	Spain	Europe	2017	Apodemus sylvaticus	Muridae	Rodentia	Mammals	S/10.41	NA	NA	Yes	Yes	ompL1 gene	NA	NA	Yes	NA	NA	NA	L. kirschneri	Yes	Yes	NA	Pomona	NA
9	Arent, Z J	Spain	Europe	2017	Apodemus sylvaticus	Muridae	Rodentia	Mammals	S/10.43	NA	NA	Yes	Yes	ompL1 gene	NA	NA	Yes	NA	NA	NA	L. kirschneri	Yes	Yes	NA	Pomona	NA
9	Arent, Z J	Spain	Europe	2017	Apodemus sylvaticus	Muridae	Rodentia	Mammals	S/10.56	NA	NA	Yes	Yes	ompL1 gene	NA	NA	Yes	NA	NA	NA	L. kirschneri	Yes	Yes	NA	Pomona	NA
9	Arent, Z J	Spain	Europe	2017	Apodemus sylvaticus	Muridae	Rodentia	Mammals	S/10.70	NA	NA	Yes	Yes	ompL1 gene	NA	NA	Yes	NA	NA	NA	L. kirschneri	Yes	Yes	NA	Pomona	NA
9	Arent, Z J	Spain	Europe	2017	Mus spretus	Muridae	Rodentia	Mammals	S/10.47	NA	NA	Yes	Yes	ompL1 gene	NA	NA	Yes	NA	NA	NA	L. kirschneri	Yes	Yes	NA	Pomona	NA
9	Arent, Z J	Spain	Europe	2017	Mus spretus	Muridae	Rodentia	Mammals	S/10.48	NA	NA	Yes	Yes	ompL1 gene	NA	NA	Yes	NA	NA	NA	L. kirschneri	Yes	Yes	NA	Pomona	NA
9	Arent, Z J	Spain	Europe	2017	Mus spretus	Muridae	Rodentia	Mammals	S/10.52	NA	NA	Yes	Yes	ompL1 gene	NA	NA	Yes	NA	NA	NA	L. kirschneri	Yes	Yes	NA	Pomona	NA
9	Arent, Z J	Spain	Europe	2017	Mus spretus	Muridae	Rodentia	Mammals	S/10.60	NA	NA	Yes	Yes	ompL1 gene	NA	NA	Yes	NA	NA	NA	L. kirschneri	Yes	Yes	NA	Pomona	NA
9	Arent, Z J	Spain	Europe	2017	Mus spretus	Muridae	Rodentia	Mammals	S/10.64	NA	NA	Yes	Yes	ompL1 gene	NA	NA	Yes	NA	NA	NA	L. kirschneri	Yes	Yes	NA	Pomona	NA
9	Arent, Z J	Spain	Europe	2017	Mus spretus	Muridae	Rodentia	Mammals	S/10.65	NA	NA	Yes	Yes	ompL1 gene	NA	NA	Yes	NA	NA	NA	L. kirschneri	Yes	Yes	NA	Pomona	NA
9	Arent, Z J	Spain	Europe	2017	Mus spretus	Muridae	Rodentia	Mammals	S/10.66	NA	NA	Yes	Yes	ompL1 gene	NA	NA	Yes	NA	NA	NA	L. kirschneri	Yes	Yes	NA	Pomona	NA
9	Arent, Z J	Spain	Europe	2017	Mus spretus	Muridae	Rodentia	Mammals	S/10.68	NA	NA	Yes	Yes	ompL1 gene	NA	NA	Yes	NA	NA	NA	L. kirschneri	Yes	Yes	NA	Pomona	NA
9	Arent, Z J	Spain	Europe	2017	Mus spretus	Muridae	Rodentia	Mammals	S/10.69	NA	NA	Yes	Yes	ompL1 gene	NA	NA	Yes	NA	NA	NA	L. kirschneri	Yes	Yes	NA	Pomona	NA
200	Silva, F J	Brazil	South America	2015	Cavia aperea	Caviidae	Rodentia	Mammals	1	urine	urinary	Yes	NA	NA	NA	NA	Yes	NA	NA	NA	L. interrogans	No	NA	NA	Pomona	NA
200	Silva, F J	Brazil	South America	2015	Euphractus sexcinctus	Chlamyphoridae	Cingulata	Mammals	2	urine	urinary	Yes	NA	NA	NA	NA	Yes	NA	NA	NA	L. interrogans	No	NA	NA	Pomona	NA
200	Silva, F J	Brazil	South America	2015	Euphractus sexcinctus	Chlamyphoridae	Cingulata	Mammals	3	urine	urinary	Yes	NA	NA	NA	NA	Yes	NA	NA	NA	L. interrogans	No	NA	NA	Pomona	NA
174	Piredda, Ivana	Italy	Europe	2020	Tursiops truncatus	Delphinidae	Cetacea	Mammals	53187	kidney	urinary	Yes	NA	NA	NA	Yes	NA	Yes	NA	NA	L. interrogans	No	NA	NA	Pomona	Pomona
175	Piredda, Ivana	Italy	Europe	2021	Dolphin	Delphinidae	Cetacea	Mammals	s145	kidney	urinary	Yes	NA	NA	NA	NA	NA	NA	NA	Yes	L. interrogans	No	NA	NA	Pomona	Pomona
208	Stritof Majetic, Zrinka	Croatia	Europe	2014	Muscardinus avellanarius	Gliridae	Rodentia	Mammals	M 628	kidney	urinary	Yes	NA	NA	NA	NA	NA	Yes	Yes	NA	L. kirschneri	Yes	Yes	NA	Pomona	Mozdok
52	Cvetnic, Zeljko	Croatia	Europe	2003	Apodemus agrarius	Muridae	Rodentia	Mammals	11	kidney	urinary	No	NA	NA	NA	NA	NA	NA	NA	NA	NA	Yes	Yes	NA	Pomona	NA
52	Cvetnic, Zeljko	Croatia	Europe	2003	Apodemus agrarius	Muridae	Rodentia	Mammals	12	kidney	urinary	No	NA	NA	NA	NA	NA	NA	NA	NA	NA	Yes	Yes	NA	Pomona	NA
52	Cvetnic, Zeljko	Croatia	Europe	2003	Apodemus agrarius	Muridae	Rodentia	Mammals	13	kidney	urinary	No	NA	NA	NA	NA	NA	NA	NA	NA	NA	Yes	Yes	NA	Pomona	NA
52	Cvetnic, Zeljko	Croatia	Europe	2003	Apodemus agrarius	Muridae	Rodentia	Mammals	14	kidney	urinary	No	NA	NA	NA	NA	NA	NA	NA	NA	NA	Yes	Yes	NA	Pomona	NA
52	Cvetnic, Zeljko	Croatia	Europe	2003	Apodemus flavicolis	Muridae	Rodentia	Mammals	15	kidney	urinary	No	NA	NA	NA	NA	NA	NA	NA	NA	NA	Yes	Yes	NA	Pomona	NA
143	Milas, Zoran	Croatia	Europe	2013	Apodemus agrarius	Muridae	Rodentia	Mammals	46	kidney	urinary	Yes	NA	NA	NA	NA	NA	NA	Yes	NA	L. kirschneri	Yes	Yes	NA	Pomona	Mozdok
143	Milas, Zoran	Croatia	Europe	2013	Apodemus agrarius	Muridae	Rodentia	Mammals	47	kidney	urinary	Yes	NA	NA	NA	NA	NA	NA	Yes	NA	L. kirschneri	Yes	Yes	NA	Pomona	Mozdok
143	Milas, Zoran	Croatia	Europe	2013	Apodemus agrarius	Muridae	Rodentia	Mammals	48	kidney	urinary	Yes	NA	NA	NA	NA	NA	NA	Yes	NA	L. kirschneri	Yes	Yes	NA	Pomona	Mozdok
143	Milas, Zoran	Croatia	Europe	2013	Apodemus agrarius	Muridae	Rodentia	Mammals	49	kidney	urinary	Yes	NA	NA	NA	NA	NA	NA	Yes	NA	L. kirschneri	Yes	Yes	NA	Pomona	Mozdok
143	Milas, Zoran	Croatia	Europe	2013	Apodemus agrarius	Muridae	Rodentia	Mammals	50	kidney	urinary	Yes	NA	NA	NA	NA	NA	NA	Yes	NA	L. kirschneri	Yes	Yes	NA	Pomona	Mozdok
143	Milas, Zoran	Croatia	Europe	2013	Apodemus agrarius	Muridae	Rodentia	Mammals	51	kidney	urinary	Yes	NA	NA	NA	NA	NA	NA	Yes	NA	L. kirschneri	Yes	Yes	NA	Pomona	Mozdok
143	Milas, Zoran	Croatia	Europe	2013	Apodemus agrarius	Muridae	Rodentia	Mammals	52	kidney	urinary	Yes	NA	NA	NA	NA	NA	NA	Yes	NA	L. kirschneri	Yes	Yes	NA	Pomona	Mozdok
143	Milas, Zoran	Croatia	Europe	2013	Apodemus agrarius	Muridae	Rodentia	Mammals	53	kidney	urinary	Yes	NA	NA	NA	NA	NA	NA	Yes	NA	L. kirschneri	Yes	Yes	NA	Pomona	Mozdok
143	Milas, Zoran	Croatia	Europe	2013	Apodemus flavicollis	Muridae	Rodentia	Mammals	24	kidney	urinary	Yes	NA	NA	NA	NA	NA	NA	NA	NA	L. kirschneri	Yes	Yes	NA	Pomona	Mozdok
143	Milas, Zoran	Croatia	Europe	2013	Apodemus flavicollis	Muridae	Rodentia	Mammals	25	kidney	urinary	Yes	NA	NA	NA	NA	NA	NA	NA	NA	L. kirschneri	Yes	Yes	NA	Pomona	NA
143	Milas, Zoran	Croatia	Europe	2013	Apodemus sylvaticus	Muridae	Rodentia	Mammals	43	kidney	urinary	Yes	NA	NA	NA	NA	NA	NA	Yes	NA	L. kirschneri	Yes	Yes	NA	Pomona	Mozdok
143	Milas, Zoran	Croatia	Europe	2013	Apodemus sylvaticus	Muridae	Rodentia	Mammals	44	kidney	urinary	Yes	NA	NA	NA	NA	NA	NA	Yes	NA	L. kirschneri	Yes	Yes	NA	Pomona	NA
144	Milas, Zoran	Croatia	Europe	2002	Apodemus agrarius	Muridae	Rodentia	Mammals	1	kidney	urinary	No	NA	NA	NA	NA	NA	NA	NA	NA	NA	Yes	Yes	NA	Pomona	NA
144	Milas, Zoran	Croatia	Europe	2002	Apodemus agrarius	Muridae	Rodentia	Mammals	2	kidney	urinary	No	NA	NA	NA	NA	NA	NA	NA	NA	NA	Yes	Yes	NA	Pomona	NA
144	Milas, Zoran	Croatia	Europe	2002	Apodemus agrarius	Muridae	Rodentia	Mammals	3	kidney	urinary	No	NA	NA	NA	NA	NA	NA	NA	NA	NA	Yes	Yes	NA	Pomona	NA
144	Milas, Zoran	Croatia	Europe	2002	Apodemus agrarius	Muridae	Rodentia	Mammals	4	kidney	urinary	No	NA	NA	NA	NA	NA	NA	NA	NA	NA	Yes	Yes	NA	Pomona	NA
144	Milas, Zoran	Croatia	Europe	2002	Apodemus flavicollis	Muridae	Rodentia	Mammals	6	kidney	urinary	No	NA	NA	NA	NA	NA	NA	NA	NA	NA	Yes	Yes	NA	Pomona	NA
208	Stritof Majetic, Zrinka	Croatia	Europe	2014	Apodemus agrarius	Muridae	Rodentia	Mammals	M613	kidney	urinary	Yes	NA	NA	NA	NA	NA	Yes	Yes	NA	L. kirschneri	Yes	Yes	NA	Pomona	Mozdok
208	Stritof Majetic, Zrinka	Croatia	Europe	2014	Apodemus agrarius	Muridae	Rodentia	Mammals	M 615	kidney	urinary	Yes	NA	NA	NA	NA	NA	Yes	Yes	NA	L. kirschneri	Yes	Yes	NA	Pomona	Mozdok
208	Stritof Majetic, Zrinka	Croatia	Europe	2014	Apodemus agrarius	Muridae	Rodentia	Mammals	M 616	kidney	urinary	Yes	NA	NA	NA	NA	NA	Yes	Yes	NA	L. kirschneri	Yes	Yes	NA	Pomona	Mozdok
208	Stritof Majetic, Zrinka	Croatia	Europe	2014	Apodemus agrarius	Muridae	Rodentia	Mammals	M 619	kidney	urinary	Yes	NA	NA	NA	NA	NA	Yes	Yes	NA	L. kirschneri	Yes	Yes	NA	Pomona	Mozdok
208	Stritof Majetic, Zrinka	Croatia	Europe	2014	Apodemus agrarius	Muridae	Rodentia	Mammals	M 621	kidney	urinary	Yes	NA	NA	NA	NA	NA	Yes	Yes	NA	L. kirschneri	Yes	Yes	NA	Pomona	Mozdok
208	Stritof Majetic, Zrinka	Croatia	Europe	2014	Apodemus agrarius	Muridae	Rodentia	Mammals	M 634	kidney	urinary	Yes	NA	NA	NA	NA	NA	Yes	Yes	NA	L. kirschneri	Yes	Yes	NA	Pomona	Mozdok
208	Stritof Majetic, Zrinka	Croatia	Europe	2014	Apodemus agrarius	Muridae	Rodentia	Mammals	M 635	kidney	urinary	Yes	NA	NA	NA	NA	NA	Yes	Yes	NA	L. kirschneri	Yes	Yes	NA	Pomona	Mozdok
208	Stritof Majetic, Zrinka	Croatia	Europe	2014	Apodemus agrarius	Muridae	Rodentia	Mammals	M 639	kidney	urinary	Yes	NA	NA	NA	NA	NA	Yes	Yes	NA	L. kirschneri	Yes	Yes	NA	Pomona	Mozdok
208	Stritof Majetic, Zrinka	Croatia	Europe	2014	Apodemus agrarius	Muridae	Rodentia	Mammals	M 656	kidney	urinary	Yes	NA	NA	NA	NA	NA	Yes	Yes	NA	L. kirschneri	Yes	Yes	NA	Pomona	Mozdok
220	TURK, N.	Croatia	Europe	2003	Apodemus agrarius	Muridae	Rodentia	Mammals	1	kidney	urinary	Yes	Yes	16S	NA	NA	NA	NA	Yes	NA	L. kirschneri	No	NA	NA	Pomona	Tsaratsovo
220	TURK, N.	Croatia	Europe	2003	Apodemus agrarius	Muridae	Rodentia	Mammals	2	kidney	urinary	Yes	Yes	16S	NA	NA	NA	NA	Yes	NA	L. kirschneri	No	NA	NA	Pomona	Tsaratsovo
220	TURK, N.	Croatia	Europe	2003	Apodemus agrarius	Muridae	Rodentia	Mammals	3	kidney	urinary	Yes	Yes	16S	NA	NA	NA	NA	Yes	NA	L. kirschneri	No	NA	NA	Pomona	Tsaratsovo
220	TURK, N.	Croatia	Europe	2003	Apodemus agrarius	Muridae	Rodentia	Mammals	4	kidney	urinary	Yes	Yes	16S	NA	NA	NA	NA	Yes	NA	L. kirschneri	No	NA	NA	Pomona	Tsaratsovo
220	TURK, N.	Croatia	Europe	2003	Apodemus flavicollis	Muridae	Rodentia	Mammals	5	kidney	urinary	Yes	Yes	16S	NA	NA	NA	NA	Yes	NA	L. kirschneri	No	NA	NA	Pomona	Tsaratsovo
179	Prager, K.C.	United States	North America	2013	Zalophus californianus	Otariidae	Carnivora	Mammals	WCSL 10-66	urine	urinary	Yes	NA	NA	NA	NA	NA	NA	Yes	NA	L. interrogans	No	NA	NA	Pomona	Pomona
179	Prager, K.C.	United States	North America	2013	Zalophus californianus	Otariidae	Carnivora	Mammals	WCSL 209-11	urine	urinary	Yes	NA	NA	NA	NA	NA	NA	Yes	NA	L. interrogans	No	NA	NA	Pomona	Pomona
242	Zuerner, Richard L.	United States	North America	2009	Zalophus californianus	Otariidae	Carnivora	Mammals	NA	kidney	urinary	Yes	NA	NA	Yes	NA	NA	NA	NA	NA	L. interrogans	No	NA	NA	Pomona	Pomona
242	Zuerner, Richard L.	United States	North America	2009	Zalophus californianus	Otariidae	Carnivora	Mammals	NA	kidney	urinary	Yes	NA	NA	Yes	NA	NA	NA	NA	NA	L. interrogans	No	NA	NA	Pomona	Pomona
242	Zuerner, Richard L.	United States	North America	2009	Zalophus californianus	Otariidae	Carnivora	Mammals	NA	kidney	urinary	Yes	NA	NA	Yes	NA	NA	NA	NA	NA	L. interrogans	No	NA	NA	Pomona	Pomona
242	Zuerner, Richard L.	United States	North America	2009	Zalophus californianus	Otariidae	Carnivora	Mammals	NA	kidney	urinary	Yes	NA	NA	Yes	NA	NA	NA	NA	NA	L. interrogans	No	NA	NA	Pomona	Pomona
242	Zuerner, Richard L.	United States	North America	2009	Zalophus californianus	Otariidae	Carnivora	Mammals	NA	kidney	urinary	Yes	NA	NA	Yes	NA	NA	NA	NA	NA	L. interrogans	No	NA	NA	Pomona	Pomona
242	Zuerner, Richard L.	United States	North America	2009	Zalophus californianus	Otariidae	Carnivora	Mammals	NA	kidney	urinary	Yes	NA	NA	Yes	NA	NA	NA	NA	NA	L. interrogans	No	NA	NA	Pomona	Pomona
242	Zuerner, Richard L.	United States	North America	2009	Zalophus californianus	Otariidae	Carnivora	Mammals	NA	kidney	urinary	Yes	NA	NA	Yes	NA	NA	NA	NA	NA	L. interrogans	No	NA	NA	Pomona	Pomona
242	Zuerner, Richard L.	United States	North America	2009	Zalophus californianus	Otariidae	Carnivora	Mammals	NA	kidney	urinary	Yes	NA	NA	Yes	NA	NA	NA	NA	NA	L. interrogans	No	NA	NA	Pomona	Pomona
54	Delaney, Martha A	United States	North America	2014	Mirounga angustirostris	Phocidae	Carnivora	Mammals	case 5	kidney and urine	urinary	Yes	NA	NA	NA	Yes	NA	NA	Yes	NA	L. interrogans	No	NA	NA	Pomona	Pomona
54	Delaney, Martha A	United States	North America	2014	Mirounga angustirostris	Phocidae	Carnivora	Mammals	case 7	urine	urinary	Yes	NA	NA	NA	Yes	NA	NA	Yes	NA	L. interrogans	No	NA	NA	Pomona	Pomona
52	Cvetnic, Zeljko	Croatia	Europe	2003	Sus scrofa	Suidae	Artiodactyla	Mammals	18	kidney	urinary	No	NA	NA	NA	NA	NA	NA	NA	NA	NA	Yes	Yes	NA	Pomona	NA
52	Cvetnic, Zeljko	Croatia	Europe	2003	Sus scrofa	Suidae	Artiodactyla	Mammals	19	kidney	urinary	No	NA	NA	NA	NA	NA	NA	NA	NA	NA	Yes	Yes	NA	Pomona	NA
52	Cvetnic, Zeljko	Croatia	Europe	2003	Sus scrofa	Suidae	Artiodactyla	Mammals	20	kidney	urinary	No	NA	NA	NA	NA	NA	NA	NA	NA	NA	Yes	Yes	NA	Pomona	NA
52	Cvetnic, Zeljko	Croatia	Europe	2003	Sus scrofa	Suidae	Artiodactyla	Mammals	21	kidney	urinary	No	NA	NA	NA	NA	NA	NA	NA	NA	NA	Yes	Yes	NA	Pomona	NA
52	Cvetnic, Zeljko	Croatia	Europe	2003	Sus scrofa	Suidae	Artiodactyla	Mammals	22	kidney	urinary	No	NA	NA	NA	NA	NA	NA	NA	NA	NA	Yes	Yes	NA	Pomona	NA
52	Cvetnic, Zeljko	Croatia	Europe	2003	Sus scrofa	Suidae	Artiodactyla	Mammals	23	kidney	urinary	No	NA	NA	NA	NA	NA	NA	NA	NA	NA	Yes	Yes	NA	Pomona	NA
52	Cvetnic, Zeljko	Croatia	Europe	2003	Sus scrofa	Suidae	Artiodactyla	Mammals	24	kidney	urinary	No	NA	NA	NA	NA	NA	NA	NA	NA	NA	Yes	Yes	NA	Pomona	NA
52	Cvetnic, Zeljko	Croatia	Europe	2003	Sus scrofa	Suidae	Artiodactyla	Mammals	25	kidney	urinary	No	NA	NA	NA	NA	NA	NA	NA	NA	NA	Yes	Yes	NA	Pomona	NA
52	Cvetnic, Zeljko	Croatia	Europe	2003	Sus scrofa	Suidae	Artiodactyla	Mammals	26	kidney	urinary	No	NA	NA	NA	NA	NA	NA	NA	NA	NA	Yes	Yes	NA	Pomona	NA
52	Cvetnic, Zeljko	Croatia	Europe	2003	Sus scrofa	Suidae	Artiodactyla	Mammals	27	kidney	urinary	No	NA	NA	NA	NA	NA	NA	NA	NA	NA	Yes	Yes	NA	Pomona	NA
175	Piredda, Ivana	Italy	Europe	2021	javali	Suidae	Artiodactyla	Mammals	s146	kidney	urinary	Yes	NA	NA	NA	NA	NA	NA	NA	Yes	L. interrogans	No	NA	NA	Pomona	Pomona
240	Zhang, Cuicai	China	Asia	2019	Apodemus agrarius	Muridae	Rodentia	Mammals	NJ210	kidney	urinary	Yes	Yes	16S	NA	NA	NA	Yes	NA	NA	L. interrogans	Yes	Yes	NA	Pyrogenes	NA
240	Zhang, Cuicai	China	Asia	2019	Rattus rattoides	Muridae	Rodentia	Mammals	NJ202	kidney	urinary	Yes	Yes	16S	NA	NA	NA	Yes	NA	NA	L. interrogans	Yes	Yes	NA	Pyrogenes	NA
3	Ajayi, Olusola L.	Nigeria	Africa	2017	Thryonomys swinderianus	Bathyergidae	Rodentia	Mammals	6	kidney	urinary	No	NA	NA	NA	NA	NA	NA	NA	NA	NA	Yes	NA	Yes	Sejroe	Hardjo
3	Ajayi, Olusola L.	Nigeria	Africa	2017	Thryonomys swinderianus	Bathyergidae	Rodentia	Mammals	7	kidney	urinary	No	NA	NA	NA	NA	NA	NA	NA	NA	NA	Yes	NA	Yes	Sejroe	Hardjo
3	Ajayi, Olusola L.	Nigeria	Africa	2017	Thryonomys swinderianus	Bathyergidae	Rodentia	Mammals	8	kidney	urinary	No	NA	NA	NA	NA	NA	NA	NA	NA	NA	Yes	NA	Yes	Sejroe	Hardjo
3	Ajayi, Olusola L.	Nigeria	Africa	2017	Philantomba walteri	Bovidae	Artiodactyla	Mammals	9	kidney	urinary	No	NA	NA	NA	NA	NA	NA	NA	NA	NA	Yes	NA	Yes	Sejroe	Hardjo
51	Cranford, Hannah M	United States	North America	2021	Urva auropunctata	Herpestidae	Carnivora	Mammals	1	kidney	urinary	Yes	Yes	Lipl32	NA	NA	NA	NA	NA	NA	L. borgpetersenii	Yes	Yes	NA	Sejroe	NA
51	Cranford, Hannah M	United States	North America	2021	Urva auropunctata	Herpestidae	Carnivora	Mammals	2	kidney	urinary	Yes	Yes	Lipl32	NA	NA	NA	NA	NA	NA	L. borgpetersenii	Yes	Yes	NA	Sejroe	NA
51	Cranford, Hannah M	United States	North America	2021	Urva auropunctata	Herpestidae	Carnivora	Mammals	3	kidney	urinary	Yes	Yes	Lipl32	NA	NA	NA	NA	NA	NA	L. borgpetersenii	Yes	Yes	NA	Sejroe	NA
51	Cranford, Hannah M	United States	North America	2021	Urva auropunctata	Herpestidae	Carnivora	Mammals	4	kidney	urinary	Yes	Yes	Lipl32	NA	NA	NA	NA	NA	NA	L. borgpetersenii	Yes	Yes	NA	Sejroe	NA
51	Cranford, Hannah M	United States	North America	2021	Urva auropunctata	Herpestidae	Carnivora	Mammals	5	kidney	urinary	Yes	Yes	Lipl32	NA	NA	NA	NA	NA	NA	L. borgpetersenii	Yes	Yes	NA	Sejroe	NA
51	Cranford, Hannah M	United States	North America	2021	Urva auropunctata	Herpestidae	Carnivora	Mammals	6	kidney	urinary	Yes	Yes	Lipl32	NA	NA	NA	NA	NA	NA	L. borgpetersenii	Yes	Yes	NA	Sejroe	NA
51	Cranford, Hannah M	United States	North America	2021	Urva auropunctata	Herpestidae	Carnivora	Mammals	7	kidney	urinary	Yes	Yes	Lipl32	NA	NA	NA	NA	NA	NA	L. borgpetersenii	Yes	Yes	NA	Sejroe	NA
51	Cranford, Hannah M	United States	North America	2021	Urva auropunctata	Herpestidae	Carnivora	Mammals	8	kidney	urinary	Yes	Yes	Lipl32	NA	NA	NA	NA	NA	NA	L. borgpetersenii	Yes	Yes	NA	Sejroe	NA
51	Cranford, Hannah M	United States	North America	2021	Urva auropunctata	Herpestidae	Carnivora	Mammals	9	kidney	urinary	Yes	Yes	Lipl32	NA	NA	NA	NA	NA	NA	L. borgpetersenii	Yes	Yes	NA	Sejroe	NA
51	Cranford, Hannah M	United States	North America	2021	Urva auropunctata	Herpestidae	Carnivora	Mammals	10	kidney	urinary	Yes	Yes	Lipl32	NA	NA	NA	NA	NA	NA	L. borgpetersenii	Yes	Yes	NA	Sejroe	NA
51	Cranford, Hannah M	United States	North America	2021	Urva auropunctata	Herpestidae	Carnivora	Mammals	11	kidney	urinary	Yes	Yes	Lipl32	NA	NA	NA	NA	NA	NA	L. borgpetersenii	Yes	Yes	NA	Sejroe	NA
51	Cranford, Hannah M	United States	North America	2021	Urva auropunctata	Herpestidae	Carnivora	Mammals	12	kidney	urinary	Yes	Yes	Lipl32	NA	NA	NA	NA	NA	NA	L. borgpetersenii	Yes	Yes	NA	Sejroe	NA
51	Cranford, Hannah M	United States	North America	2021	Urva auropunctata	Herpestidae	Carnivora	Mammals	13	kidney	urinary	Yes	Yes	Lipl32	NA	NA	NA	NA	NA	NA	L. borgpetersenii	Yes	Yes	NA	Sejroe	NA
51	Cranford, Hannah M	United States	North America	2021	Urva auropunctata	Herpestidae	Carnivora	Mammals	14	kidney	urinary	Yes	Yes	Lipl32	NA	NA	NA	NA	NA	NA	L. borgpetersenii	Yes	Yes	NA	Sejroe	NA
51	Cranford, Hannah M	United States	North America	2021	Urva auropunctata	Herpestidae	Carnivora	Mammals	15	kidney	urinary	Yes	Yes	Lipl32	NA	NA	NA	NA	NA	NA	L. borgpetersenii	Yes	Yes	NA	Sejroe	NA
51	Cranford, Hannah M	United States	North America	2021	Urva auropunctata	Herpestidae	Carnivora	Mammals	16	kidney	urinary	Yes	Yes	Lipl32	NA	NA	NA	NA	NA	NA	L. borgpetersenii	Yes	Yes	NA	Sejroe	NA
51	Cranford, Hannah M	United States	North America	2021	Urva auropunctata	Herpestidae	Carnivora	Mammals	17	kidney	urinary	Yes	Yes	Lipl32	NA	NA	NA	NA	NA	NA	L. borgpetersenii	Yes	Yes	NA	Sejroe	NA
51	Cranford, Hannah M	United States	North America	2021	Urva auropunctata	Herpestidae	Carnivora	Mammals	18	kidney	urinary	Yes	Yes	Lipl32	NA	NA	NA	NA	NA	NA	L. borgpetersenii	Yes	Yes	NA	Sejroe	NA
51	Cranford, Hannah M	United States	North America	2021	Urva auropunctata	Herpestidae	Carnivora	Mammals	19	kidney	urinary	Yes	Yes	Lipl32	NA	NA	NA	NA	NA	NA	L. borgpetersenii	Yes	Yes	NA	Sejroe	NA
51	Cranford, Hannah M	United States	North America	2021	Urva auropunctata	Herpestidae	Carnivora	Mammals	20	kidney	urinary	Yes	Yes	Lipl32	NA	NA	NA	NA	NA	NA	L. borgpetersenii	Yes	Yes	NA	Sejroe	NA
51	Cranford, Hannah M	United States	North America	2021	Urva auropunctata	Herpestidae	Carnivora	Mammals	21	kidney	urinary	Yes	Yes	Lipl32	NA	NA	NA	NA	NA	NA	L. borgpetersenii	Yes	Yes	NA	Sejroe	NA
51	Cranford, Hannah M	United States	North America	2021	Urva auropunctata	Herpestidae	Carnivora	Mammals	22	kidney	urinary	Yes	Yes	Lipl32	NA	NA	NA	NA	NA	NA	L. borgpetersenii	Yes	Yes	NA	Sejroe	NA
51	Cranford, Hannah M	United States	North America	2021	Urva auropunctata	Herpestidae	Carnivora	Mammals	23	kidney	urinary	Yes	Yes	Lipl32	NA	NA	NA	NA	NA	NA	L. borgpetersenii	Yes	Yes	NA	Sejroe	NA
51	Cranford, Hannah M	United States	North America	2021	Urva auropunctata	Herpestidae	Carnivora	Mammals	24	kidney	urinary	Yes	Yes	Lipl32	NA	NA	NA	NA	NA	NA	L. borgpetersenii	Yes	Yes	NA	Sejroe	NA
51	Cranford, Hannah M	United States	North America	2021	Urva auropunctata	Herpestidae	Carnivora	Mammals	25	kidney	urinary	Yes	Yes	Lipl32	NA	NA	NA	NA	NA	NA	L. borgpetersenii	Yes	Yes	NA	Sejroe	NA
143	Milas, Zoran	Croatia	Europe	2013	Apodemus flavicollis	Muridae	Rodentia	Mammals	14	kidney	urinary	Yes	NA	NA	NA	NA	NA	NA	Yes	NA	L. borgpetersenii	Yes	Yes	NA	Sejroe	Saxkoebing
143	Milas, Zoran	Croatia	Europe	2013	Apodemus flavicollis	Muridae	Rodentia	Mammals	15	kidney	urinary	Yes	NA	NA	NA	NA	NA	NA	Yes	NA	L. borgpetersenii	Yes	Yes	NA	Sejroe	Saxkoebing
143	Milas, Zoran	Croatia	Europe	2013	Apodemus flavicollis	Muridae	Rodentia	Mammals	16	kidney	urinary	Yes	NA	NA	NA	NA	NA	NA	Yes	NA	L. borgpetersenii	Yes	Yes	NA	Sejroe	Saxkoebing
143	Milas, Zoran	Croatia	Europe	2013	Apodemus flavicollis	Muridae	Rodentia	Mammals	17	kidney	urinary	Yes	NA	NA	NA	NA	NA	NA	Yes	NA	L. borgpetersenii	Yes	Yes	NA	Sejroe	Saxkoebing
143	Milas, Zoran	Croatia	Europe	2013	Apodemus flavicollis	Muridae	Rodentia	Mammals	18	kidney	urinary	Yes	NA	NA	NA	NA	NA	NA	Yes	NA	L. borgpetersenii	Yes	Yes	NA	Sejroe	Saxkoebing
143	Milas, Zoran	Croatia	Europe	2013	Apodemus sylvaticus	Muridae	Rodentia	Mammals	41	kidney	urinary	Yes	NA	NA	NA	NA	NA	NA	Yes	NA	L. borgpetersenii	Yes	Yes	NA	Sejroe	Saxkoebing
143	Milas, Zoran	Croatia	Europe	2013	Apodemus sylvaticus	Muridae	Rodentia	Mammals	42	kidney	urinary	Yes	NA	NA	NA	NA	NA	NA	Yes	NA	L. borgpetersenii	Yes	Yes	NA	Sejroe	Saxkoebing
208	Stritof Majetic, Zrinka	Croatia	Europe	2014	Apodemus flavicollis	Muridae	Rodentia	Mammals	M 664	kidney	urinary	Yes	NA	NA	NA	NA	NA	Yes	Yes	NA	L. borgpetersenii	Yes	Yes	NA	Sejroe	Saxkoebing
208	Stritof Majetic, Zrinka	Croatia	Europe	2014	Apodemus flavicollis	Muridae	Rodentia	Mammals	M 676	kidney	urinary	Yes	NA	NA	NA	NA	NA	Yes	Yes	NA	L. borgpetersenii	Yes	Yes	NA	Sejroe	Saxkoebing
4	Albuquerque, Narianne Ferreira de	Brazil	South America	2017	Hydrochoerus hydrochaeris	Caviidae	Rodentia	Mammals	3889	urine	urinary	No	NA	NA	NA	NA	NA	NA	NA	NA	NA	Yes	Yes	NA	Shermani	NA
43	Cilia, Giovanni	Italy	Europe	2020	Sus scrofa	Suidae	Artiodactyla	Mammals	Kidney 5	kidney	urinary	Yes	Yes	NA	NA	NA	NA	Yes	NA	NA	L. borgpetersenii	Yes	Yes	NA	Tarassovi	Tarassovi
