# Supplementary material for: A systematic review and meta-analysis of Leptospira spp. infection in wildlife: Contributions to a One Health perspective
Source: One Health. 2026 May 4;22:101433. doi: 10.1016/j.onehlt.2026.101433 (PMC13187545; doi:10.1016/j.onehlt.2026.101433)
Supplement: Supplementary Table 4 [file mmc5.xlsx]

## Sheet: General
ID	Author	Title	Publication year	Country	Continent	N included species	N animals	Prevalence?	Isolates?	Renal elimination tested?	1	2	3	4	5 e 6	7	Yes (%)	Unclear (%)	No (%)
1	Acevedo-Whitehouse, Karina	EVIDENCE OF LEPTOSPIRA INTERROGANS INFECTION IN CALIFORNIA SEA LION PUPS FROM THE GULF OF CALIFORNIA	2003	United States of America	North America	1	96	Yes	No	yes	yes	yes	unclear	yes	no	yes	66.6667	16.6667	16.6667
2	ADLER, H.	Prevalence of Leptospira spp. in various species of small mammals caught in an inner-city area in Switzerland	2002	Switzerland	Europe	4	190	Yes	No	yes	unclear	unclear	yes	yes	yes	yes	66.6667	33.3333	0
3	Ajayi, Olusola L.	Prevalence and renal pathology of pathogenic &lt;i&gt;Leptospira&lt;/i&gt; spp. in wildlife in Abeokuta, Ogun State, Nigeria	2017	Nigeria	Africa	10	105	Yes	Yes	yes	unclear	yes	unclear	yes	yes	no	50	33.3333	16.6667
4	Albuquerque, Narianne Ferreira de	The role of capybaras as carriers of leptospires in periurban and rural areas in the western Amazon	2017	Brazil	South America	1	41	Yes	Yes	yes	yes	yes	yes	yes	yes	yes	100	0	0
5	Alfaro, Miguel Angel Salgado	New insights on the infection of pathogenic Leptospira species in American mink (Neovison vison) in southern Chile	2020	Chile	South America	1	45	Yes	Yes	yes	unclear	yes	yes	yes	yes	yes	83.3333	16.6667	0
6	Alić, Amer	A unique case of fatal coinfection caused by leptospira spp. And hepatozoon canis in a red fox cub (vulpes vulpes)	2022	Bosnia and Herzegovina	Europe	1	1	Yes	No	yes	yes	yes	yes	yes	yes	no	83.3333	0	16.6667
7	Almeida, Daniela S.	Evidence of leptospiral exposure in neotropical primatesrescued from illegal trade and a Zoo in Bahia, Brazil	2016	Brazil	South America	6	58	Yes	No	yes	unclear	no	no	yes	yes	no	33.3333	16.6667	50
8	Aouadi, Nawal	Microorganisms associated with the North African hedgehog Atelerix algirus and its parasitizing arthropods in Algeria	2022	Algeria	Africa	1	21	Yes	No	yes	unclear	unclear	yes	yes	yes	yes	66.6667	33.3333	0
9	Arent, Z J	Molecular Epidemiology of Leptospira Serogroup Pomona Infections Among Wild and Domestic Animals in Spain	2017	Spain	Europe	4	29	Yes	Yes	no	no	unclear	unclear	yes	yes	yes	50	33.3333	16.6667
10	Athapattu, Tarindi Pathmila Jayanandri	Detection of pathogenic leptospires in the urine of domesticated elephants in Sri Lanka	2019	Sri Lanka	Asia	1	13	Yes	No	yes	unclear	yes	no	yes	yes	yes	66.6667	16.6667	16.6667
11	Avalos-Téllez, R	Pathogenic leptospira serovars in free-living sea lions in the gulf of california and along the baja california coast of Mexico	2016	Mexico	North America	1	91	Yes	No	no	unclear	unclear	yes	yes	yes	unclear	50	50	0
12	Ayanz, Jose María San-Miguel	Seroprevalence of Leptospirosis, Brucellosis, and Q Fever in a Wild Red Deer ( Cervus elaphus ) Population Kept in a Fenced Reserve in Absence of Contact with Livestock	2017	Spain	Europe	1	389	Yes	No	no	yes	yes	yes	yes	yes	unclear	83.3333	16.6667	0
13	Ayral, F	Hedgehogs and mustelid species: Major carriers of pathogenic Leptospira, a survey in 28 animal species in France (20122015)	2016	France	Europe	28	3738	Yes	No	yes	yes	unclear	yes	yes	yes	yes	83.3333	16.6667	0
14	Ayral, Florence	Muskrats are greater carriers of pathogenic Leptospira than coypus in ecosystems with temperate climates	2020	France	Europe	2	895	Yes	No	yes	no	yes	yes	yes	yes	no	66.6667	0	33.3333
15	Azhari, Nurul Natasya	Molecular characterization of pathogenic Leptospira sp. in small mammals captured from the human leptospirosis suspected areas of Selangor state, Malaysia	2018	Malaysia	Asia	7	135	No	Yes	yes	no	yes	yes	yes	yes	yes	83.3333	0	16.6667
16	BACKHANS, A.	Occurrence of pathogens in wild rodents caught on Swedish pig and chicken farms	2013	Sweden	Europe	4	207	Yes	No	yes	unclear	no	yes	yes	yes	yes	66.6667	16.6667	16.6667
17	Bai, Y	Molecular Survey of Bacterial Zoonotic Agents in Bats from the Country of Georgia (Caucasus)	2017	Georgia	Europe	8	218	Yes	No	yes	unclear	yes	yes	yes	yes	yes	83.3333	16.6667	0
18	Bakoss, P	An attempt to control a natural focus of leptospirosis grippotyphosa by rodenticide - A long-term study (1977-2004)	2007	Slovakia	Europe	5	1633	Yes	No	yes	unclear	no	yes	yes	unclear	no	33.3333	33.3333	33.3333
19	Baldi, Mario	Leptospira Seroprevalence Detection and Rabies Virus Absence in an Urban Raccoon (Procyon lotor) Population in a Highly Populated Area, Costa Rica	2019	Costa Rica	Central America	1	97	Yes	No	yes	unclear	yes	yes	unclear	yes	unclear	50	50	0
20	Ballados-González, G G	Detection of pathogenic Leptospira species associated with phyllostomid bats (Mammalia: Chiroptera) from Veracruz, Mexico	2018	Mexico	North America	10	81	Yes	No	yes	unclear	yes	yes	yes	yes	yes	83.3333	16.6667	0
21	Bang, Mi-Seon S	Prevalence of Orientia tsutsugamushi, Anaplasma phagocytophilum and Leptospira interrogans in striped field mice in Gwangju, Republic of Korea	2019	South Korea	Asia	1	47	Yes	No	yes	unclear	yes	yes	yes	no	yes	66.6667	16.6667	16.6667
22	Barbieri, Michelle	Survey for Placental Disease and Reproductive Pathogens in the Endangered Hawaiian Monk Seal ( Neomonachus schauinslandi )	2018	United States of America	North America	1	50	Yes	No	no	unclear	yes	yes	yes	no	unclear	50	33.3333	16.6667
23	Barros, Macarena	High prevalence of pathogenic Leptospira in alien American mink (Neovison vison) in Patagonia	2014	Chile	South America	1	57	Yes	No	yes	unclear	yes	yes	yes	yes	yes	83.3333	16.6667	0
24	Bauso, Jazmín	Presence of Leptospira spp. in Caiman latirostris (Crocodylia, Alligatoridae) populations in Santa Fe, Argentina	2020	Argentina	South America	1	45	Yes	No	no	unclear	unclear	no	yes	yes	no	33.3333	33.3333	33.3333
25	Benavidez, Kathryn M	The prevalence of Leptospira among invasive small mammals on Puerto Rican cattle farms	2019	Puerto Rico	Central America	4	312	Yes	No	yes	unclear	yes	yes	yes	yes	yes	83.3333	16.6667	0
26	Benitez, Verónica Victoria	First isolation of Leptospira interrogans from the arboreal squirrel Callosciurus erythraeus introduced in Argentina	2013	Argentina	South America	1	34	Yes	Yes	yes	unclear	yes	yes	yes	yes	yes	83.3333	16.6667	0
27	Bevans, Amanda I	Phylogenetic relationships and diversity of bat-associated Leptospira and the histopathological evaluation of these infections in bats from Grenada, West Indies	2020	Grenada	Central America	4	173	Yes	No	yes	unclear	yes	yes	yes	yes	yes	83.3333	16.6667	0
28	Biscola, Natália P	Serological investigation and PCR in detection of pathogenic leptospires in snakes TT - Investigação sorológica e PCR na detecção de leptospiras patogênicas em serpentes	2011	Brazil	South America	7	147	Yes	No	yes	unclear	unclear	yes	yes	yes	yes	66.6667	33.3333	0
29	Blagojević, Jelena	The prevalence of pathogenic forms of Leptospira in natural populations of small wild mammals in Serbia	2019	Serbia	Europe	6	107	Yes	No	yes	unclear	yes	yes	yes	yes	no	66.6667	16.6667	16.6667
30	Blasdell, Kim	Leptospira and Rodents in Cambodia: Environmental Determinants of Infection	2012	Cambodia	Asia	13	642	Yes	No	yes	unclear	yes	yes	yes	yes	no	66.6667	16.6667	16.6667
31	Bogomi, A	Emerging Zoonoses in Marine Mammals and Seabirds of the Northeast U.S.	2006	United States of America	North America	-	17	No	No	yes	no	no	yes	unclear	unclear	unclear	16.6667	50	33.3333
32	Bogomolni, A L	Victims or vectors: a survey of marine vertebrate zoonoses from coastal waters of the Northwest Atlantic	2008	USA and Canada	North America	5	109	Yes	No	yes	unclear	no	unclear	yes	yes	unclear	33.3333	50	16.6667
33	Bregoli, Marco	Environmental Exposure of Wild Carnivores to Zoonotic Pathogens: Leptospira Infection in the First Free Living Wolf (Canis lupus Linnaeus, 1758) Found Dead in the Friuli Venezia Giulia Region.	2021	Italy	Europe	1	1	Yes	No	yes	unclear	yes	no	yes	yes	yes	66.6667	16.6667	16.6667
34	Britton, A P	Beyond Rabies: Are Free-Ranging Skunks (Mephitis mephitis) in British Columbia Reservoirs of Emerging Infection?	2015	Canada	North America	1	49	Yes	No	yes	no	yes	yes	yes	yes	yes	83.3333	0	16.6667
35	Bruyn, P J N	Mass mortality of adult male subantarctic fur seals: Are alien mice the culprits?	2008	Marion Island	Africa	-	46	No	No	yes	unclear	unclear	yes	yes	yes	yes	66.6667	33.3333	0
36	Calderón, Alfonso	Leptospirosis in pigs, dogs, rodents, humans, and water in an area of the Colombian tropics	2013	Colombia	South America	3	39	No	No	yes	unclear	yes	no	yes	yes	yes	66.6667	16.6667	16.6667
37	Cameron, Caroline E.	Detection of Pathogenic <i>Leptospira</i> Bacteria in Pinniped Populations via PCR and Identification of a Source of Transmission for Zoonotic Leptospirosis in the Marine Environment	2008	United States of America	North America	4	61	No	No	yes	unclear	yes	yes	yes	yes	no	66.6667	16.6667	16.6667
38	Chakma, S.	A Survey of Zoonotic Pathogens Carried by Non-Indigenous Rodents at the Interface of the Wet Tropics of North Queensland, Australia	2015	Australia	Oceania	3	70	No	No	yes	unclear	unclear	unclear	yes	yes	no	33.3333	50	16.6667
39	Chiari, M	Seroprevalence and risk factors of leptospirosis in wild boars (Sus scrofa) in northern Italy	2016	Italy	Europe	1	348	Yes	Yes	yes	unclear	yes	unclear	yes	yes	yes	66.6667	33.3333	0
40	Cilia, G	Leptospira fainei detected in testicles and epididymis of wild boar (Sus scrofa)	2021	Italy	Europe	1	200	Yes	No	no	unclear	yes	no	yes	yes	yes	66.6667	16.6667	16.6667
41	Cilia, Giovanni	Molecular detection of Leptospira spp. in wild boar (Sus scrofa) hunted in Liguria region (Italy)	2020	Italy	Europe	1	611	Yes	No	yes	unclear	yes	yes	yes	yes	yes	83.3333	16.6667	0
42	Cilia, Giovanni	Leptospira Survey in Wild Boar (Sus scrofa) Hunted in Tuscany, Central Italy	2020	Italy	Europe	1	287	Yes	Yes	yes	unclear	yes	yes	yes	yes	yes	83.3333	16.6667	0
43	Cilia, Giovanni	Presence of pathogenic leptospira spp. In the reproductive system and fetuses of wild boars (sus scrofa) in Italy	2020	Italy	Europe	1	231	Yes	Yes	no	unclear	unclear	no	yes	yes	yes	50	33.3333	16.6667
44	Colegrove, Kathleen M	Leptospirosis in Northern Elephant Seals (Mirounga angustirostris) Stranded along the California Coast	2005	United States of America	North America	1	6	Yes	No	yes	unclear	no	yes	yes	yes	yes	66.6667	16.6667	16.6667
45	Colombo, V C	New host species for Leptospira borgpetersenii and Leptospira interrogans serovar Copenhageni	2018	Argentina	South America	6	317	Yes	Yes	yes	unclear	yes	yes	yes	yes	yes	83.3333	16.6667	0
46	Cordonin, Colette	Complete Genome Sequences of Three Leptospira mayottensis Strains from Tenrecs That Are Endemic in the Malagasy Region	2018	Madagascar and Mayotte	Africa	2	3	No	Yes	no	unclear	no	no	yes	yes	yes	50	16.6667	33.3333
47	Correa, Juana Paola	Natural Infection of Leptospira Species in the Native Rodents Degu ( Octodon degus ) and Darwin's Pericote ( Phyllotis darwini ) in Mediterranean Ecosystem of Chile	2017	Chile	South America	2	328	Yes	No	yes	unclear	yes	no	yes	no	no	33.3333	16.6667	50
48	Cortez, Valerie	Identification of Leptospira and Bartonella among rodents collected across a habitat disturbance gradient along the Inter-Oceanic Highway in the southern Amazon Basin of Peru	2018	Peru	South America	10	97	No	No	yes	unclear	yes	yes	yes	yes	yes	83.3333	16.6667	0
49	Cosson, Jean-François	Epidemiology of Leptospira Transmitted by Rodents in Southeast Asia	2014	Thailand, Laos PDR, Cambodia	Asia	17	901	Yes	No	yes	unclear	yes	yes	yes	yes	yes	83.3333	16.6667	0
50	Cranford, Hannah M	Mongooses (Urva auropunctata) as reservoir hosts of Leptospira species in the United States Virgin Islands, 2019-2020.	2021	United States of America	North America	1	274	Yes	Yes	yes	unclear	yes	yes	yes	yes	yes	83.3333	16.6667	0
51	Cvetnic, Zeljko	A serological survey and isolation of leptospires from small rodents and wild boars in the Republic of Croatia	2003	Croatia	Europe	9	533	Yes	Yes	yes	unclear	yes	no	yes	yes	yes	66.6667	16.6667	16.6667
52	Dalazen, Gislaine Taimara	Survey of leptospira spp. And brucella abortus in free-ranging armadillos from Pantanal, Brazil	2020	Brazil	South America	4	48	Yes	No	no	unclear	yes	yes	yes	yes	unclear	66.6667	33.3333	0
53	Delaney, Martha A	Isolation of Leptospira from a Phocid: Acute Renal Failure and Mortality from Leptospirosis in Rehabilitated Northern Elephant Seals ( Mirounga angustirostris ), California, USA	2014	United States of America	North America	1	8	Yes	Yes	yes	unclear	yes	yes	yes	yes	no	66.6667	16.6667	16.6667
54	Denipitiya, D T H	Identification of cattle, buffaloes and rodents as reservoir animals of Leptospira in the District of Gampaha, Sri Lanka	2017	Sri Lanka	Asia	1	38	No	No	yes	unclear	yes	yes	yes	no	no	50	16.6667	33.3333
55	Denkinger, Judith	PUP MORTALITY AND EVIDENCE FOR PATHOGEN EXPOSURE IN GALAPAGOS SEA LIONS ( ZALOPHUS WOLLEBAEKI ) ON SAN CRISTOBAL ISLAND, GALAPAGOS, ECUADOR	2017	Ecuador	South America	1	143	Yes	No	yes	unclear	no	yes	yes	yes	yes	66.6667	16.6667	16.6667
56	Desvars, A	Influence of risk factors on renal leptospiral load in naturally infected wild black rats	2013	Réunion Island	Africa	1	76	No	No	yes	unclear	yes	yes	yes	yes	yes	83.3333	16.6667	0
57	Desvars, A	Endemicity of leptospirosis in domestic and wild animal species from Reunion Island (Indian Ocean).	2012	Réunion Island	Africa	7	210	Yes	No	yes	unclear	no	unclear	yes	yes	no	33.3333	33.3333	33.3333
58	Desvars, Amélie	Similarities in Leptospira Serogroup and Species Distribution in Animals and Humans in the Indian Ocean Island of Mayotte	2012	Mayotte	Africa	1	156	No	No	yes	unclear	yes	yes	yes	yes	yes	83.3333	16.6667	0
59	DÍAZ, M. MÓNICA	DIVERSITY OF BAT-ASSOCIATED LEPTOSPIRA IN THE PERUVIAN AMAZON INFERRED BY BAYESIAN PHYLOGENETIC ANALYSIS OF 16S RIBOSOMAL DNA SEQUENCES	2005	Peru	South America	27	589	Yes	Yes	yes	unclear	yes	unclear	yes	yes	yes	66.6667	33.3333	0
60	Dietrich, Muriel	Biogeography of Leptospira in wild animal communities inhabiting the insular ecosystem of the western Indian Ocean islands and neighboring Africa article	2018	Multiple countries (Indian Ocean Region)	Africa	34	127	No	No	yes	unclear	yes	-	yes	yes	yes	80	20	0
61	Dietrich, Muriel	Leptospira and paramyxovirus infection dynamics in a bat maternity enlightens pathogen maintenance in wildlife	2015	Réunion Island	Africa	1	420	Yes	No	yes	unclear	yes	unclear	yes	yes	yes	66.6667	33.3333	0
62	Dietrich, Muriel	The excreted microbiota of bats: evidence of niche specialisation based on multiple body habitats	2017	South Africa	Africa	4	6	Yes	No	yes	unclear	yes	unclear	yes	yes	yes	66.6667	33.3333	0
63	Dietrich, Muriel	Diversification of an emerging pathogen in a biodiversity hotspot: Leptospira in endemic small mammals of Madagascar	2014	Madagascar	Africa	20	344	Yes	No	yes	yes	yes	yes	yes	no	yes	83.3333	0	16.6667
64	Dietrich, Muriel	Synchronized shift of oral, faecal and urinary microbiotas in bats and natural infection dynamics during seasonal reproduction	2018	South Africa	Africa	1	73	Yes	No	yes	unclear	yes	unclear	yes	yes	no	50	33.3333	16.6667
65	Dirsmith, Katherine	Leptospirosis in Fox Squirrels (Sciurus niger) of Larimer County, Colorado, USA	2013	United States of America	North America	1	22	Yes	No	yes	unclear	yes	yes	yes	yes	yes	83.3333	16.6667	0
66	Dobigny, Gauthier	Urban Market Gardening and Rodent-Borne Pathogenic Leptospira in Arid Zones: A Case Study in Niamey, Niger	2015	Niger	Africa	5	578	Yes	No	yes	unclear	yes	yes	yes	no	yes	66.6667	16.6667	16.6667
67	Dos Santos Paixão, Mirian	Serology, isolation, and molecular detection of Leptospira spp. from the tissues and blood of rats captured in a wild animal preservation centre in Brazil	2014	Brazil	South America	-	13	No	No	yes	unclear	no	yes	yes	yes	yes	66.6667	16.6667	16.6667
68	Duncan, C	Leptospirosis and tularaemia in raccoons (procyon lotor) of larimer country, colorado	2012	United States of America	North America	1	65	Yes	No	yes	unclear	unclear	yes	yes	yes	yes	66.6667	33.3333	0
69	Dybing, N A	Leptospira Species in Feral Cats and Black Rats from Western Australia and Christmas Island	2017	Australia	Oceania	2	208	No	No	yes	unclear	yes	yes	yes	yes	yes	83.3333	16.6667	0
70	ESPINOSA-MARTÍNEZ, Deborah V	NEW WILDLIFE HOSTS OF Leptospira interrogans IN CAMPECHE, MEXICO	2015	Mexico	North America	2	10	Yes	No	yes	unclear	no	yes	yes	yes	no	50	16.6667	33.3333
71	Ethier, D M	THE OCCURRENCE OF PATHOGENS IN AN ENDANGERED POPULATION OF AMERICAN BADGERS (TAXIDEA TAXUS JACKSONI) IN ONTARIO, CANADA	2017	Canada	North America	1	22	Yes	No	yes	yes	yes	yes	yes	yes	yes	100	0	0
72	Fernandes, Juciê Jales	Leptospira interrogans infection in tegu lizard (Tupinambis merianae), Brazil TT - Infecção por Leptospira interrogans em lagarto teiú (Tupinambis merianae), Brasil	2020	Brazil	South America	1	12	Yes	No	yes	yes	yes	no	yes	yes	yes	83.3333	0	16.6667
73	Fernandes, Juciê Jales	Didelphis albiventris as a carrier of Leptospira sp. in the central nervous tissue in the semiarid region of Northeast, Brazil	2020	Brazil	South America	1	12	Yes	No	yes	unclear	yes	yes	yes	yes	yes	83.3333	16.6667	0
74	Ferreira, Amanda Carvalho Rosado	Cross-sectional study on Brucella spp., Leptospira spp. and Salmonella spp. in bats from Montes Claros, Minas Gerais, Brazil	2021	Brazil	South America	23	196	Yes	No	no	yes	yes	yes	yes	yes	unclear	83.3333	16.6667	0
75	Ferreira, Ana S.	Genetic diversity of pathogenic leptospires from wild, domestic and captive host species in Portugal	2020	Portugal	Europe	6	11	No	Yes	no	yes	yes	-	yes	yes	yes	100	0	0
76	Fischer, Stefan	Leptospira Genomospecies and Sequence Type Prevalence in Small Mammal Populations in Germany	2018	Germany	Europe	14	3950	Yes	No	yes	yes	yes	yes	yes	yes	yes	100	0	0
77	Fornazari, Felipe	Leptospira reservoirs among wildlife in Brazil: Beyond rodents	2018	Brazil	South America	16	309	Yes	No	yes	yes	yes	unclear	yes	yes	yes	83.3333	16.6667	0
78	Fortes-Gabriel, Elsa	First Isolates of Leptospira spp., from Rodents Captured in Angola	2016	Angola	Africa	3	37	No	Yes	yes	no	no	yes	yes	yes	yes	66.6667	0	33.3333
79	Galarce, Nicolás	Survey of zoonotic bacterial pathogens in native foxes in central chile: First record of brucella canis exposure	2021	Chile	South America	2	46	Yes	No	no	yes	yes	yes	yes	yes	unclear	83.3333	16.6667	0
80	Gamage, Chandika D	Prevalence and Carrier Status of Leptospirosis in Smallholder Dairy Cattle and Peridomestic Rodents in Kandy, Sri Lanka	2011	Sri Lanka	Africa	2	74	Yes	No	yes	yes	yes	yes	yes	yes	unclear	83.3333	16.6667	0
81	Gelling, M	Leptospirosis acquisition following the reintroduction of wildlife	2015	United Kingdom	Europe	1	134	Yes	Yes	yes	unclear	yes	unclear	yes	yes	unclear	50	50	0
82	Giraldo de León, G.	Los roedores como reservorios de Leptospiras en planteles porcinos de la zona central cafetera de Colombia	2002	Colombia	South America	3	75	No	No	yes	yes	yes	yes	no	no	no	50	0	50
83	Girio, Raul José Silva	Pesquisa de anticorpos contra Leptospira spp. em animais silvestres e em estado feral da região de Nhecolândia, Mato Grosso do Sul, Brasil: utilização da técnica de imuno-histoquímica para detecção do agente TT - Investigation of antibodies to Leptospira	2004	Brazil	South America	2	10	Yes	No	yes	unclear	unclear	yes	yes	yes	unclear	50	50	0
84	Girio, Raul José Silva	Serological survey and DNA screening of <i>Leptospira</i> spp. in free‐living adult tufted capuchin monkeys ( <i>Cebus apella nigritus</i> ) in a forest reserve Southeast São Paulo State, Brazil	2020	Brazil	South America	1	12	Yes	No	yes	yes	yes	unclear	yes	yes	unclear	66.6667	33.3333	0
85	Girling, Simon J	Evidence of Leptospira species and their significance during reintroduction of Eurasian beavers (Castor fiber) to Great Britain.	2019	England, Germany, Scotland, Norway	Europe	1	73	Yes	No	yes	unclear	yes	unclear	yes	yes	no	50	33.3333	16.6667
86	Gomard, Yann	Malagasy bats shelter a considerable genetic diversity of pathogenic Leptospira suggesting notable host-specificity patterns	2016	Madagascar	Africa	31	947	Yes	No	yes	unclear	yes	yes	yes	yes	yes	83.3333	16.6667	0
87	Gomard, Yann	Co-Radiation of Leptospira and Tenrecidae (Afrotheria) on Madagascar	2022	Madagascar	Africa	9	55	Yes	No	yes	unclear	yes	yes	yes	yes	yes	83.3333	16.6667	0
88	Gonçalves, D D	Leptospirosis in free-living capybaras (Hydrochaeris hydrochaeris) from a university campus in the city of Araras in São Paulo, Brazil	2020	Brazil	South America	1	31	Yes	No	no	unclear	yes	yes	yes	yes	no	66.6667	16.6667	16.6667
89	Guernier, V	Leptospira diversity in animals and humans in Tahiti, French Polynesia	2017	French Polynesia	Oceania	3	113	Yes	No	yes	unclear	yes	yes	yes	yes	yes	83.3333	16.6667	0
90	Guernier, Vanina	Human Leptospirosis on Reunion Island, Indian Ocean: Are Rodents the (Only) Ones to Blame?	2016	Réunion Island	Africa	5	995	Yes	No	yes	unclear	yes	yes	yes	yes	yes	83.3333	16.6667	0
91	Hammoudi, Nassim	Molecular Detection of Pathogenic Leptospira in Grasscutters (Thryonomys swinderianus) from Côte d'Ivoire	2020	Ivory Coast	Africa	1	60	Yes	No	yes	unclear	unclear	yes	yes	yes	yes	66.6667	33.3333	0
92	Han, Hui-ju	Pathogenic Leptospira Species in Insectivorous Bats, China, 2015	2018	China	Asia	4	124	Yes	No	yes	unclear	unclear	yes	yes	yes	yes	66.6667	33.3333	0
93	Harkin, Kenneth R	Use of PCR to Identify Leptospira in Kidneys of Big Brown Bats ( Eptesicus fuscus ) in Kansas and Nebraska, USA	2014	United States of America	North America	1	98	Yes	No	yes	unclear	yes	yes	yes	no	unclear	50	33.3333	16.6667
94	Herrera, James P	Effects of land use, habitat characteristics, and small mammal community composition on leptospira prevalence in northeast madagascar	2020	Madagascar	Africa	11	530	Yes	No	yes	unclear	unclear	unclear	yes	yes	yes	50	50	0
95	Houéménou	Pathogenic Leptospira in Commensal Small Mammals from the Extensively Urbanized Coastal Benin	2019	Benin	Africa	7	971	Yes	No	yes	unclear	yes	yes	yes	yes	yes	83.3333	16.6667	0
96	Hurd, Jillian	Spatial analysis of Leptospira infection in muskrats in Lower Saxony, Germany, and the association with human leptospirosis	2017	Germany	Europe	1	2913	Yes	No	yes	unclear	yes	yes	yes	yes	no	66.6667	16.6667	16.6667
97	Jaeger, L H	Novel MLST sequence types of pathogenic Leptospira spp.: Opening the black box of animal leptospirosis in Brazil.	2019	Brazil	South America	1	8	No	No	yes	no	no	-	yes	yes	yes	60	0	40
98	Jardine, Claire	Longitudinal study on the seroprevalence of avian influenza, leptospirosis, and tularemia in an urban population of raccoons (Procyon lotor) in Ontario, Canada.	2011	Canada	North America	1	23	Yes	No	yes	yes	yes	yes	no	no	no	50	0	50
99	Jensen, Per M.	Is it too cold for Leptospira interrrogans transmission on the Faroese Islands?	2015	Faroe Islands	Europe	1	95	No	No	yes	unclear	yes	yes	yes	yes	unclear	66.6667	33.3333	0
100	Jeske, K	Hantavirus– Leptospira coinfections in small mammals from central Germany	2021	Germany	Europe	11	1689	Yes	No	yes	unclear	yes	yes	yes	yes	yes	83.3333	16.6667	0
101	Jobbins, S. E.	Leptospira interrogans at the human-wildlife interface in Northern Botswana: A newly identified public health threat	2013	Botswana	Africa	2	42	Yes	No	yes	unclear	yes	yes	yes	yes	yes	83.3333	16.6667	0
102	Jobbins, Sarah E	Evidence of Leptospira sp infection among a diversity of African wildlife species: beyond the usual suspects	2015	Botswana	Africa	69	289	No	No	yes	unclear	no	unclear	unclear	yes	yes	33.3333	50	16.6667
103	Jorge, Sérgio	Leptospira borgpetersenii from free-living white-eared opossum (Didelphis albiventris): First isolation in Brazil	2012	Brazil	South America	1	33	Yes	Yes	yes	unclear	unclear	yes	yes	yes	yes	66.6667	33.3333	0
104	Jorge, Sérgio	Detection of Virulence Factors and Molecular Typing of Pathogenic Leptospira from Capybara (Hydrochaeris hydrochaeris)	2012	Brazil	South America	1	1	Yes	Yes	yes	unclear	yes	yes	yes	yes	yes	83.3333	16.6667	0
105	Kamani, J	Molecular detection and characterization of pathogenic Leptospira species in bats (Chiroptera) roosting in human habitats in Nigeria, West Africa	2021	Nigeria	Africa	4	231	Yes	No	yes	unclear	yes	yes	yes	yes	yes	83.3333	16.6667	0
106	Kik, M J L	An outbreak of leptospirosis in seals (Phoca vitulina) in captivity.	2006	Netherlands	Europe	2	14	Yes	Yes	yes	unclear	yes	yes	no	yes	no	50	16.6667	33.3333
107	Kin, M S	Presence of antibodies against leptospira serovars in chaetophractus villosus (Mammalia, dasypodidae), la pampaprovince, Argentina	2015	Argentina	South America	1	24	Yes	No	yes	unclear	yes	yes	yes	yes	yes	83.3333	16.6667	0
108	Knowles, Susan	Leptospirosis in northern sea otters (Enhydra lutris kenyoni) from Washington, USA	2020	United States of America	North America	1	6	Yes	No	yes	unclear	yes	unclear	yes	yes	no	50	33.3333	16.6667
109	Koizumi, N	Prevalence of Leptospira spp. in the kidneys of wild boars and deer in Japan	2009	Japan	Asia	2	239	Yes	No	yes	unclear	unclear	unclear	yes	yes	yes	50	50	0
110	Koizumi, Nobuo	Multiple-locus variable-number tandem repeat analysis of Leptospira interrogans and Leptospira borgpetersenii isolated from small feral and wild mammals in East Asia	2015	Japan, Philippines, Taiwan and Vietnam	Asia	12	162	No	Yes	yes	yes	yes	-	yes	no	yes	80	0	20
111	KOIZUMI, Nobuo	Isolation and Characterization of Leptospira spp. from Raccoons in Japan	2009	Japan	Asia	1	124	Yes	Yes	yes	unclear	yes	unclear	yes	yes	yes	66.6667	33.3333	0
112	Kremer, F S	Draft genome of the Leptospira interrogans strains, Acegua, RCA, Prea, and Capivara, obtained from wildlife maintenance hosts and infected domestic animals	2016	Brazil	South America	2	NA	No	Yes	NA	no	no	-	-	yes	yes	50	0	50
113	Krijger, Inge M	Prevalence of Leptospira Infection in Rodents from Bangladesh	2019	Bangladesh	Asia	6	465	Yes	No	yes	unclear	yes	yes	yes	yes	yes	83.3333	16.6667	0
114	Krijger, Inge M	Wild rodents and insectivores as carriers of pathogenic Leptospira and Toxoplasma gondii in The Netherlands	2020	Netherlands	Europe	10	379	Yes	No	yes	unclear	yes	yes	yes	yes	yes	83.3333	16.6667	0
115	Kumari, Priyanka	Dna-based detection of leptospira wolffii, giardia intestinalis and toxoplasma gondii in environmental feces of wild animals in Korea	2021	South Korea	Asia	3	40	Yes	No	no	unclear	yes	yes	yes	yes	yes	83.3333	16.6667	0
116	Lagadec, E	Pathogenic leptospira spp. in bats, Madagascar and union of the comoros	2012	Madagascar and Union of the Comoros	Africa	12	129	No	No	yes	unclear	no	yes	yes	yes	yes	66.6667	16.6667	16.6667
117	Lagadec, Erwan	Identification of Tenrec ecaudatus, a Wild Mammal Introduced to Mayotte Island, as a Reservoir of the Newly Identified Human Pathogenic Leptospira mayottensis	2016	Mayotte Island	Africa	4	415	Yes	Yes	yes	unclear	yes	yes	yes	yes	yes	83.3333	16.6667	0
118	Latifah, I	Prevalence of leptospiral DNA among wild rodents from a selected area in Beguk Dam Labis, Segamat, Johor, Malaysia.	2012	Malaysia	Asia	1	69	Yes	No	no	unclear	no	yes	yes	yes	no	50	16.6667	33.3333
119	LeAnn White, C.	Pathogen exposure and blood chemistry in the Washington, USA population of northern sea otters (Enhydra lutris kenyoni)	2013	United States of America	North America	1	6	Yes	No	yes	unclear	yes	yes	yes	no	unclear	50	33.3333	16.6667
120	Li, S	Source tracking of human leptospirosis: Serotyping and genotyping of Leptospira isolated from rodents in the epidemic area of Guizhou province, China	2013	China	Asia	7	160	Yes	Yes	yes	unclear	yes	yes	yes	yes	yes	83.3333	16.6667	0
121	Li, S J	Molecular typing of Leptospira spp. strains isolated from field mice confirms a link to human leptospirosis	2013	China	Asia	1	118	No	Yes	yes	unclear	yes	yes	yes	yes	yes	83.3333	16.6667	0
122	Llanos-Soto, Sebastián	Evidence of pathogenic leptospira infection in a free-ranging andean fox (Lycalopex culpaeus) from central Chile	2019	Chile	South America	1	1	Yes	No	yes	unclear	yes	yes	yes	yes	yes	83.3333	16.6667	0
123	Loan, Hoang Kim	How Important Are Rats As Vectors of Leptospirosis in the Mekong Delta of Vietnam?	2015	Vietnam	Asia	5	275	Yes	No	yes	unclear	unclear	yes	yes	yes	yes	66.6667	33.3333	0
124	Loffler, S G	Isolation of a Seawater Tolerant Leptospira spp. from a Southern Right Whale (Eubalaena australis)	2015	Argentina	South America	1	27	Yes	Yes	yes	unclear	yes	yes	yes	yes	yes	83.3333	16.6667	0
125	Lovera, R	Intrinsic and extrinsic factors related to pathogen infection in wild small mammals in intensive milk cattle and swine production systems	2017	Argentina	South America	9	344	Yes	Yes	yes	unclear	yes	no	yes	yes	yes	66.6667	16.6667	16.6667
126	Luna, Jhuliana	Assessment of Risk Factors in Synanthropic and Wild Rodents Infected by Pathogenic Leptospira spp. Captured in Southern Chile	2020	Chile	South America	5	121	Yes	No	yes	unclear	yes	yes	yes	yes	no	66.6667	16.6667	16.6667
127	Ma, Xiao-Juan	Detection of Leptospira interrogans in Hedgehogs from Central China	2020	China	Asia	1	41	Yes	No	yes	unclear	yes	yes	yes	yes	yes	83.3333	16.6667	0
128	Manabella Salcedo, Iris	Role of Mus musculus in the transmission of several pathogens in poultry farms	2021	Argentina	South America	9	262	Yes	No	yes	unclear	unclear	unclear	unclear	no	no	0	66.6667	33.3333
129	Mangombi, Joa Braïthe	First investigation of pathogenic bacteria, protozoa and viruses in rodents and shrews in context of forest-savannah-urban areas interface in the city of Franceville (Gabon)	2021	Gabon	Africa	8	198	Yes	No	yes	unclear	unclear	yes	yes	yes	yes	66.6667	33.3333	0
130	Marquez, Aurélie	House Mice as a Real Sanitary Threat of Human and Animal Leptospirosis: Proposal for Integrated Management	2019	France	Europe	1	12	No	No	yes	unclear	yes	yes	yes	yes	yes	83.3333	16.6667	0
131	Marreros, N	Fatal leptospirosis in free-ranging Eurasian beavers ( Castor fiber L.), Switzerland	2018	Switzerland	Europe	1	13	Yes	No	yes	unclear	yes	yes	yes	yes	yes	83.3333	16.6667	0
132	Martel, An	The Absence of Zoonotic Agents in Invasive Bullfrogs (Lithobates catesbeianus) in Belgium and The Netherlands	2013	Belgium and Netherlands	Europe	1	164	Yes	No	yes	unclear	yes	yes	yes	yes	unclear	66.6667	33.3333	0
133	Mateus, Jose	Bats are a potential reservoir of pathogenic leptospira species in Colombia	2019	Colombia	South America	12	26	Yes	No	yes	unclear	yes	yes	yes	yes	yes	83.3333	16.6667	0
134	MATHESH, Karikalan	A multipronged approach for the detection of leptospirosis in captive sloth bears (Melursus ursinus) in Agra and Bannerghatta sloth bear rescue centers in India	2021	India	Asia	1	11	Yes	No	yes	unclear	unclear	yes	yes	yes	no	50	33.3333	16.6667
135	Mayer, Fabiana Quoos	Pathogenic Leptospira spp. in bats: Molecular investigation in Southern Brazil	2017	Brazil	South America	12	92	Yes	No	yes	unclear	yes	yes	yes	yes	no	66.6667	16.6667	16.6667
136	Mayer-Scholl, Anne	Leptospira spp. in Rodents and Shrews in Germany	2014	Germany	Europe	17	2973	Yes	No	yes	unclear	yes	yes	yes	yes	yes	83.3333	16.6667	0
137	Mayer-Scholl, Anne	Leptospira spp. in Rodents and Shrews from Afghanistan	2019	Afghanistan	Asia	6	751	Yes	No	yes	unclear	unclear	yes	yes	yes	yes	66.6667	33.3333	0
138	Medeiros, Luciana Dos Santos	Small Mammals as Carriers/Hosts of Leptospira spp. in the Western Amazon Forest	2020	Brazil	South America	23	103	Yes	No	yes	unclear	unclear	yes	yes	no	yes	50	33.3333	16.6667
139	Medkour, Hacène	Potential zoonotic pathogens hosted by endangered bonobos	2021	Democratic Republic of the Congo	Africa	1	91	Yes	No	no	unclear	yes	yes	yes	no	yes	66.6667	16.6667	16.6667
140	Mesquita, G.S.S.	Monitoring of Leptospira in captive turtles by DNA analysis	2021	Brazil	South America	6	148	Yes	No	no	unclear	yes	yes	yes	yes	unclear	66.6667	33.3333	0
141	Mgode, Georgies F	Leptospira Serovars for Diagnosis of Leptospirosis in Humans and Animals in Africa: Common Leptospira Isolates and Reservoir Hosts	2015	Tanzania	Africa	3	1965	Yes	Yes	yes	unclear	unclear	yes	yes	yes	yes	66.6667	33.3333	0
142	Milas, Zoran	The occurrence and maintenance of Leptospira serovars Australis and Bratislava in domestic and wild animals in Croatia	2013	Croatia	Europe	6	984	Yes	Yes	yes	no	no	no	yes	yes	yes	50	0	50
143	Milas, Zoran	The role of myomorphous mammals as reservoirs of leptospira in the pedunculate oak forests of Croatia	2002	Croatia	Europe	9	227	Yes	Yes	yes	unclear	yes	yes	yes	yes	yes	83.3333	16.6667	0
144	Millán, J	Carriage of pathogenic Leptospira in carnivores at the wild/domestic interface	2019	Spain	Europe	5	51	Yes	No	yes	unclear	unclear	unclear	yes	yes	yes	50	50	0
145	Millán, J	Risk factors of Leptospira infection in Mediterranean periurban micromammals	2018	Spain	Europe	6	335	Yes	No	yes	unclear	yes	no	yes	yes	yes	66.6667	16.6667	16.6667
146	Millán, Javier	Using a top predator as a sentinel for environmental contamination with pathogenic bacteria: the Iberian wolf and leptospires	2014	Spain	Europe	1	49	Yes	No	yes	unclear	yes	yes	yes	yes	no	66.6667	16.6667	16.6667
147	Millán, Javier	Leptospirosis in Wild and Domestic Carnivores in Natural Areas in Andalusia, Spain	2009	Spain	Europe	6	120	Yes	No	yes	unclear	unclear	no	yes	no	unclear	16.6667	50	33.3333
148	Moinet, Marie	LEPTOSPIROSIS IN FREE-RANGING ENDANGERED EUROPEAN MINK (MUSTELA LUTREOLA) AND OTHER SMALL CARNIVORES (MUSTELIDAE, VIVERRIDAE) FROM SOUTHWESTERN FRANCE	2010	France	Europe	3	85	Yes	No	yes	no	yes	yes	yes	yes	yes	83.3333	0	16.6667
149	Molina, Camila V	Leptospira spp., rotavirus, norovirus, and hepatitis E virus surveillance in a wild invasive golden‐headed lion tamarin ( Leontopithecus chrysomelas ; Kuhl, 1820) population from an urban park in Niterói, Rio de Janeiro, Brazil	2019	Brazil	South America	1	100	Yes	No	yes	unclear	yes	yes	yes	yes	yes	83.3333	16.6667	0
150	Monte, Leonardo G	Molecular characterization of virulent Leptospira interrogans serogroup Icterohaemorrhagiae isolated from Cavia aperea	2013	Brazil	South America	1	1	Yes	Yes	yes	unclear	yes	yes	yes	yes	yes	83.3333	16.6667	0
151	Moreno, Ana	Detection of a gE-deleted Pseudorabies virus strain in an Italian red fox	2020	Italy	Europe	1	1	Yes	No	no	unclear	unclear	yes	yes	yes	unclear	50	50	0
152	Moreno, Luisa Z.	Characterization of Leptospira santarosai Serogroup Grippotyphosa Serovar Bananal Isolated from Capybara ( Hydrochaeris hydrochaeris ) in Brazil	2016	Brazil	South America	1	40	Yes	Yes	yes	unclear	unclear	no	yes	yes	yes	50	33.3333	16.6667
153	Moseley, Mark	Mixed Leptospira Infections in a Diverse Reservoir Host Community, Madagascar, 2013–2015	2018	Madagascar	Africa	8	723	Yes	No	yes	unclear	unclear	yes	yes	no	yes	50	33.3333	16.6667
154	Munõz-Zanzi, Claudia	Household characteristics associated with rodent presence and Leptospira infection in rural and urban communities from Southern Chile	2014	Chile	South America	6	393	Yes	No	yes	unclear	unclear	yes	unclear	yes	yes	50	50	0
155	Nally, Jarlath E	Emerging Infectious Disease Implications of Invasive Mammalian Species: The Greater White-Toothed Shrew (Crocidura russula) Is Associated With a Novel Serovar of Pathogenic Leptospira in Ireland	2016	Ireland	Europe	1	18	Yes	Yes	yes	unclear	unclear	yes	yes	yes	yes	66.6667	33.3333	0
156	Natarajaseenivasan, Kalimuthusamy	Seroprevalence of leptospira borgpetersenii serovar javanica infection among dairy cattle, rats and humans in the cauvery river valley of southern India	2011	India	Asia	1	321	No	No	yes	unclear	yes	no	yes	yes	yes	66.6667	16.6667	16.6667
157	Norman, Stephanie A	RISK FACTORS FOR AN OUTBREAK OF LEPTOSPIROSIS IN CALIFORNIA SEA LIONS (ZALOPHUS CALIFORNIANUS) IN CALIFORNIA, 2004	2008	United States of America	North America	1	459	Yes	No	unclear	unclear	yes	unclear	unclear	no	no	16.6667	50	33.3333
158	Obiegala, Anna	Prevalence and Genotype Allocation of Pathogenic Leptospira Species in Small Mammals from Various Habitat Types in Germany	2016	Germany	Europe	11	1213	Yes	No	yes	unclear	yes	yes	yes	yes	yes	83.3333	16.6667	0
159	Obiegala, Anna	Leptospira spp. in Small Mammals from Areas with Low and High Human Hantavirus Incidences in South-West Germany	2017	Germany	Europe	7	736	Yes	No	yes	unclear	yes	yes	yes	no	no	50	16.6667	33.3333
160	Obusan, Marie Christine M.	Leptospira spp. and Toxoplasma gondii in stranded representatives of wild cetaceans in the Philippines	2019	Philippines	Asia	14	40	Yes	Yes	yes	unclear	yes	yes	yes	yes	yes	83.3333	16.6667	0
161	Ogawa, Hirohito	Molecular epidemiology of pathogenic Leptospira spp. in the straw-colored fruit bat (Eidolon helvum) migrating to Zambia from the Democratic Republic of Congo	2015	Zambia	Africa	1	529	Yes	No	yes	unclear	unclear	yes	yes	unclear	yes	50	50	0
162	Olds, June E	SEROLOGIC SURVEY AND RESULTS OF URINARY PCR TESTING FOR LEPTOSPIROSIS IN CAPTIVE BLACK-TAILED PRAIRIE DOGS ( CYNOMYS LUDOVICIANUS )	2015	United States of America	North America	1	21	Yes	No	yes	unclear	yes	yes	yes	no	unclear	50	33.3333	16.6667
163	Oliveira, J. P.	Detection of Leptospira spp. in wild Phrynops geoffroanus (Geoffroy's side-necked turtle) in urban environment	2016	Brazil	South America	1	66	Yes	No	no	unclear	yes	unclear	yes	yes	no	50	33.3333	16.6667
164	Oliveira, Simone	SEROLOGICAL EVIDENCE OFLEPTOSPIRASPP. IN THE LAMI TUCO-TUCO RODENTS (CTENOMYS LAMI)	2014	Brazil	South America	1	8	Yes	No	yes	unclear	yes	no	yes	yes	unclear	50	33.3333	16.6667
165	Patel, K.K.	Lack of association between Leptospira spp. serovars Hardjobovis and Pomona and pregnancy and mid-term abortion in New Zealand farmed red deer	2018	New Zealand	Oceania	1	125	Yes	No	no	unclear	unclear	yes	yes	yes	unclear	50	50	0
166	Paz, Lucas Nogueira	Detection of Leptospira spp. in Captive Broad-Snouted Caiman (Caiman latirostris)	2019	Brazil	South America	1	23	Yes	No	no	unclear	yes	yes	yes	yes	yes	83.3333	16.6667	0
167	Paz, Lucas Nogueira	Detection of Leptospira interrogans in Wild Sambar Deer (Rusa unicolor), Brazil	2022	Brazil	South America	1	15	Yes	No	no	unclear	yes	yes	yes	yes	yes	83.3333	16.6667	0
168	Pedersen, K	Evidence of leptospirosis in the kidneys and serum of feral swine (Sus scrofa) in the United States	2017	United States of America	North America	1	677	Yes	No	yes	unclear	yes	yes	yes	yes	yes	83.3333	16.6667	0
169	Peláez Sanchez, Ronald Guillermo	Genetic diversity of Leptospira in northwestern Colombia: first report of Leptospira santarosai as a recognised leptospirosis agent	2016	Colombia	South America	1	2	No	Yes	yes	unclear	unclear	yes	-	yes	yes	60	40	0
170	Perez, Julie	Rodent Abundance Dynamics and Leptospirosis Carriage in an Area of Hyper-Endemicity in New Caledonia	2011	New Caledonia	Oceania	4	210	Yes	No	yes	unclear	yes	yes	yes	yes	yes	83.3333	16.6667	0
171	Phuentshok, Yoenten	Survey and Phylogenetic Analysis of Rodents and Important Rodent-Borne Zoonotic Pathogens in Gedu, Bhutan	2018	Bhutan	Asia	5	12	Yes	No	yes	unclear	yes	yes	yes	yes	yes	83.3333	16.6667	0
172	Piredda, Ivana	Molecular Typing of Pathogenic Leptospira Species Isolated from Wild Mammal Reservoirs in Sardinia	2021	Italy	Europe	15	387	Yes	Yes	yes	unclear	unclear	yes	yes	yes	yes	66.6667	33.3333	0
173	Piredda, Ivana	Isolation of Leptospira interrogans from a Bottlenose Dolphin (Tursiops truncatus) in the Mediterranean Sea	2020	Italy	Europe	5	16	Yes	Yes	yes	unclear	yes	no	yes	yes	yes	66.6667	16.6667	16.6667
174	Piredda, Ivana	Draft Genome Sequences of Four Different Strains Belonging to Leptospira interrogans Serovar Pomona Isolated from Mammals in the Island of Sardinia, Italy	2021	Italy	Europe	3	3	Yes	Yes	yes	unclear	no	no	yes	yes	yes	50	16.6667	33.3333
175	Plata-Luis, Josué	Leptospira interrogans in Rodents from Cape Verde	2016	Cape Verde	Africa	2	62	No	No	yes	unclear	yes	unclear	yes	yes	yes	66.6667	33.3333	0
176	Poudel, Anil	Molecular and Serological Prevalence of Leptospira spp. in Feral Pigs (Sus scrofa) and their Habitats in Alabama, USA	2020	United States of America	North America	1	315	Yes	No	yes	unclear	yes	yes	yes	yes	yes	83.3333	16.6667	0
177	Prager, K. C.	Antibiotic Efficacy in Eliminating Leptospiruria in California Sea Lions (Zalophus californianus) Stranding with Leptospirosis	2015	United States of America	North America	1	35	Yes	No	yes	unclear	yes	unclear	yes	yes	no	50	33.3333	16.6667
178	Prager, K.C.	Asymptomatic and chronic carriage of Leptospira interrogans serovar Pomona in California sea lions (Zalophus californianus)	2013	United States of America	North America	1	85	Yes	Yes	yes	unclear	yes	unclear	yes	no	no	33.3333	33.3333	33.3333
179	Priya, C G	Field rats form a major infection source of leptospirosis in and around Madurai, India.	2007	India	Asia	2	18	Yes	No	yes	unclear	no	yes	yes	yes	yes	66.6667	16.6667	16.6667
180	Ramírez-Pizarro, Francisco	Zoonotic Pathogens in the American Mink in Its Southernmost Distribution	2019	Chile	South America	1	64	Yes	No	yes	unclear	yes	yes	yes	yes	yes	83.3333	16.6667	0
181	Ricardo, Tamara	Primer informe de Leptospira interrogans en el roedor sigmodontino Scapteromys aquaticus	2018	Argentina	South America	5	37	Yes	No	yes	unclear	yes	yes	yes	unclear	yes	66.6667	33.3333	0
182	Rocha, Katarine de Souza	New records of Leptospira spp. in wild marsupials and a rodent in the eastern Brazilian Amazon through PCR detection	2020	Brazil	South America	11	25	Yes	No	yes	unclear	yes	yes	yes	yes	no	66.6667	16.6667	16.6667
183	Rockwell, Kelly E	Blanding’s turtles (Emydoidea blandingii) as a reservoir for Leptospira spp.	2019	United States of America	North America	1	34	Yes	No	yes	unclear	yes	unclear	yes	no	no	33.3333	33.3333	33.3333
184	Rodamilans, G M	Leptospira interrogans in wild Boa constrictor snakes from Northeast Brazil peri‑urban rainforest fragments	2020	Brazil	South America	1	46	Yes	No	no	unclear	yes	yes	yes	yes	yes	83.3333	16.6667	0
185	Rodríguez-Rojas, Jorge J	Molecular Detection of Leptospira interrogans and Borrelia burgdorferi in Wild Rodents from Mexico	2020	Mexico	North America	12	114	Yes	No	yes	unclear	yes	yes	yes	yes	no	66.6667	16.6667	16.6667
186	Roquelo, Cédric	Serological and molecular survey of Leptospira spp. infections in wild boars and red foxes from Southeastern France	2021	France	Europe	1	62	Yes	No	yes	unclear	yes	yes	yes	yes	yes	83.3333	16.6667	0
187	Sanders, Charles W	LEPTOSPIRA, PARVOVIRUS, AND TOXOPLASMA IN THE NORTH AMERICAN RIVER OTTER (LONTRA CANADENSIS) IN NORTH CAROLINA, USA	2020	United States of America	North America	1	220	Yes	No	yes	unclear	yes	yes	yes	no	no	50	16.6667	33.3333
188	Sasmal, Indrani	LEPTOSPIROSIS IN URBAN AND SUBURBAN AMERICAN BLACK BEARS (URSUS AMERICANUS) IN WESTERN NORTH CAROLINA, USA	2019	United States of America	North America	1	125	Yes	No	yes	unclear	yes	yes	yes	no	no	50	16.6667	33.3333
189	Sauvé, CC	Exposure of the Gulf of St. Lawrence grey seal Halichoerus grypus population to potentially zoonotic infectious agents	2020	Canada	North America	1	53	Yes	No	yes	unclear	yes	yes	yes	yes	unclear	66.6667	33.3333	0
190	Scarcelli, Eliana	Leptospira spp detection by Polymerase Chain Reaction (PCR) in clinical samples of captive black-capped Capuchin monkey (Cebus apella)	2003	Brazil	South America	1	1	Yes	No	yes	unclear	yes	yes	yes	yes	no	66.6667	16.6667	16.6667
191	Schmidt, Elisabeth	Influence of Season, Population and Individual Characteristics on the Prevalence of Leptospira spp. in Bank Voles in North-West Germany	2021	Germany	Europe	1	1817	Yes	No	yes	unclear	yes	yes	yes	yes	yes	83.3333	16.6667	0
192	Scialfa, Exequiel	First Isolation of Leptospira interrogans from Lycalopex griseus (South American Gray Fox) in Argentina Shows New MLVA Genotype	2013	Argentina	South America	4	25	Yes	Yes	yes	unclear	yes	yes	yes	yes	yes	83.3333	16.6667	0
193	Seidlova, Veronika	Urinary shedding of leptospires in palearctic bats	2021	Czech Republic, Poland, Armenia and Russia	Europe	11	176	Yes	No	yes	unclear	yes	no	yes	no	yes	50	16.6667	33.3333
194	Sepúlveda, Maximiliano A	Postmortem Findings in Four South American Sea Lions ( Otaria byronia ) from an Urban Colony in Valdivia, Chile	2015	Chile	South America	1	4	Yes	No	yes	unclear	yes	yes	yes	yes	yes	83.3333	16.6667	0
195	Sérgio, Paulo	Pathogenic Leptospira species are widely disseminated among small mammals in Atlantic Forest biome	2019	Brazil	South America	22	153	Yes	No	yes	unclear	unclear	yes	yes	yes	yes	66.6667	33.3333	0
196	Shearer, Karen E.	Detection of Leptospira spp. in wildlife reservoir hosts in Ontario through comparison of immunohistochemical and polymerase chain reaction genotyping methods	2014	Canada	North America	8	460	Yes	No	yes	unclear	unclear	yes	yes	yes	no	50	33.3333	16.6667
197	Shinya, So	Molecular epidemiology of Leptospira spp. among wild mammals and a dog in Amami Oshima Island, Japan	2021	Japan	Asia	3	55	Yes	Yes	yes	unclear	yes	unclear	yes	yes	yes	66.6667	33.3333	0
198	Shiokawa, Kanae	Peridomestic small Indian mongoose: An invasive species posing as potential zoonotic risk for leptospirosis in the Caribbean	2019	Saint Kitts and Nevis	Central America	1	146	Yes	Yes	yes	unclear	yes	yes	yes	yes	yes	83.3333	16.6667	0
199	Silva, F J	Search of leptospires and of antibodies against leptospires in animals and human beings in farms in pantanal and caatinga brazilian biomes	2015	Brazil	South America	7	não claro	Yes	Yes	yes	unclear	no	unclear	yes	yes	yes	50	33.3333	16.6667
200	Silva, Felipe Jorge da	Isolamento de Leptospira borgpetersenii em Didelphis albiventris sinantrópicos em Jaboticabal, São Paulo, Brasil	2013	Brazil	South America	1	15	Yes	Yes	yes	unclear	yes	yes	yes	yes	yes	83.3333	16.6667	0
201	Sousa, Mônica S	Leptospira interrogans infection of southern tamanduas (Tamandua tetradactyla, Linnaeus, 1758) in Brazil.	2020	Brazil	South America	1	7	Yes	No	yes	unclear	yes	yes	yes	yes	yes	83.3333	16.6667	0
202	Spriggs, Maria C	SEROSURVEY, HEMATOLOGY, AND CAUSES OF MORTALITY OF FREE-RANGING AMERICAN MARTENS ( MARTES AMERICANA ) IN MICHIGAN	2018	United States of America	North America	1	16	Yes	No	yes	unclear	yes	unclear	unclear	unclear	no	16.6667	66.6667	16.6667
203	State, Merida	Leptospirosis Determination in Rodents and Marsupials from Southern Maracaibo Lake Region, Merida State, Venezuela	2015	Venezuela	South America	3	39	Yes	Yes	yes	unclear	yes	unclear	yes	yes	yes	66.6667	33.3333	0
204	Straub, M H	Leptospira prevalence and its association with renal pathology in mountain lions (Puma concolor) and bobcats (lynx rufus) in California, USA	2021	United States of America	North America	2	175	Yes	No	yes	unclear	yes	yes	yes	yes	no	66.6667	16.6667	16.6667
205	Straub, Mary H	Cross-sectional evaluation of multiple epidemiological cycles of Leptospira species in peri-urban wildlife in California	2020	United States of America	North America	12	443	Yes	No	yes	unclear	yes	unclear	yes	yes	yes	66.6667	33.3333	0
206	Straub, Mary H	Raccoons ( Procyon lotor ) and Striped Skunks ( Mephitis mephitis ) as Potential Reservoirs of Leptospira spp. in California	2020	United States of America	North America	2	223	Yes	No	yes	unclear	yes	unclear	yes	no	no	33.3333	33.3333	33.3333
207	Stritof Majetic, Zrinka	Epizootiological survey of small mammals as Leptospira spp. reservoirs in Eastern Croatia	2014	Croatia	Europe	7	67	Yes	Yes	yes	unclear	yes	yes	yes	yes	yes	83.3333	16.6667	0
208	Szonyi, Barbara	An outbreak of severe leptospirosis in capuchin (Cebus) monkeys	2011	Colombia	South America	3	52	Yes	Yes	no	unclear	yes	unclear	yes	yes	yes	66.6667	33.3333	0
209	Tadin, Ante	Multiple Co-infections of Rodents with Hantaviruses, Leptospira, and Babesia in Croatia	2012	Croatia	Europe	2	44	Yes	Yes	yes	unclear	yes	yes	yes	yes	yes	83.3333	16.6667	0
210	Tan, Ching Giap	Neglected leptospirosis in raccoons ( Procyon lotor ) in Indiana, USA	2014	United States of America	North America	1	34	Yes	Yes	yes	unclear	yes	unclear	yes	unclear	yes	50	50	0
211	Thayaparan S.	Serological and molecular detection of Leptospira spp. from small wild mammals captured in Sarawak, Malaysia	2015	Malaysia	Asia	19	155	Yes	No	yes	unclear	yes	yes	yes	no	unclear	50	33.3333	16.6667
212	Tokarz, Rafal	Molecular Survey of Zoonotic Agents in Rodents and Other Small Mammals in Croatia	2016	Croatia	Europe	8	242	Yes	No	yes	unclear	yes	yes	yes	yes	yes	83.3333	16.6667	0
213	Torres-Castro, Marco	Detección molecular de leptospiras patógenas en roedores sinantrópicos y silvestres capturados en Yucatán, México	2018	Mexico	North America	7	42	Yes	No	yes	unclear	no	yes	yes	yes	yes	66.6667	16.6667	16.6667
214	Torres-Castro, Marco	Leptospira patógenas en murciélagos de Campeche y Yucatán, México	2020	Mexico	North America	8	69	Yes	No	yes	unclear	yes	yes	yes	yes	yes	83.3333	16.6667	0
215	Torres-Castro, Marco A	Absence of molecular evidence of Leptospira spp. in urine samples collected from rodents captured in Yucatán, México	2017	Mexico	North America	7	84	Yes	No	yes	unclear	yes	unclear	yes	yes	unclear	50	50	0
216	TRUONG, Quang Lam	Prevalence of Swine Viral and Bacterial Pathogens in Rodents and Stray Cats Captured around Pig Farms in Korea	2013	South Korea	Asia	-	102	No	No	yes	unclear	no	yes	yes	yes	yes	66.6667	16.6667	16.6667
217	Tulsiani, S M	The role of fruit bats in the transmission of pathogenic leptospires in Australia	2011	Australia	Oceania	12	174	Yes	No	yes	unclear	no	yes	yes	yes	no	50	16.6667	33.3333
218	Tulsiani, S M	Maximizing the chances of detecting pathogenic leptospires in mammals: the evaluation of field samples and a multi‐sample‐per‐mammal, multi‐test approach	2011	Australia	Oceania	10	560	Yes	No	yes	unclear	no	yes	yes	yes	yes	66.6667	16.6667	16.6667
219	TURK, N.	Molecular characterization of Leptospira spp. strains isolated from small rodents in Croatia	2003	Croatia	Europe	8	227	Yes	Yes	yes	unclear	unclear	no	yes	yes	yes	50	33.3333	16.6667
220	Udechukwu, Collins Chimezie	Prevalence of Leptospira interrogans in wild rats (Rattus norvegicus and Cricetomys gambianus) in Zaria, Nigeria	2021	Nigeria	Africa	2	71	Yes	No	yes	unclear	yes	no	no	no	no	16.6667	16.6667	66.6667
221	Ullmann, Leila S	Epidemiology of leptospirosis at Sorocaba Zoo, São Paulo state, Southeastern Brazil	2012	Brazil	South America	9	44	Yes	No	yes	unclear	yes	yes	yes	yes	unclear	66.6667	33.3333	0
222	Vein, Julie	The role of the coypu (Myocastor coypus), an invasive aquatic rodent species, in the epidemiological cycle of leptospirosis: a study in two wetlands in the East of France	2014	France	Europe	1	133	Yes	No	yes	unclear	yes	yes	yes	yes	no	66.6667	16.6667	16.6667
223	Vercammen, Francis	Interstitial nephritis of unknown aetiology in captive slender‐horned gazelles ( Gazella leptoceros )	2021	Belgium	Europe	1	4	Yes	No	yes	unclear	yes	yes	yes	unclear	unclear	50	50	0
224	Verma, Ashutosh	Evidence of Leptospiral Presence in the Cumberland Gap Region	2019	United States of America	North America	10	101	Yes	No	yes	unclear	yes	yes	yes	yes	yes	83.3333	16.6667	0
225	Verma, Ashutosh	Detection of pathogenic Leptospira spp. in herpetofauna in Central Appalachia	2022	United States of America	North America	23	116	Yes	No	yes	yes	unclear	yes	yes	yes	yes	83.3333	16.6667	0
226	Vieira, Anahi S.	Detection of wild animals as carriers of Leptospira by PCR in the Pantanal biome, Brazil	2016	Brazil	South America	4	35	Yes	No	yes	unclear	yes	yes	yes	no	no	50	16.6667	33.3333
227	Vieira, Anahi S.	Neotropical wild rodents Akodon and Oligoryzomys (Cricetidae: Sigmodontinae) as important carriers of pathogenic renal Leptospira in the Atlantic forest, in Brazil	2019	Brazil	South America	4	67	Yes	No	yes	unclear	yes	yes	yes	yes	yes	83.3333	16.6667	0
228	Vieira, Anahi Souto	IDENTIFICAÇÃO DE MAMÍFEROS SILVESTRES DO PANTANAL SUL-MATO-GROSSENSE PORTADORES DE Leptospira spp.	2013	Brazil	South America	4	75	Yes	No	no	unclear	unclear	yes	yes	yes	yes	66.6667	33.3333	0
229	Vieira, Anahí Souto	Survey of Leptospira spp in pampas deer (Ozotoceros bezoarticus) in the Pantanal wetlands of the state of Mato Grosso do Sul, Brazil by serology and polymerase chain reaction	2011	Brazil	South America	1	70	Yes	No	no	unclear	yes	yes	yes	yes	yes	83.3333	16.6667	0
230	White, C. LeAnn	MORTALITY TRENDS IN NORTHERN SEA OTTERS (ENHYDRA LUTRIS KENYONI) COLLECTED FROM THE COASTS OF WASHINGTON AND OREGON, USA (2002–15)	2018	United States of America	North America	1	93	Yes	No	yes	unclear	yes	yes	yes	yes	no	66.6667	16.6667	16.6667
231	Wilson, Tais M	Pathology and One Health implications of fatal Leptospira interrogans infection in an urbanized, free‐ranging, black‐tufted marmoset ( Callithrix penicillata ) in Brazil	2021	Brazil	South America	1	1	Yes	No	yes	unclear	yes	yes	yes	yes	yes	83.3333	16.6667	0
232	Wójcik-Fatla, Angelina	A small scale survey of Leptospira in mammals from eastern Poland	2013	Poland	Europe	7	60	Yes	No	yes	unclear	yes	yes	yes	no	no	50	16.6667	33.3333
233	Woll, Dietlinde	Genetic characterization of Leptospira spp. from beavers found dead in south-west Germany	2012	Germany	Europe	1	26	Yes	No	yes	unclear	yes	yes	yes	yes	yes	83.3333	16.6667	0
234	Woolf, Danielle	LEPTOSPIRA SPECIES STATUS OF CAPTIVE NONHUMAN PRIMATES AND FREE-RANGING RODENTS AT THE BARRANQUILLA ZOO, COLOMBIA, 2013	2021	Colombia	South America	10	54	Yes	No	yes	unclear	yes	yes	yes	yes	unclear	66.6667	33.3333	0
235	Wu, Qinzhong	Development of a real-time PCR for the detection of pathogenic Leptospira spp. in California sea lions	2014	United States of America	North America	1	120	Yes	No	yes	unclear	unclear	no	yes	no	no	16.6667	33.3333	50
236	Wynwood, Sarah J	Leptospirosis in Tasmanian Devils ( Sarcophilus harrisii ) in Tasmania, 2008–12	2016	Australia	Oceania	1	83	Yes	No	yes	unclear	yes	unclear	yes	yes	no	50	33.3333	16.6667
237	Yalin, Wang	High prevalence of pathogenic Leptospira in wild and domesticated animals in an endemic area of China	2011	China	Asia	2	38	Yes	No	yes	unclear	no	yes	yes	no	yes	50	16.6667	33.3333
238	Yusof, Muhammad Afif	Microhabitat Factors Influenced the Prevalence of Pathogenic Leptospira spp. in Small Mammal Host	2019	Malaysia	Asia	15	389	Yes	No	yes	unclear	yes	yes	yes	yes	no	66.6667	16.6667	16.6667
239	Zhang, Cuicai	Genetic characteristics of pathogenic Leptospira in wild small animals and livestock in Jiangxi Province, China, 2002–2015	2019	China	Asia	11	3565	Yes	Yes	yes	yes	yes	unclear	yes	yes	yes	83.3333	16.6667	0
240	Zhao, M	Leptospira in bats from Hubei Province, China, 2018	2019	China	Asia	4	60	Yes	No	yes	unclear	yes	yes	yes	yes	yes	83.3333	16.6667	0
241	Zuerner, Richard L.	Geographical dissemination of Leptospira interrogans serovar Pomona during seasonal migration of California sea lions	2009	United States of America	North America	1	496	Yes	Yes	yes	unclear	unclear	unclear	yes	yes	yes	50	50	0
242	Cox, T E	Flying foxes as carriers of pathogenic Leptospira species	2005	Australia	Oceania	4	173	Yes	No	yes	yes	no	unclear	yes	yes	no	50	16.6667	33.3333
243	Wangroongsarb, Piyada	An application of duplex PCR for detection of Leptospira spp. and Orientia tsutsugamushi from wild rodents	2008	Thailand	Asia	8	56	Yes	Yes	yes	unclear	unclear	unclear	yes	yes	no	33.3333	50	16.6667
244	Fratini, Filippo	The presence of Leptospira in coypus (Myocastor coypus) and rats (Rattus norvegicus) living in a protected wetland in Tuscany (Italy)	2015	Italy	Europe	2	196	Yes	No	yes	unclear	yes	yes	yes	yes	unclear	66.6667	33.3333	0
245	Balamurugan, Vinayagamurthy	Characterization of leptospira isolates from animals and humans: phylogenetic analysis identifies the prevalence of intermediate species in India.	2013	India	Asia	2	154	No	No	yes	no	no	yes	yes	unclear	yes	50	16.6667	33.3333
246	Ulsenheimer, Bruna Carolina	Leptospira interrogans in bats in Rio Grande do Sul State, Brazil: epidemiologic aspects and phylogeny	2022	Brazil	South America	11	102	Yes	No	yes	yes	yes	unclear	yes	yes	yes	83.3333	16.6667	0
247	Rodrigues, Thais Carneiro Santos	Survey for Leptospira and Brucella in Amazonian manatees, Amazon river dolphins, and a tucuxi in the Brazilian Amazon	2022	Brazil	South America	3	50	Yes	No	no	yes	yes	unclear	unclear	yes	yes	66.6667	33.3333	0
248	Mgode, G. F.	Pcr detection of leptospira DNA in rodents and insecti-vores from Tanzania	2005	Tanzania	Africa	4	27	Yes	No	yes	unclear	unclear	yes	unclear	unclear	yes	33.3333	66.6667	0
249	Monroy, Fernando P	High Diversity of Leptospira Species Infecting Bats Captured in the Urab á Region ( Antioquia-Colombia )	2021	Colombia	South America	15	206	Yes	No	yes	yes	yes	unclear	yes	yes	yes	83.3333	16.6667	0
250	Shao, Jian‐Wei	Pathogenic Leptospira Species Are Widely Disseminated among Wild Rodents in Urban Areas of Guangzhou, Southern China	2022	China	Asia	4	296	Yes	No	yes	no	yes	unclear	yes	yes	yes	66.6667	16.6667	16.6667
251	Javati, Sarah	Diversity of <i>Leptospira</i> spp. in bats and rodents from Papua New Guinea	2022	Papua New Guinea	Oceania	12	308	Yes	No	yes	yes	yes	unclear	yes	yes	unclear	66.6667	33.3333	0
252	Ramirez, N. N.	Detección de leptospiras patógenas en tejido renal de murciélagos de Corrientes, Argentina	2016	Argentina	South America	3	70	Yes	No	yes	no	no	unclear	yes	unclear	unclear	16.6667	50	33.3333
253	Seidlova, Veronika	Detection of <i>Leptospira</i> species in bat cadavers, Czech and Slovak Republics	2022	Czech Republic and Slovakia	Europe	13	300	Yes	No	yes	unclear	unclear	unclear	yes	yes	yes	50	50	0
254	Baitchman, Eric J.	Leptospirosis in Wied's marmosets (Callithrix kuhlii)	2006	United States of America	North America	1	2	No	No	yes	unclear	unclear	unclear	unclear	yes	unclear	16.6667	83.3333	0
255	Nawtaisong, Pruksa	Zoonotic Pathogens in Wildlife Traded in Markets for Human Consumption, Laos	2022	Laos	Asia	36	360	Yes	No	yes	unclear	unclear	no	yes	unclear	yes	33.3333	50	16.6667
256	Doungchawee, Galayanee	Survey of leptospirosis of small mammals in Thailand.	2005	Thailand	Asia	10	1310	Yes	No	yes	unclear	unclear	yes	yes	yes	yes	66.6667	33.3333	0
257	Kurucz K et al.	Parallel Survey of Two Widespread Renal Syndrome-Causing Zoonoses: Leptospira spp. and Hantavirus in Urban Environment, Hungary	2018	Hungary	Europe	5	338	Yes	No	yes	yes	yes	yes	yes	unclear	unclear	66.6667	33.3333	0
258	Arent Z et al.	Leptospira interrogans serovars Bratislava and Muenchen animal infections: Implications for epidemiology and control	2016	United Kingdom	Europe	8	44	No	Yes	NA	no	no	no	unclear	yes	yes	33.3333	16.6667	50
259	Bunnell JE et al.	Detection of pathogenic Leptospira spp. infections among mammals captured in the Peruvian Amazon basin region	2010	Peru	South America	25	136	Yes	No	yes	unclear	yes	yes	yes	yes	yes	83.3333	16.6667	0
260	Cvetko L et al.	Short report: dual infections with Puumala virus and Leptospira interrogans serovar lora in a bank vole (Clethrionomys glareolus)	2006	Croatia	Europe	3	105	Yes	Yes	yes	no	yes	unclear	unclear	yes	yes	50	33.3333	16.6667
261	Rajeev S et al.	Leptospira infection in African green monkeys in na endemic area: an opportunity for comparative studies in a natural environment.	2020	Caribbean	America	1	50	Yes	No	yes	no	no	unclear	unclear	yes	yes	33.3333	33.3333	33.3333
262	Saechan V et al.	Natural infection of leptospirosis and melioidosis in long-tailed macaques (Macaca fascicularis) in Thailand	2022	Thailand	Asia	1	223	Yes	No	no	no	no	unclear	yes	yes	yes	50	16.6667	33.3333
263	Vieira AS et al.	Pathogenic Leptospira species are widely disseminated among small mammals in Atlantic Forest biome	2019	Brazil	South America	17	153	Yes	No	yes	yes	yes	yes	yes	yes	yes	100	0	0

## Sheet: Citation
[1]	K. Acevedo-Whitehouse, H. de la Cueva, F.M.D. Gulland, D. Aurioles-Gamboa, F. Arellano-Carbajal, F. Suarez-Güemes, EVIDENCE OF LEPTOSPIRA INTERROGANS INFECTION IN CALIFORNIA SEA LION PUPS FROM THE GULF OF CALIFORNIA, J Wildl Dis 39 (2003) 145–151. https://doi.org/10.7589/0090-3558-39.1.145.
[2]	H. ADLER, S. VONSTEIN, P. DEPLAZES, C. STIEGER, R. FREI, Prevalence of Leptospira spp. in various species of small mammals caught in an inner-city area in Switzerland, Epidemiol Infect 128 (2002) 107–109. https://doi.org/10.1017/S0950268801006380.
[3]	O.L. Ajayi, R.E. Antia, O.E. Ojo, O.J. Awoyomi, L.A. Oyinlola, O.G. Ojebiyi, Prevalence and renal pathology of pathogenic &lt;i&gt;Leptospira&lt;/i&gt; spp. in wildlife in Abeokuta, Ogun State, Nigeria, Onderstepoort Journal of Veterinary Research 84 (2017) 1–9. https://doi.org/10.4102/ojvr.v84i1.1210.
[4]	N.F. de Albuquerque, G. Martins, L. Medeiros, W. Lilenbaum, V.M.F. Ribeiro, The role of capybaras as carriers of leptospires in periurban and rural areas in the western Amazon, Acta Trop 169 (2017) 57–61. https://doi.org/10.1016/j.actatropica.2017.01.018.
[5]	M.A.S. Alfaro, E. Raffo, M.I. Bustos, C. Tomckowiack, C. Tejeda, L. Collado, G. Medina-Vogel, New insights on the infection of pathogenic Leptospira species in American mink (Neovison vison) in southern Chile, Trop Anim Health Prod 53 (2020) 2. https://doi.org/10.1007/s11250-020-02469-2.
[6]	A. Alić, J. Šupić, T. Goletić, E. Rešidbegović, I. Lutvikadić, A. Hodžić, A. Alic, J. Supic, T. Goletic, E. Residbegovic, I. Lutvikadic, A. Hodzic, A. Alić, J. Šupić, T. Goletić, E. Rešidbegović, I. Lutvikadić, A. Hodžić, A unique case of fatal coinfection caused by leptospira spp. And hepatozoon canis in a red fox cub (vulpes vulpes), PATHOGENS 11 (2022). https://doi.org/10.3390/pathogens1101001…
[7]	D.S. Almeida, A.C. dos Santos, C.L.R. da Silva, A.P. Oriá, A.V.D. Oliveira, F.A. Libório, D.A. Athanazio, M.H. Pinna, Evidence of leptospiral exposure in neotropical primatesrescued from illegal trade and a Zoo in Bahia, Brazil, Pesquisa Veterinária Brasileira 36 (2016) 864–868. https://doi.org/10.1590/s0100-736x2016000900012.
[8]	N. Aouadi, L. Benkacimi, A. Zan Diarra, M. Laroche, J.-M. Bérenger, I. Bitam, P. Parola, Microorganisms associated with the North African hedgehog Atelerix algirus and its parasitizing arthropods in Algeria, Comp Immunol Microbiol Infect Dis 80 (2022) 101726. https://doi.org/10.1016/j.cimid.2021.101726.
[9]	Z. Arent, C. Gilmore, S. Brem, W.A. Ellis, Molecular studies on European equine isolates of Leptospira interrogans serovars Bratislava and Muenchen, Infection, Genetics and Evolution 34 (2015) 26–31. https://doi.org/10.1016/j.meegid.2015.07.009.
[10]	T.P.J. Athapattu, B.R. Fernando, N. Koizumi, C.D. Gamage, Detection of pathogenic leptospires in the urine of domesticated elephants in Sri Lanka, Acta Trop 195 (2019) 78–82. https://doi.org/10.1016/j.actatropica.2019.04.029.
[11]	R. Avalos-Téllez, E.M. Carrillo-Casas, D. Atilano-López, C.R. Godínez-Reyes, E. Díaz-Aparicio, D. Ramírez-Delgado, M.F. Ramírez-Echenique, M. Leyva-Leyva, G. Suzán, F. Suárez-Güemes, Pathogenic leptospira serovars in free-living sea lions in the gulf of california and along the baja california coast of Mexico, J Wildl Dis 52 (2016) 199–208. https://doi.org/10.7589/2015-06-133.
[12]	J.M.S.-M. Ayanz, F.J. Garcia-Peña, P. García-Lunar, L.M. Ortega-Mora, M.J. Ruano, G. Álvarez-García, E. Collantes-Fernández, Seroprevalence of Leptospirosis, Brucellosis, and Q Fever in a Wild Red Deer ( Cervus elaphus ) Population Kept in a Fenced Reserve in Absence of Contact with Livestock, Vector Borne Zoonotic Dis 17 (2017) 692–697. https://doi.org/10.1089/vbz.2016.2105.
[13]	F. Ayral, Z. Djelouadji, V. Raton, A.-L.L. Zilber, P. Gasqui, E. Faure, F. Baurier, G. Vourc’h, A. Kodjo, B. Combes, Hedgehogs and mustelid species: Major carriers of pathogenic Leptospira, a survey in 28 animal species in France (20122015), PLoS One 11 (2016). https://doi.org/10.1371/journal.pone.0162549.
[14]	F. Ayral, A. Kodjo, G. Guédon, F. Boué, C. Richomme, Muskrats are greater carriers of pathogenic Leptospira than coypus in ecosystems with temperate climates, PLoS One 15 (2020) e0228577. https://doi.org/10.1371/journal.pone.0228577.
[15]	N.N. Azhari, S.N.A. Ramli, N. Joseph, N. Philip, N.F. Mustapha, S.N. Ishak, F.S. Mohd-Taib, S. Md Nor, M.A. Yusof, S.A. Mohd Sah, M.N. Bin Mohd Desa, G. Bashiru, C.G. Zeppelini, F. Costa, Z. Sekawi, V.K. Neela, Molecular characterization of pathogenic Leptospira sp. in small mammals captured from the human leptospirosis suspected areas of Selangor state, Malaysia, Acta Trop 188 (2018) 68–77. http…
[16]	A. BACKHANS, M. JACOBSON, I. HANSSON, M. LEBBAD, S.T. LAMBERTZ, E. GAMMELGÅRD, M. SAAGER, O. AKANDE, C. FELLSTRÖM, Occurrence of pathogens in wild rodents caught on Swedish pig and chicken farms, Epidemiol Infect 141 (2013) 1885–1891. https://doi.org/10.1017/S0950268812002609.
[17]	Y. Bai, L. Urushadze, L. Osikowicz, C. McKee, I. Kuzmin, A. Kandaurov, G. Babuadze, I. Natradze, P. Imnadze, M. Kosoy, Molecular Survey of Bacterial Zoonotic Agents in Bats from the Country of Georgia (Caucasus), PLoS One 12 (2017). https://doi.org/10.1371/journal.pone.0171175.
[18]	P. Bakoss, J. Jarekova, M. Labuda, J. Jareková, M. Labuda, An attempt to control a natural focus of leptospirosis grippotyphosa by rodenticide - A long-term study (1977-2004), ANNALS OF AGRICULTURAL AND ENVIRONMENTAL MEDICINE 14 (2007) 51–56. https://www.scopus.com/inward/record.uri?eid=2-s2.0-34447117009&partnerID=40&md5=0e3a142c01847f42a340cc753e4c444d.
[19]	M. Baldi, G. Hernández-Mora, C. Jimenez, S.E. Hutter, A. Alfaro, C. Walzer, G. Hernandez-Mora, C. Jimenez, S.E. Hutter, A. Alfaro, C. Walzert, Leptospira Seroprevalence Detection and Rabies Virus Absence in an Urban Raccoon (Procyon lotor) Population in a Highly Populated Area, Costa Rica, VECTOR-BORNE AND ZOONOTIC DISEASES 19 (2019) 889–895. https://doi.org/10.1089/vbz.2019.2444.
[20]	G.G. Ballados-González, S. Sánchez-Montes, D. Romero-Salas, P. Colunga Salas, R. Gutiérrez-Molina, L. León-Paniagua, I. Becker, M.L. Méndez-Ojeda, C. Barrientos-Salcedo, R. Serna-Lagunes, A. Cruz-Romero, Detection of pathogenic Leptospira species associated with phyllostomid bats (Mammalia: Chiroptera) from Veracruz, Mexico, Transbound Emerg Dis 65 (2018) 773–781. https://doi.org/10.1111/tbed.128…
[21]	M.-S.S. Bang, C.-M.M.C.-M. Kim, J.W. Park, J.K. Chung, D.-M.M.D.-M. Kim, N.R. Yun, Prevalence of Orientia tsutsugamushi, Anaplasma phagocytophilum and Leptospira interrogans in striped field mice in Gwangju, Republic of Korea, PLoS One 14 (2019) e0215526. https://doi.org/10.1371/journal.pone.0215526.
[22]	M. Barbieri, C. Duncan, A.L. Harting, K.L. Pabilonia, T.C. Johanos, T. Goldstein, S.J. Robinson, C.L. Littnan, Survey for Placental Disease and Reproductive Pathogens in the Endangered Hawaiian Monk Seal ( Neomonachus schauinslandi ), J Wildl Dis 54 (2018) 564–568. https://doi.org/10.7589/2017-07-164.
[23]	M. Barros, L. Sáenz, L. Lapierre, C. Nuñez, G. Medina-Vogel, High prevalence of pathogenic Leptospira in alien American mink (Neovison vison) in Patagonia, Revista Chilena de Historia Natural 87 (2014) 19. https://doi.org/10.1186/s40693-014-0019-x.
[24]	J. Bauso, M.S. Simoncini, Y. Chiani, M.F. Schmeling, A. Larriera, N.B. Vanasco, C.I. Piña, Presence of Leptospira spp. in Caiman latirostris (Crocodylia, Alligatoridae) populations in Santa Fe, Argentina, Heliyon 6 (2020) e03837. https://doi.org/10.1016/j.heliyon.2020.e03837.
[25]	K.M. Benavidez, T. Guerra, M. Torres, D. Rodriguez, J.A. Veech, D. Hahn, R.J. Miller, F. V Soltero, A.E.P. Ramírez, A. Perez de León, I. Castro-Arellano, The prevalence of Leptospira among invasive small mammals on Puerto Rican cattle farms, PLoS Negl Trop Dis 13 (2019) e0007236. https://doi.org/10.1371/journal.pntd.0007236.
[26]	V.V. Benitez, G.N. Romero, C. Auteri, A.C. Gozzi, M.L. Guicho, A.C. Gozzi, M.L. Guicho, M.L. Guichón, V.V. Benitez, G.N. Romero, C. Auteri, B. Brihuega, First isolation of Leptospira interrogans from the arboreal squirrel Callosciurus erythraeus introduced in Argentina, Wildlife Biol 19 (2013) 483–489. https://doi.org/10.2981/13-051.
[27]	A.I. Bevans, D.M. Fitzpatrick, D.M. Stone, B.P. Butler, M.P. Smith, S. Cheetham, Phylogenetic relationships and diversity of bat-associated Leptospira and the histopathological evaluation of these infections in bats from Grenada, West Indies, PLoS Negl Trop Dis 14 (2020) e0007940. https://doi.org/10.1371/journal.pntd.0007940.
[28]	N.P. Biscola, F. Fornazari, E. Saad, V.B. Richini-Pereira, M. V Campagner, H. Langoni, B. Barraviera, R.S. Ferreira Junior, Serological investigation and PCR in detection of pathogenic leptospires in snakes TT - Investigação sorológica e PCR na detecção de leptospiras patogênicas em serpentes, Pesqui. Vet. Bras 31 (2011) 806–811. http://www.scielo.br/scielo.php?script=sci_arttext&amp.
[29]	J. Blagojević, M. Šekler, M. Rajičić, B. Pejić, I. Budinski, V.M. Jovanović, T. Adnađević, D. Vidanović, K. Matović, M. Vujošević, The prevalence of pathogenic forms of Leptospira in natural populations of small wild mammals in Serbia, Acta Vet Hung 67 (2019) 338–346. https://doi.org/10.1556/004.2019.035.
[30]	K. Blasdell, P. Buchy, B. Guillard, S. Ivanova, V. Herbreteau, S. Morand, Y. Chaval, Leptospira and Rodents in Cambodia: Environmental Determinants of Infection, Am J Trop Med Hyg 86 (2012) 1032–1038. https://doi.org/10.4269/ajtmh.2012.11-0349.
[31]	A. Bogomi, J. Ellis, R. Gast, B. Harris, M. Pokras, K. Touhey, M. Moore, Emerging Zoonoses in Marine Mammals and Seabirds of the Northeast U.S., Routledge, 2006. https://doi.org/10.4324/9780203496602.
[32]	A.L. Bogomolni, R.J. Gast, J.C. Ellis, M. Dennett, K.R. Pugliares, B.J. Lentell, M.J. Moore, Victims or vectors: a survey of marine vertebrate zoonoses from coastal waters of the Northwest Atlantic, Dis Aquat Organ 81 (2008) 13–38. https://doi.org/10.3354/dao01936.
[33]	M. Bregoli, S. Pesaro, M. Ustulin, D. Vio, P. Beraldo, M. Galeotti, M. Cocchi, L. Lucchese, C. Bertasio, M.B. Boniotti, L. Lapini, A. Natale, Environmental Exposure of Wild Carnivores to Zoonotic Pathogens: Leptospira Infection in the First Free Living Wolf (Canis lupus Linnaeus, 1758) Found Dead in the Friuli Venezia Giulia Region., Int J Environ Res Public Health 18 (2021). https://doi.org/10.3…
[34]	A.P. Britton, T. Redford, J.J. Bidulka, A.P. Scouras, K.R. Sojonky, E. Zabek, H. Schwantje, T. Joseph, Beyond Rabies: Are Free-Ranging Skunks (Mephitis mephitis) in British Columbia Reservoirs of Emerging Infection?, Transbound Emerg Dis 64 (2015) 603–612. https://doi.org/10.1111/tbed.12426.
[35]	P.J.N. Bruyn, A.D.S. Bastos, C. Eadie, C.A. Tosh, M.N. Bester, Mass mortality of adult male subantarctic fur seals: Are alien mice the culprits?, PLoS One 3 (2008). https://doi.org/10.1371/journal.pone.0003757.
[36]	A. Calderón, V. Rodríguez, S. Máttar, G. Arrieta, Leptospirosis in pigs, dogs, rodents, humans, and water in an area of the Colombian tropics, Trop Anim Health Prod 46 (2013) 427–432. https://doi.org/10.1007/s11250-013-0508-y.
[37]	C.E. Cameron, R.L. Zuerner, S. Raverty, K.M. Colegrove, S.A. Norman, D.M. Lambourn, S.J. Jeffries, F.M. Gulland, Detection of Pathogenic Leptospira Bacteria in Pinniped Populations via PCR and Identification of a Source of Transmission for Zoonotic Leptospirosis in the Marine Environment, J Clin Microbiol 46 (2008) 1728–1733. https://doi.org/10.1128/JCM.02022-07.
[38]	S. Chakma, J. Picard, R. Duffy, C. Constantinoiu, B. Gummow, A Survey of Zoonotic Pathogens Carried by Non-Indigenous Rodents at the Interface of the Wet Tropics of North Queensland, Australia, Transbound Emerg Dis 64 (2015) 185–193. https://doi.org/10.1111/tbed.12360.
[39]	M. Chiari, B.M. Figarolli, S. Tagliabue, G.L. Alborali, M. Bertoletti, A. Papetti, M. D’Incau, M. Zanoni, M.B. Boniotti, Seroprevalence and risk factors of leptospirosis in wild boars (Sus scrofa) in northern Italy, HYSTRIX-ITALIAN JOURNAL OF MAMMALOGY 27 (2016). https://doi.org/10.4404/hystrix-27.2-11682.
[40]	G. Cilia, F. Bertelloni, D. Cerri, F. Fratini, Leptospira fainei detected in testicles and epididymis of wild boar (Sus scrofa), Biology (Basel) 10 (2021) 1–9. https://doi.org/10.3390/biology10030193.
[41]	G. Cilia, F. Bertelloni, W. Mignone, S. Spina, E. Berio, E. Razzuoli, W. Vencia, V. Franco, F. Cecchi, S. Bogi, B. Turchi, D. Cerri, F. Fratini, Molecular detection of Leptospira spp. in wild boar (Sus scrofa) hunted in Liguria region (Italy), Comp Immunol Microbiol Infect Dis 68 (2020) 101410. https://doi.org/10.1016/j.cimid.2019.101410.
[42]	G. Cilia, F. Bertelloni, M. Angelini, D. Cerri, F. Fratini, Leptospira Survey in Wild Boar (Sus scrofa) Hunted in Tuscany, Central Italy, Pathogens 9 (2020) 377. https://doi.org/10.3390/pathogens9050377.
[43]	G. Cilia, F. Bertelloni, I. Piredda, M.N. Ponti, B. Turchi, C. Cantile, F. Parisi, P. Pinzauti, A. Armani, B. Palmas, M. Noworol, D. Cerri, F. Fratini, Presence of pathogenic leptospira spp. In the reproductive system and fetuses of wild boars (sus scrofa) in Italy, PLoS Negl Trop Dis 14 (2020) 1–12. https://doi.org/10.1371/journal.pntd.0008982.
[44]	K.M. Colegrove, L.J. Lowenstine, F.M.D. Gulland, Leptospirosis in Northern Elephant Seals (Mirounga angustirostris) Stranded along the California Coast, Short Communications 41 (2011) 2006–2007.
[45]	V.C. Colombo, I. Gamietea, S.G. Loffler, B.F. Brihuega, P.M. Beldomenico, New host species for Leptospira borgpetersenii and Leptospira interrogans serovar Copenhageni, Vet Microbiol 215 (2018) 90–92. https://doi.org/10.1016/j.vetmic.2018.01.007.
[46]	C. Cordonin, C. Toty, P. Mavingui, P. Tortosa, Complete Genome Sequences of Three Leptospira mayottensis Strains from Tenrecs That Are Endemic in the Malagasy Region, Microbiol Resour Announc 7 (2018). https://doi.org/10.1128/MRA.01188-18.
[47]	J.P. Correa, A. Bacigalupo, C. Botto-Mahan, S. Bucarey, P.E. Cattan, R.G. de Cortázar, C. Landaeta-Aqueveque, J. Ramírez-Estrada, Natural Infection of Leptospira Species in the Native Rodents Degu ( Octodon degus ) and Darwin’s Pericote ( Phyllotis darwini ) in Mediterranean Ecosystem of Chile, J Wildl Dis 53 (2017) 677–680. https://doi.org/10.7589/2016-11-248.
[48]	V. Cortez, E. Canal, J.C. Dupont-Turkowsky, T. Quevedo, C. Albujar, T.-C. Chang, G. Salmon-Mulanovich, M.C. Guezala-Villavicencio, M.P. Simons, E. Margolis, S. Schultz-Cherry, V. Pacheco, D.G. Bausch, Identification of Leptospira and Bartonella among rodents collected across a habitat disturbance gradient along the Inter-Oceanic Highway in the southern Amazon Basin of Peru, PLoS One 13 (2018) e02…
[49]	J.-F. Cosson, M. Picardeau, M. Mielcarek, C. Tatard, Y. Chaval, Y. Suputtamongkol, P. Buchy, S. Jittapalapong, V. Herbreteau, S. Morand, Epidemiology of Leptospira Transmitted by Rodents in Southeast Asia, PLoS Negl Trop Dis 8 (2014) e2902. https://doi.org/10.1371/journal.pntd.0002902.
[50]	H.M. Cranford, A.S. Browne, K. LeCount, T. Anderson, C. Hamond, L. Schlater, T. Stuber, V.J. Burke-France, M. Taylor, C.J. Harrison, K.Y. Matias, A. Medley, J. Rossow, N. Wiese, L. Jankelunas, L. de Wilde, M. Mehalick, G.L. Blanchard, K.R. Garcia, A.S. McKinley, C.D. Lombard, N.F. Angeli, D. Horner, T. Kelley, D.J. Worthington, J. Valiulis, B. Bradford, A. Berentsen, J.S. Salzer, R. Galloway, I.J…
[51]	Z. Cvetnic, J. Margaletic, J. Toncic, N. Turk, Z. Milas, S. Spicic, M. Lojkic, S. Terzic, L. Jemersic, A. Humski, M. Mitak, B. Habrun, B. Krt, A serological survey and isolation of leptospires from small rodents and wild boars in the Republic of Croatia, Vet Med (Praha) 48 (2003) 321–329. https://doi.org/10.17221/5786-VETMED.
[52]	G.T. Dalazen, A.F. de S. Filho, A.M.S. Sarmiento, D. Fuentes-Castillo, M.A. Gattamorta, D. Kluyber, A.L.J. Desbiez, M.B. Heinemann, E.R. Matushima, Survey of leptospira spp. And brucella abortus in free-ranging armadillos from Pantanal, Brazil, J Wildl Dis 56 (2020) 409–413. https://doi.org/10.7589/2019-01-019.
[53]	M.A. Delaney, K.M. Colegrove, T.R. Spraker, R.L. Zuerner, R.L. Galloway, F.M.D. Gulland, Isolation of Leptospira from a Phocid: Acute Renal Failure and Mortality from Leptospirosis in Rehabilitated Northern Elephant Seals ( Mirounga angustirostris ), California, USA, J Wildl Dis 50 (2014) 621–627. https://doi.org/10.7589/2013-08-195.
[54]	D.T.H. Denipitiya, N. V Chandrasekharan, W. Abeyewickreme, R.A. Hartskeerl, M.D. Hapugoda, Identification of cattle, buffaloes and rodents as reservoir animals of Leptospira in the District of Gampaha, Sri Lanka, BMC Res Notes 10 (2017). https://doi.org/10.1186/s13104-017-2457-4.
[55]	J. Denkinger, N. Guevara, S. Ayala, J.C. Murillo, M. Hirschfeld, I. Montero-Serra, K. Fietz, T. Goldstein, M. Ackermann, V. Barragán, F. Cabrera, C. Chavez, E.J. Dubovi, J. Martinez, G. Trueba, PUP MORTALITY AND EVIDENCE FOR PATHOGEN EXPOSURE IN GALAPAGOS SEA LIONS ( ZALOPHUS WOLLEBAEKI ) ON SAN CRISTOBAL ISLAND, GALAPAGOS, ECUADOR, J Wildl Dis 53 (2017) 491–498. https://doi.org/10.7589/2016-05-0…
[56]	A. Desvars, A. Michault, F. Chiroleu, Influence of risk factors on renal leptospiral load in naturally infected wild black rats, Acta Trop 125 (2013) 258–261. https://doi.org/10.1016/j.actatropica.2012.11.011.
[57]	A. Desvars, F. Naze, A. Benneveau, E. Cardinale, A. Michault, Endemicity of leptospirosis in domestic and wild animal species from Reunion Island (Indian Ocean)., Epidemiol Infect 141 (2012) 1154–1165. https://doi.org/10.1017/S0950268812002075.
[58]	A. Desvars, F. Naze, G. Vourc’h, E. Cardinale, M. Picardeau, A. Michault, P. Bourhy, Similarities in Leptospira Serogroup and Species Distribution in Animals and Humans in the Indian Ocean Island of Mayotte, AMERICAN JOURNAL OF TROPICAL MEDICINE AND HYGIENE 87 (2012) 134–140. https://doi.org/10.4269/ajtmh.2012.12-0102.
[59]	M.M. DÍAZ, E. GOTUZZO, K.J. CAMPOS, R.H. GILMAN, V. PACHECO, M.A. MATTHIAS, M. CALDERON, J.M. VINETZ, M.R. WILLIG, DIVERSITY OF BAT-ASSOCIATED LEPTOSPIRA IN THE PERUVIAN AMAZON INFERRED BY BAYESIAN PHYLOGENETIC ANALYSIS OF 16S RIBOSOMAL DNA SEQUENCES, Am J Trop Med Hyg 73 (2005) 964–974. https://doi.org/10.4269/ajtmh.2005.73.964.
[60]	M. Dietrich, Y. Gomard, E. Lagadec, B. Ramasindrazana, G. Le Minter, V. Guernier, A. Benlali, G. Rocamora, W. Markotter, S.M. Goodman, K. Dellagi, P. Tortosa, Biogeography of Leptospira in wild animal communities inhabiting the insular ecosystem of the western Indian Ocean islands and neighboring Africa article, Emerg Microbes Infect 7 (2018). https://doi.org/10.1038/s41426-018-0059-4.
[61]	M. Dietrich, D.A. Wilkinson, A. Benlali, E. Lagadec, B. Ramasindrazana, K. Dellagi, P. Tortosa, Leptospira and paramyxovirus infection dynamics in a bat maternity enlightens pathogen maintenance in wildlife, Environ Microbiol 17 (2015) 4280–4289. https://doi.org/10.1111/1462-2920.12766.
[62]	M. Dietrich, T. Kearney, E.C.J. Seamark, W. Markotter, The excreted microbiota of bats: evidence of niche specialisation based on multiple body habitats, FEMS Microbiol Lett 364 (2017) fnw284. https://doi.org/10.1093/femsle/fnw284.
[63]	M. Dietrich, D.A. Wilkinson, V. Soarimalala, S.M. Goodman, K. Dellagi, P. Tortosa, Diversification of an emerging pathogen in a biodiversity hotspot: Leptospira in endemic small mammals of Madagascar, Mol Ecol 23 (2014) 2783–2796. https://doi.org/10.1111/mec.12777.
[64]	M. Dietrich, T. Kearney, E.C.J. Seamark, J.T. Paweska, W. Markotter, Synchronized shift of oral, faecal and urinary microbiotas in bats and natural infection dynamics during seasonal reproduction, R Soc Open Sci 5 (2018) 180041. https://doi.org/10.1098/rsos.180041.
[65]	K. Dirsmith, K. VanDalen, T. Fry, B. Charles, K. VerCauteren, C. Duncan, Leptospirosis in Fox Squirrels (Sciurus niger) of Larimer County, Colorado, USA, J Wildl Dis 49 (2013) 641–645. https://doi.org/10.7589/2012-10-265.
[66]	G. Dobigny, M. Garba, C. Tatard, A. Loiseau, M. Galan, I. Kadaouré, J.-P. Rossi, M. Picardeau, E. Bertherat, Urban Market Gardening and Rodent-Borne Pathogenic Leptospira in Arid Zones: A Case Study in Niamey, Niger, PLoS Negl Trop Dis 9 (2015) e0004097. https://doi.org/10.1371/journal.pntd.0004097.
[67]	M. Dos Santos Paixão, M.F. Alves-Martin, M. da S. Tenório, W.A. Starke-Buzetti, M.L. Alves, D.T. da Silva, A.G. Ferreira, M.F. e Silva, L.O. Sousa, S.B. Lucheis, M. dos S. Paixão, M.F. Alves-Martin, M. da S. Tenório, W.A. Starke-Buzetti, M.L. Alves, D.T. da Silva, A.G. Ferreira, M.F. e Silva, L.O. Sousa, S.B. Lucheis, Serology, isolation, and molecular detection of Leptospira spp. from the tissue…
[68]	C. Duncan, G. Krafsur, B. Podell, L.A. Baeten, I. Levan, B. Charles, E.J. Ehrhart, Leptospirosis and tularaemia in raccoons (procyon lotor) of larimer country, colorado, Zoonoses Public Health 59 (2012) 29–34. https://doi.org/10.1111/j.1863-2378.2011.01412.x.
[69]	N.A. Dybing, C. Jacobson, P. Irwin, D. Algar, P.J. Adams, Leptospira Species in Feral Cats and Black Rats from Western Australia and Christmas Island, VECTOR-BORNE AND ZOONOTIC DISEASES 17 (2017) 319–324. https://doi.org/10.1089/vbz.2016.1992.
[70]	D. V ESPINOSA-MARTÍNEZ, D.S. SÁNCHEZ-MONTES, L. LEÓN-PANIAGUA, C.A. RÍOS-MUÑOZ, M. BERZUNZA-CRUZ, I. BECKER, NEW WILDLIFE HOSTS OF Leptospira interrogans IN CAMPECHE, MEXICO, Rev Inst Med Trop Sao Paulo 57 (2015) 181–183. https://doi.org/10.1590/S0036-46652015000200015.
[71]	D.M. Ethier, J.B. Sayers, C.J. Kyle, J.J. Nocera, D. Ojkic, D. Campbell, THE OCCURRENCE OF PATHOGENS IN AN ENDANGERED POPULATION OF AMERICAN BADGERS (TAXIDEA TAXUS JACKSONI) IN ONTARIO, CANADA, J Wildl Dis 53 (2017) 73–80. https://doi.org/10.7589/2016-02-040.
[72]	J.J. Fernandes, T.J. Pinheiro, D.F. Costa, J.P. Araújo Júnior, C.D. Malossi, B. Ullmann, Leila SabLeptospira interrogans infection in tegu lizard (Tupinambis merianae), Brazil TT - Infecção por Leptospira interrogans em lagarto teiú (Tupinambis merianae), M.L.C.R. Silva, S.S. Azevedo, C.J. Alves, S.S. dos S. Higino, Leptospira interrogans infection in tegu lizard (Tupinambis merianae), Brazil TT …
[73]	J.J. Fernandes, A. de Lima Peixoto, A.S.S. de Farias, T. Junior Pinheiro, D.F. da Costa, M.L.C.R. Silva, J.P.A. Júnior, C.D. Malossi, L.S. Ullmann, S.S. de Azevedo, C.J. Alves, S.S. dos Santos Higino, Didelphis albiventris as a carrier of Leptospira sp. in the central nervous tissue in the semiarid region of Northeast, Brazil, Comp Immunol Microbiol Infect Dis 73 (2020). https://doi.org/10.1016/j…
[74]	A.C.R. Ferreira, T.M. Vieira, D.A. da C. Custódio, M.N. Melo, C.M.F. Gontijo, A.P. Lage, E.M.S. Dorneles, Cross-sectional study on Brucella spp., Leptospira spp. and Salmonella spp. in bats from Montes Claros, Minas Gerais, Brazil, Comp Immunol Microbiol Infect Dis 78 (2021). https://doi.org/10.1016/j.cimid.2021.101692.
[75]	A.S. Ferreira, A. Ahmed, T. Rocha, M.L. Vieira, M. das N. Paiva-Cardoso, J.R. Mesquita, H. van der Linden, M. Goris, G. Thompson, R.A. Hartskeerl, J. Inácio, Genetic diversity of pathogenic leptospires from wild, domestic and captive host species in Portugal, Transbound Emerg Dis 67 (2020) 852–864. https://doi.org/10.1111/tbed.13409.
[76]	S. Fischer, A. Mayer-Scholl, C. Imholt, N.G. Spierling, E. Heuser, S. Schmidt, D. Reil, U.M. Rosenfeld, J. Jacob, K. Nöckler, R.G. Ulrich, Leptospira Genomospecies and Sequence Type Prevalence in Small Mammal Populations in Germany, Vector-Borne and Zoonotic Diseases 18 (2018) 188–199. https://doi.org/10.1089/vbz.2017.2140.
[77]	F. Fornazari, H. Langoni, P.M. Marson, D.B. Nóbrega, C.R. Teixeira, Leptospira reservoirs among wildlife in Brazil: Beyond rodents, Acta Trop 178 (2018) 205–212. https://doi.org/10.1016/j.actatropica.2017.11.019.
[78]	E. Fortes-Gabriel, T. Carreira, M.L. Vieira, First Isolates of Leptospira spp., from Rodents Captured in Angola, Am J Trop Med Hyg 94 (2016) 955–958. https://doi.org/10.4269/ajtmh.15-0027.
[79]	N. Galarce, S. de la Fuente, B. Escobar, P. Dettleff, P. Abalos, J.C. Hormazábal, R. Flores, N. Sallaberry-Pincheira, V. Martínez, Survey of zoonotic bacterial pathogens in native foxes in central chile: First record of brucella canis exposure, Animals 11 (2021) 1–11. https://doi.org/10.3390/ani11071980.
[80]	C.D. Gamage, N. Koizumi, M. Muto, C. Nwafor-Okoli, S. Kurukurusuriya, J.J.R.P.V.J.R.P. V Rajapakse, S.A.M. Kularatne, K. Kanda, R.B. Lee, Y. Obayashi, H. Watanabe, H. Tamashiro, Prevalence and Carrier Status of Leptospirosis in Smallholder Dairy Cattle and Peridomestic Rodents in Kandy, Sri Lanka, VECTOR-BORNE AND ZOONOTIC DISEASES 11 (2011) 1041–1047. https://doi.org/10.1089/vbz.2010.0153.
[81]	M. Gelling, W. Zochowski, D.W. Macdonald, A. Johnson, M. Palmer, F. Mathews, Leptospirosis acquisition following the reintroduction of wildlife, Veterinary Record 177 (2015) 440. https://doi.org/10.1136/vr.103160.
[82]	G. Giraldo de León, A. Orrego Uribe, A.M. Betancurth, Los roedores como reservorios de Leptospiras en planteles porcinos de la zona central cafetera de Colombia, Arch Med Vet 34 (2002) 69–78. https://doi.org/10.4067/s0301-732x2002000100007.
[83]	R.J.S. Girio, F.L.G. Pereira, M. Marchiori Filho, L.A. Mathias, R. de C.P. Herreira, A.C. Alessi, T.M.S. Girio, Pesquisa de anticorpos contra Leptospira spp. em animais silvestres e em estado feral da região de Nhecolândia, Mato Grosso do Sul, Brasil: utilização da técnica de imuno-histoquímica para detecção do agente TT - Investigation of antibodies to Leptospira, Ciência Rural 34 (2004) 165–169…
[84]	R.J.S. Girio, T.M. Andrade‐Cruvinel, S.A. Vasconcellos, C.S.F. Repetti, M. Friolani, P.C. dos S. Bueno, M. Felix, D.D.B. Teixeira, Serological survey and DNA screening of Leptospira spp. in free‐living adult tufted capuchin monkeys ( Cebus apella nigritus ) in a forest reserve Southeast São Paulo State, Brazil, J Med Primatol 50 (2020) 3–8. https://doi.org/10.1111/jmp.12493.
[85]	S.J. Girling, G. Goodman, P. Burr, R. Pizzi, A. Naylor, G. Cole, D. Brown, M. Fraser, F.N. Rosell, G. Schwab, M. Elliott, R. Campbell-Palmer, Evidence of Leptospira species and their significance during reintroduction of Eurasian beavers (Castor fiber) to Great Britain., Vet Rec 185 (2019) 482. https://doi.org/10.1136/vr.105429.
[86]	Y. Gomard, M. Dietrich, N. Wieseke, B. Ramasindrazana, E. Lagadec, S.M. Goodman, K. Dellagi, P. Tortosa, Malagasy bats shelter a considerable genetic diversity of pathogenic Leptospira suggesting notable host-specificity patterns, FEMS Microbiol Ecol 92 (2016) fiw037. https://doi.org/10.1093/femsec/fiw037.
[87]	Y. Gomard, S.M. Goodman, V. Soarimalala, M. Turpin, G. Lenclume, M. Ah-Vane, C.D. Golden, P. Tortosa, Co-Radiation of Leptospira and Tenrecidae (Afrotheria) on Madagascar, Trop Med Infect Dis 7 (2022) 193. https://doi.org/10.3390/tropicalmed7080193.
[88]	D.D. Gonçalves, K.F. Cardoso Lopes, R.T. Chiderolli, B.R. Sampieri, V.J. Rocha, J.R. Pachaly, I.C. Dos Santos, L.N. Barbosa, E.A. Mota, U. De Pádua Pereira, Leptospirosis in free-living capybaras (Hydrochaeris hydrochaeris) from a university campus in the city of Araras in São Paulo, Brazil, Semina:Ciencias Agrarias 41 (2020) 159–166. https://doi.org/10.5433/1679-0359.2020v41n1p159.
[89]	V. Guernier, V. Richard, T. Nhan, E. Rouault, A. Tessier, D. Musso, Leptospira diversity in animals and humans in Tahiti, French Polynesia, PLoS Negl Trop Dis 11 (2017). https://doi.org/10.1371/journal.pntd.0005676.
[90]	V. Guernier, E. Lagadec, C. Cordonin, G. Le Minter, Y. Gomard, F. Pagès, M.-C. Jaffar-Bandjee, A. Michault, P. Tortosa, K. Dellagi, Human Leptospirosis on Reunion Island, Indian Ocean: Are Rodents the (Only) Ones to Blame?, PLoS Negl Trop Dis 10 (2016) e0004733. https://doi.org/10.1371/journal.pntd.0004733.
[91]	N. Hammoudi, B. Davoust, S. Dizoe, M. Le Guyader, M. Drancourt, A. Bouam, A. Kodjo, Molecular Detection of Pathogenic Leptospira in Grasscutters (Thryonomys swinderianus) from Côte d’Ivoire, Vector-Borne and Zoonotic Diseases 20 (2020) 924–926. https://doi.org/10.1089/vbz.2020.2633.
[92]	H. Han, H. Wen, J. Liu, X. Qin, M. Zhao, L. Wang, L.-M. Luo, C.-M. Zhou, Y.-L. Zhu, R. Qi, W.-Q. Li, H. Yu, X.-J. Yu, Pathogenic Leptospira Species in Insectivorous Bats, China, 2015, Emerg Infect Dis 24 (2018) 1123–1126. https://doi.org/10.3201/eid2406.171585.
[93]	K.R. Harkin, M. Hays, R. Davis, M. Moore, Use of PCR to Identify Leptospira in Kidneys of Big Brown Bats ( Eptesicus fuscus ) in Kansas and Nebraska, USA, J Wildl Dis 50 (2014) 651–654. https://doi.org/10.7589/2013-08-201.
[94]	J.P. Herrera, N.R. Wickenkamp, M. Turpin, F. Baudino, P. Tortosa, S.M. Goodman, V. Soarimalala, T.N. Ranaivoson, C.L. Nunn, Effects of land use, habitat characteristics, and small mammal community composition on leptospira prevalence in northeast madagascar, PLoS Negl Trop Dis 14 (2020) 1–18. https://doi.org/10.1371/journal.pntd.0008946.
[95]	Houéménou, Gauthier, Etougbeétché, Badou, Dossou, Agossou, Picardeau, Dobigny, Pathogenic Leptospira in Commensal Small Mammals from the Extensively Urbanized Coastal Benin, Urban Science 3 (2019) 99. https://doi.org/10.3390/urbansci3030099.
[96]	J. Hurd, O. Berke, Z. Poljak, M. Runge, Spatial analysis of Leptospira infection in muskrats in Lower Saxony, Germany, and the association with human leptospirosis, Res Vet Sci 114 (2017) 351–354. https://doi.org/10.1016/j.rvsc.2017.06.015.
[97]	L.H. Jaeger, C.P. Pestana, L. Correia, F.A. Carvalho-Costa, M.A. Medeiros, W. Lilenbaum, Novel MLST sequence types of pathogenic Leptospira spp.: Opening the black box of animal leptospirosis in Brazil., Acta Trop 196 (2019) 135–141. https://doi.org/10.1016/j.actatropica.2019.05.025.
[98]	C. Jardine, L.R. Lindsay, V.M. Nicholson, D. Ojkic, J.F. Prescott, Longitudinal study on the seroprevalence of avian influenza, leptospirosis, and tularemia in an urban population of raccoons (Procyon lotor) in Ontario, Canada., Vector Borne Zoonotic Dis 11 (2011) 37–42. https://doi.org/10.1089/vbz.2009.0209.
[99]	P.M. Jensen, E. Magnussen, Is it too cold for Leptospira interrrogans transmission on the Faroese Islands?, Infect Dis 48 (2015) 156–160. https://doi.org/10.3109/23744235.2015.1092579.
[100]	K. Jeske, J. Jacob, S. Drewes, M. Pfeffer, G. Heckel, R.G. Ulrich, C. Imholt, Hantavirus– Leptospira coinfections in small mammals from central Germany, Epidemiol Infect 149 (2021) e97. https://doi.org/10.1017/S0950268821000443.
[101]	S.E. Jobbins, C.E. Sanderson, K.A. Alexander, Leptospira interrogans at the human-wildlife interface in Northern Botswana: A newly identified public health threat, Zoonoses Public Health 61 (2013) 113–123. https://doi.org/10.1111/zph.12052.
[102]	S.E. Jobbins, K.A. Alexander, Evidence of Leptospira sp infection among a diversity of African wildlife species: beyond the usual suspects, Trans R Soc Trop Med Hyg 109 (2015) 349–351. https://doi.org/10.1093/trstmh/trv007.
[103]	S. Jorge, C.P. Hartleben, F.K. Seixas, M.A.A. Coimbra, C.B. Stark, A.G. Larrondo, M.G. Amaral, A.P.N. Albano, L.F. Minello, O.A. Dellagostin, C.S. Brod, Leptospira borgpetersenii from free-living white-eared opossum (Didelphis albiventris): First isolation in Brazil, Acta Trop 124 (2012) 147–151. https://doi.org/10.1016/j.actatropica.2012.07.009.
[104]	S. Jorge, L.G. Monte, M.A. Coimbra, A.P. Albano, D.D. Hartwig, C. Lucas, F.K. Seixas, O.A. Dellagostin, C.P. Hartleben, Detection of Virulence Factors and Molecular Typing of Pathogenic Leptospira from Capybara (Hydrochaeris hydrochaeris), Curr Microbiol 65 (2012) 461–464. https://doi.org/10.1007/s00284-012-0169-5.
[105]	J. Kamani, S. Harrus, R.A. Ocholi, I.I. Yague, P.G. Nyango, J. González-Miguel, N. Koizumi, Molecular detection and characterization of pathogenic Leptospira species in bats (Chiroptera) roosting in human habitats in Nigeria, West Africa, Zoonoses Public Health (2021). https://doi.org/10.1111/zph.12880.
[106]	M.J.L. Kik, G.M. Dorrestein, M.G. Goris, R.A. Hartskeerl, J.H. Bos, An outbreak of leptospirosis in seals (Phoca vitulina) in captivity, Veterinary Quarterly 28 (2006) 33–39. https://doi.org/10.1080/01652176.2006.9695204.
[107]	M.S. Kin, B. Brihuega, M. Fort, F. Delgado, D. Bedotti, E.B. Casanave, Presence of antibodies against leptospira serovars in chaetophractus villosus (Mammalia, dasypodidae), la pampaprovince, Argentina , Rev Argent Microbiol 47 (2015) 41–46. https://doi.org/10.1016/j.ram.2015.01.005.
[108]	S. Knowles, D. Lynch, N. Thomas, Leptospirosis in northern sea otters (Enhydra lutris kenyoni) from Washington, USA, J Wildl Dis 56 (2020) 466–471. https://doi.org/10.7589/2019-05-112.
[109]	N. Koizumi, M. Muto, A. Yamada, H. Watanabe, Prevalence of Leptospira spp. in the kidneys of wild boars and deer in Japan, Journal of Veterinary Medical Science 71 (2009) 797–799. https://doi.org/10.1292/jvms.71.797.
[110]	N. Koizumi, H. Izumiya, J.-J.J.-J. Mu, Z. Arent, S. Okano, C. Nakajima, Y. Suzuki, M. Mizutani Muto, T. Tanikawa, K.R. Taylor, N. Komatsu, K. Yoshimatsu, H. Thi Thu Ha, M. Ohnishi, M.M. Muto, T. Tanikawa, K.R. Taylor, N. Komatsu, K. Yoshimatsu, H.T.T. Ha, M. Ohnishi, M. Mizutani Muto, T. Tanikawa, K.R. Taylor, N. Komatsu, K. Yoshimatsu, H. Thi Thu Ha, M. Ohnishi, Multiple-locus variable-number ta…
[111]	N. KOIZUMI, M. UCHIDA, T. MAKINO, T. TAGURI, T. KUROKI, M. MUTO, Y. KATO, H. WATANABE, Isolation and Characterization of Leptospira spp. from Raccoons in Japan, Journal of Veterinary Medical Science 71 (2009) 425–429. https://doi.org/10.1292/jvms.71.425.
[112]	F.S. Kremer, M.R. Eslabão, S. Jorge, N.R. Oliveira, J. Labonde, M.N. Santos, L.G. Monte, A.A. Grassmann, C.E. Cunha, K.M. Forster, L.Z. Moreno, A.M. Moreno, V.F. Campos, A.J. McBride, L.S. Pinto, O.A. Dellagostin, Draft genome of the Leptospira interrogans strains, Acegua, RCA, Prea, and Capivara, obtained from wildlife maintenance hosts and infected domestic animals, Mem Inst Oswaldo Cruz 111 (2…
[113]	I.M. Krijger, A.A.A. Ahmed, M.G.A. Goris, P.W.G. Groot Koerkamp, B.G. Meerburg, P. Koerkamp, B.G. Meerburg, Prevalence of Leptospira Infection in Rodents from Bangladesh, Int J Environ Res Public Health 16 (2019) 2113. https://doi.org/10.3390/ijerph16122113.
[114]	I.M. Krijger, A.A.A. Ahmed, M.G.A. Goris, J.J.B.W.J.B.W.J.J.J.B.W.J. Cornelissen, P.W.G. Groot Koerkamp, B.G. Meerburg, P. Koerkamp, B.G. Meerburg, P.W.G. Groot Koerkamp, B.G. Meerburg, Wild rodents and insectivores as carriers of pathogenic Leptospira and Toxoplasma gondii in The Netherlands, Vet Med Sci 6 (2020) 623–630. https://doi.org/10.1002/vms3.255.
[115]	P. Kumari, K.Y. Eo, W.S. Lee, J. Kimura, N. Yamamoto, Dna-based detection of leptospira wolffii, giardia intestinalis and toxoplasma gondii in environmental feces of wild animals in Korea, Journal of Veterinary Medical Science 83 (2021) 850–854. https://doi.org/10.1292/jvms.20-0596.
[116]	E. Lagadec, Y. Gomard, V. Guernier, M. Dietrich, H. Pascalis, S. Temmam, B. Ramasindrazana, S.M. Goodman, P. Tortosa, K. Dellagi, Pathogenic leptospira spp. in bats, Madagascar and union of the comoros, Emerg Infect Dis 18 (2012) 1696–1698. https://doi.org/10.3201/eid1810.111898.
[117]	E. Lagadec, Y. Gomard, G. Le Minter, C. Cordonin, E. Cardinale, B. Ramasindrazana, M. Dietrich, S.M. Goodman, P. Tortosa, K. Dellagi, Identification of Tenrec ecaudatus, a Wild Mammal Introduced to Mayotte Island, as a Reservoir of the Newly Identified Human Pathogenic Leptospira mayottensis, PLoS Negl Trop Dis 10 (2016) e0004933. https://doi.org/10.1371/journal.pntd.0004933.
[118]	I. Latifah, M.S. Rahmat, K.B. Hayarti, S. Paramasvaran, M.R. Azizah, F. Imran, Y. Normaznah, L. Ibrahim, M.S. Rahmat, K.B. Hayarti, S. Paramasvaran, M.R. Azizah, F. Imran, Y. Normaznah, Prevalence of leptospiral DNA among wild rodents from a selected area in Beguk Dam Labis, Segamat, Johor, Malaysia., Malaysian Journal of Pathology 34 (2012) 157–159. https://www.scopus.com/inward/record.uri?eid=2…
[119]	C. LeAnn White, K.L. Schuler, N.J. Thomas, J.L. Webb, J.T. Saliki, H.S. Ip, J.P. Dubey, E.R. Frame, Pathogen exposure and blood chemistry in the Washington, USA population of northern sea otters (Enhydra lutris kenyoni), J Wildl Dis 49 (2013) 887–899. https://doi.org/10.7589/2013-03-053.
[120]	S. Li, D. Wang, C. Zhang, X. Wei, K. Tian, X. Li, Y. Nie, Y. Liu, G. Yao, J. Zhou, G. Tang, X. Jiang, J. Yan, Source tracking of human leptospirosis: Serotyping and genotyping of Leptospira isolated from rodents in the epidemic area of Guizhou province, China, BMC Microbiol 13 (2013). https://doi.org/10.1186/1471-2180-13-75.
[121]	S.J. Li, C.C. Zhang, X.W. Li, K.C. Tian, G.P. Tang, D.M. Wang, Y. Liu, Y.X. Nie, X.G. Jiang, Molecular typing of leptospira interrogans strains isolated from rattus tanezumi in Guizhou Province, Southwest of China, Biomedical and Environmental Sciences 25 (2012) 542–548. https://doi.org/10.3967/0895-3988.2012.05.007.
[122]	S. Llanos-Soto, M.I. Najle, M. Salgado, D. González-Acuña, Evidence of pathogenic leptospira infection in a free-ranging andean fox (Lycalopex culpaeus) from central Chile, J Wildl Dis 55 (2019) 958–960. https://doi.org/10.7589/2018-09-237.
[123]	H.K. Loan, N. Van Cuong, R. Takhampunya, B.T. Kiet, J. Campbell, L.N. Them, J.E. Bryant, B. Tippayachai, N. Van Hoang, S. Morand, V.B. Hien, J.J. Carrique-Mas, How Important Are Rats As Vectors of Leptospirosis in the Mekong Delta of Vietnam?, Vector-Borne and Zoonotic Diseases 15 (2015) 56–64. https://doi.org/10.1089/vbz.2014.1613.
[124]	S.G. Loffler, V. Rago, M. Martinez, M. Uhart, M. Florin-Christensen, G. Romero, B. Brihuega, S. Grune Loffler, V. Rago, M. Martínez, M. Uhart, M. Florin-Christensen, G. Romero, B. Brihuega, Isolation of a Seawater Tolerant Leptospira spp. from a Southern Right Whale (Eubalaena australis), PLoS One 10 (2015) e0144974. https://doi.org/10.1371/journal.pone.0144974.
[125]	R. Lovera, M.S. Fernández, J. Jacob, N. Lucero, G. Morici, B. Brihuega, M.I. Farace, J. Caracostantogolo, R. Cavia, Intrinsic and extrinsic factors related to pathogen infection in wild small mammals in intensive milk cattle and swine production systems, PLoS Negl Trop Dis 11 (2017). https://doi.org/10.1371/journal.pntd.0005722.
[126]	J. Luna, M. Salgado, C. Tejeda, M. Moroni, G. Monti, Assessment of Risk Factors in Synanthropic and Wild Rodents Infected by Pathogenic Leptospira spp. Captured in Southern Chile, Animals 10 (2020) 2133. https://doi.org/10.3390/ani10112133.
[127]	X.-J. Ma, X.-Q. Gong, X. Xiao, J.-W. Liu, H.-J. Han, X.-R. Qin, S.-C. Lei, X.-L. Gu, H. Yu, X.-J. Yu, Detection of Leptospira interrogans in Hedgehogs from Central China, Vector-Borne and Zoonotic Diseases 20 (2020) 427–431. https://doi.org/10.1089/vbz.2019.2544.
[128]	I. Manabella Salcedo, J. Fraschina, M. Busch, J.S. Guidobono, J.M. Unzaga, A. Dellarupe, M.I. Farace, N. Pini, V.A. León, Role of Mus musculus in the transmission of several pathogens in poultry farms, Int J Parasitol Parasites Wildl 14 (2021) 130–136. https://doi.org/10.1016/j.ijppaw.2021.01.007.
[129]	J.B. Mangombi, N. N’dilimabaka, J.-B. Lekana-Douki, O. Banga, S. Maghendji-Nzondo, M. Bourgarel, E. Leroy, F. Fenollar, O. Mediannikov, First investigation of pathogenic bacteria, protozoa and viruses in rodents and shrews in context of forest-savannah-urban areas interface in the city of Franceville (Gabon), PLoS One 16 (2021) e0248244. https://doi.org/10.1371/journal.pone.0248244.
[130]	A. Marquez, T. Ulivieri, E. Benoit, A. Kodjo, V. Lattard, House Mice as a Real Sanitary Threat of Human and Animal Leptospirosis: Proposal for Integrated Management, Biomed Res Int 2019 (2019) 1–9. https://doi.org/10.1155/2019/3794876.
[131]	N. Marreros, S. Zürcher-Giovannini, F.C. Origgi, Z. Djelouadji, J. Wimmershoff, M. Pewsner, E. Akdesir, M. Batista Linhares, A. Kodjo, M.-P. Ryser-Degiorgis, Fatal leptospirosis in free-ranging Eurasian beavers ( Castor fiber L.), Switzerland, Transbound Emerg Dis 65 (2018) 1297–1306. https://doi.org/10.1111/tbed.12879.
[132]	A. Martel, C. Adriaensen, M. Sharifian-Fard, A. Spitzen-van der Sluijs, G. Louette, K. Baert, B. Crombaghs, J. Dewulf, F. Pasmans, The Absence of Zoonotic Agents in Invasive Bullfrogs (Lithobates catesbeianus) in Belgium and The Netherlands, Ecohealth 10 (2013) 344–347. https://doi.org/10.1007/s10393-013-0864-0.
[133]	J. Mateus, N. Gómez, M.T. Herrera-Sepúlveda, M. Hidalgo, J. Pérez-Torres, C. Cuervo, Bats are a potential reservoir of pathogenic leptospira species in Colombia, J Infect Dev Ctries 13 (2019) 278–283. https://doi.org/10.3855/jidc.10642.
[134]	K. MATHESH, S. THANKAPPAN, Y. DENEKE, B. VAMADEVAN, C.M. SIDDAPPA, A.K. SHARMA, I. SELVARAJ, A. SHA, A. KUMAR, A multipronged approach for the detection of leptospirosis in captive sloth bears (Melursus ursinus) in Agra and Bannerghatta sloth bear rescue centers in India, Journal of Veterinary Medical Science 83 (2021) 21–0082. https://doi.org/10.1292/jvms.21-0082.
[135]	F.Q. Mayer, E.M. Dos Reis, A.V.A. Bezerra, C. Cerva, J. Rosa, S.P. Cibulski, F.E.S. Lima, S.M. Pacheco, R.O. Rodrigues, Pathogenic Leptospira spp. in bats: Molecular investigation in Southern Brazil, Comp Immunol Microbiol Infect Dis 52 (2017) 14–18. https://doi.org/10.1016/j.cimid.2017.05.003.
[136]	A. Mayer-Scholl, J. Hammerl, S. Schmidt, R. Ulrich, M. Pfeffer, D. Woll, H. Scholz, A. Thomas, K. Nöckler, Leptospira spp. in Rodents and Shrews in Germany, Int J Environ Res Public Health 11 (2014) 7562–7574. https://doi.org/10.3390/ijerph110807562.
[137]	A. Mayer-Scholl, J.P. Teifke, N. Huber, E. Luge, N.S. Bier, K. Nöckler, R.G. Ulrich, Leptospira spp. in rodents and shrews from Afghanistan, J Wildl Dis 55 (2019) 477–481. https://doi.org/10.7589/2018-05-122.
[138]	L.D.S. Medeiros, S.C. Braga Domingos, M.I.N. Di Azevedo, R.C. Peruquetti, N.F. de Albuquerque, P.S. D’Andrea, A.L. de M. Botelho, C.F. Crisóstomo, A.S. Vieira, G. Martins, B.R. Teixeira, F.A. Carvalho-Costa, W. Lilenbaum, Small Mammals as Carriers/Hosts of Leptospira spp. in the Western Amazon Forest, Front Vet Sci 7 (2020) 569004. https://doi.org/10.3389/fvets.2020.569004.
[139]	H. Medkour, S. Castaneda, I. Amona, F. Fenollar, C. André, R. Belais, P. Mungongo, J.-J. Muyembé-Tamfum, A. Levasseur, D. Raoult, B. Davoust, O. Mediannikov, Potential zoonotic pathogens hosted by endangered bonobos, Sci Rep 11 (2021) 6331. https://doi.org/10.1038/s41598-021-85849-4.
[140]	G.S.S. Mesquita, K.S. Rocha, M.R. Albuquerque, J. Silva, M.E.T. Gomes, T.R.M. Monteiro, C.C.G. Moraes, Monitoring of Leptospira in captive turtles by DNA analysis, Arq Bras Med Vet Zootec 73 (2021) 525–528. https://doi.org/10.1590/1678-4162-11949.
[141]	G.F. Mgode, R.S. Machang’u, G.G. Mhamphi, A. Katakweba, L.S. Mulungu, L. Durnez, H. Leirs, R.A. Hartskeerl, S.R. Belmain, Leptospira Serovars for Diagnosis of Leptospirosis in Humans and Animals in Africa: Common Leptospira Isolates and Reservoir Hosts, PLoS Negl Trop Dis 9 (2015) e0004251. https://doi.org/10.1371/journal.pntd.0004251.
[142]	Z. Milas, Z.Š. Majetić, J. Habuš, V.M. Perko, V. Starešina, L. Barbić, V. Stevanović, M. Perharić, B. Ljubić, N. Turk, The occurrence and maintenance of Leptospira serovars Australis and Bratislava in domestic and wild animals in Croatia, Vet Arh 83 (2013) 357–369.
[143]	Z. Milas, N. Turk, V. Starešina, J. Margaletić, A. Slavica, D. Živković, Z. Modrić, The role of myomorphous mammals as reservoirs of leptospira in the pedunculate oak forests of Croatia, Vet Arh 72 (2002) 119–129.
[144]	J. Millán, R. Velarde, A.D. Chirife, L. León-Vizcaíno, Carriage of pathogenic Leptospira in carnivores at the wild/domestic interface, Pol J Vet Sci 22 (2019) 781–784. https://doi.org/10.24425/pjvs.2019.131408.
[145]	J. Millán, A. Cevidanes, A.D. Chirife, M.G. Candela, L. León-Vizcaíno, Risk factors of Leptospira infection in Mediterranean periurban micromammals, Zoonoses Public Health 65 (2018) e79–e85. https://doi.org/10.1111/zph.12411.
[146]	J. Millán, E.J. García, Á. Oleaga, J.V. López-Bao, L. Llaneza, V. Palacios, M.G. Candela, A. Cevidanes, A. Rodríguez, L. León-Vizcaíno, Using a top predator as a sentinel for environmental contamination with pathogenic bacteria: the Iberian wolf and leptospires, Mem Inst Oswaldo Cruz 109 (2014) 1041–1044. https://doi.org/10.1590/0074-0276140258.
[147]	J. Millán, M.G. Candela, J.V. López-Bao, M. Pereira, M.Á. Jiménez, L. León-Vizcaíno, Leptospirosis in Wild and Domestic Carnivores in Natural Areas in Andalusia, Spain, Vector-Borne and Zoonotic Diseases 9 (2009) 549–554. https://doi.org/10.1089/vbz.2008.0081.
[148]	M. Moinet, C. Fournier-Chambrillon, G. André-Fontaine, S. Aulagnier, A. Mesplède, B. Blanchard, V. Descarsin, P. Dumas, Y. Dumas, C. Coïc, L. Couzi, P. Fournier, LEPTOSPIROSIS IN FREE-RANGING ENDANGERED EUROPEAN MINK (MUSTELA LUTREOLA) AND OTHER SMALL CARNIVORES (MUSTELIDAE, VIVERRIDAE) FROM SOUTHWESTERN FRANCE, J Wildl Dis 46 (2010) 1141–1151. https://doi.org/10.7589/0090-3558-46.4.1141.
[149]	C. V Molina, M.B. Heinemann, C. Kierulff, A. Pissinatti, T.F. da Silva, D.G. Freitas, G.O. Souza, B.A. Miotto, A. Cortez, B. de P. Semensato, L.Z. Moreno, J.L. Catão‐Dias, M.G. Bueno, Leptospira spp., rotavirus, norovirus, and hepatitis E virus surveillance in a wild invasive golden‐headed lion tamarin ( Leontopithecus chrysomelas ; Kuhl, 1820) population from an urban park in Niterói, Rio de Jan…
[150]	L.G. Monte, S. Jorge, M.A. Xavier, F.M.A. Leal, M.G. Amaral, F.K. Seixas, O.A. Dellagostin, C.P. Hartleben, Molecular characterization of virulent Leptospira interrogans serogroup Icterohaemorrhagiae isolated from Cavia aperea, Acta Trop 126 (2013) 164–166. https://doi.org/10.1016/j.actatropica.2013.02.009.
[151]	A. Moreno, C. Chiapponi, E. Sozzi, A. Morelli, V. Silenzi, M. Gobbi, A. Lavazza, M. Paniccià, Detection of a gE-deleted Pseudorabies virus strain in an Italian red fox, Vet Microbiol 244 (2020) 108666. https://doi.org/10.1016/j.vetmic.2020.108666.
[152]	L.Z. Moreno, F. Miraglia, M.F.V. Marvulo, J.C.R. Silva, C.D. Paula, B.L.P. Costa, Z.M. Morais, F. Ferreira, J.S.F. Neto, O.A. Dellagostin, R.A. Hartskeerl, S.A. Vasconcellos, A.M. Moreno, Characterization of Leptospira santarosai serogroup Grippotyphosa serovar Bananal isolated from Capybara (Hydrochaeris hydrochaeris) in Brazil, J Wildl Dis 52 (2016) 688–693. https://doi.org/10.7589/2015-09-245.
[153]	M. Moseley, S. Rahelinirina, M. Rajerison, B. Garin, S. Piertney, S. Telfer, Mixed Leptospira Infections in a Diverse Reservoir Host Community, Madagascar, 2013–2015, Emerg Infect Dis 24 (2018) 2013–2015.
[154]	C. Munõz-Zanzi, M. Mason, C. Encina, M. Gonzalez, S. Berg, Household characteristics associated with rodent presence and Leptospira infection in rural and urban communities from Southern Chile, American Journal of Tropical Medicine and Hygiene 90 (2014) 497–506. https://doi.org/10.4269/ajtmh.13-0334.
[155]	J.E. Nally, Z. Arent, D.O. Bayles, R.L. Hornsby, C. Gilmore, S. Regan, A.D. McDevitt, J. Yearsley, S. Fanning, B.J. McMahon, Emerging Infectious Disease Implications of Invasive Mammalian Species: The Greater White-Toothed Shrew (Crocidura russula) Is Associated With a Novel Serovar of Pathogenic Leptospira in Ireland, PLoS Negl Trop Dis 10 (2016) e0005174. https://doi.org/10.1371/journal.pntd.00…
[156]	K. Natarajaseenivasan, K. Vedhagiri, V. Sivabalan, S.G. Prabagaran, S. Sukumar, S.C. Artiushin, J.F. Timoney, Seroprevalence of leptospira borgpetersenii serovar javanica infection among dairy cattle, rats and humans in the cauvery river valley of southern India, Southeast Asian Journal of Tropical Medicine and Public Health 42 (2011) 679–686.
[157]	S.A. Norman, R.F. DiGiacomo, F.M.D. Gulland, J.S. Meschke, M.S. Lowry, RISK FACTORS FOR AN OUTBREAK OF LEPTOSPIROSIS IN CALIFORNIA SEA LIONS (ZALOPHUS CALIFORNIANUS) IN CALIFORNIA, 2004, J Wildl Dis 44 (2008) 837–844. https://doi.org/10.7589/0090-3558-44.4.837.
[158]	A. Obiegala, D. Woll, C. Karnath, C. Silaghi, S. Schex, S. Eßbauer, M. Pfeffer, Prevalence and Genotype Allocation of Pathogenic Leptospira Species in Small Mammals from Various Habitat Types in Germany, PLoS Negl Trop Dis 10 (2016) e0004501. https://doi.org/10.1371/journal.pntd.0004501.
[159]	A. Obiegala, C. Albrecht, M. Dafalla, S. Drewes, C. Oltersdorf, H. Turni, C. Imholt, J. Jacob, C. Wagner-Wiening, R.G. Ulrich, M. Pfeffer, Leptospira spp. in Small Mammals from Areas with Low and High Human Hantavirus Incidences in South-West Germany, Vector-Borne and Zoonotic Diseases 17 (2017) 312–318. https://doi.org/10.1089/vbz.2016.2036.
[160]	M.C.M. Obusan, R.M.D. Villanueva, M.A.T. Siringan, W.L. Rivera, L. V. Aragones, Leptospira spp. and Toxoplasma gondii in stranded representatives of wild cetaceans in the Philippines, BMC Vet Res 15 (2019) 372. https://doi.org/10.1186/s12917-019-2112-5.
[161]	H. Ogawa, N. Koizumi, A. Ohnuma, A. Mutemwa, B.M. Hang’ombe, A.S. Mweene, A. Takada, C. Sugimoto, Y. Suzuki, H. Kida, H. Sawa, Molecular epidemiology of pathogenic Leptospira spp. in the straw-colored fruit bat (Eidolon helvum) migrating to Zambia from the Democratic Republic of Congo, INFECTION GENETICS AND EVOLUTION 32 (2015) 143–147. https://doi.org/10.1016/j.meegid.2015.03.013.
[162]	J.E. Olds, Y. Sun, D.H. Baum, P. Gauger, Serologic survey and results of urinary PCR testing for leptospirosis in captive black-tailed prairie dogs (cynomys ludovicianus), Journal of Zoo and Wildlife Medicine 46 (2015) 843–849. https://doi.org/10.1638/2015-0063.1.
[163]	J.P. Oliveira, A.E. Kawanami, A.S.L. Silva, D.G. Chung, K. Werther, Detection of Leptospira spp. in wild Phrynops geoffroanus (Geoffroy’s side-necked turtle) in urban environment, Acta Trop 164 (2016) 165–168. https://doi.org/10.1016/j.actatropica.2016.08.019.
[164]	S. Oliveira, G. Stein, A. Santos, A. Biondo, J. Messick, F. Gonzalez, SEROLOGICAL EVIDENCE OFLEPTOSPIRASPP. IN THE LAMI TUCO-TUCO RODENTS (CTENOMYS LAMI), Archieves of Veterinary Science 19 (2014) 69–72.
[165]	K.K. Patel, L. Howe, N. Haack, C. Heuer, G.W. Asher, P.R. Wilson, Lack of association between Leptospira spp. serovars Hardjobovis and Pomona and pregnancy and mid-term abortion in New Zealand farmed red deer, Vet Microbiol 215 (2018) 83–89. https://doi.org/10.1016/j.vetmic.2018.01.008.
[166]	L.N. Paz, C. Hamond, C.S. Dias, V.P. Curvelo, M.A. Medeiros, A.P. Oriá, M.H. Pinna, Detection of Leptospira spp. in Captive Broad-Snouted Caiman (Caiman latirostris), Ecohealth 16 (2019) 694–700. https://doi.org/10.1007/s10393-019-01452-0.
[167]	L.N. Paz, C. Hamond, M.H. Pinna, Detection of Leptospira interrogans in Wild Sambar Deer (Rusa unicolor), Brazil, Ecohealth 19 (2022) 15–21. https://doi.org/10.1007/s10393-022-01577-9.
[168]	K. Pedersen, T.D. Anderson, S.N. Bevins, K.L. Pabilonia, P.N. Whitley, D.R. Virchow, T. Gidlewski, Evidence of leptospirosis in the kidneys and serum of feral swine (Sus scrofa) in the United States, Epidemiol Infect 145 (2017) 87–94. https://doi.org/10.1017/S0950268816002247.
[169]	R.G. Peláez Sanchez, J.Á. Lopez, M.M. Pereira, M. Arboleda Naranjo, P. Agudelo-Flórez, Genetic diversity of Leptospira in northwestern Colombia: first report of Leptospira santarosai as a recognised leptospirosis agent, Mem. Inst. Oswaldo Cruz 111 (2016) 737–744. http://www.scielo.br/scielo.php?script=sci_arttext&amp.
[170]	J. Perez, F. Brescia, J. Becam, C. Mauron, C. Goarant, Rodent Abundance Dynamics and Leptospirosis Carriage in an Area of Hyper-Endemicity in New Caledonia, PLoS Negl Trop Dis 5 (2011) e1361. https://doi.org/10.1371/journal.pntd.0001361.
[171]	Y. Phuentshok, K. Dorji, T. Zangpo, S.A. Davidson, R. Takhampunya, T. Tenzinla, C. Dorjee, R.S. Morris, P.D. Jolly, S. Dorjee, J.S. McKenzie, Survey and Phylogenetic Analysis of Rodents and Important Rodent-Borne Zoonotic Pathogens in Gedu, Bhutan, Korean J Parasitol 56 (2018) 521–525. https://doi.org/10.3347/kjp.2018.56.5.521.
[172]	I. Piredda, M.N. Ponti, B. Palmas, M. Noworol, A. Pedditzi, L. Rebechesu, V. Chisu, Molecular Typing of Pathogenic Leptospira Species Isolated from Wild Mammal Reservoirs in Sardinia, Animals 11 (2021) 1109. https://doi.org/10.3390/ani11041109.
[173]	I. Piredda, B. Palmas, M. Noworol, S. Tola, C. Longheu, C. Bertasio, E. Scaltriti, D. Denurra, M. Cherchi, M. Picardeau, M.B. Boniotti, M.N. Ponti, Isolation of Leptospira interrogans from a Bottlenose Dolphin (Tursiops truncatus) in the Mediterranean Sea, J Wildl Dis 56 (2020) 727. https://doi.org/10.7589/2019-07-186.
[174]	I. Piredda, F. Scarpa, D. Sanna, M. Casu, M.N. Ponti, V. Chisu, Draft Genome Sequences of Four Different Strains Belonging to Leptospira interrogans Serovar Pomona Isolated from Mammals in the Island of Sardinia, Italy, Microbiol Resour Announc 10 (2021). https://doi.org/10.1128/MRA.00698-21.
[175]	J. Plata-Luis, P. Foronda, A. Martín-Alonso, C. Feliu, J. Alves, H. Gil, B. Valladares, Leptospira interrogans in Rodents from Cape Verde, Vector-Borne and Zoonotic Diseases 16 (2016) 731–733. https://doi.org/10.1089/vbz.2016.1989.
[176]	A. Poudel, M.M. Hoque, S. Madere, S. Bolds, S. Price, S. Barua, F. Adekanmbi, A. Kalalah, S. Kitchens, V. Brown, C. Wang, B.G. Lockaby, Molecular and Serological Prevalence of Leptospira spp. in Feral Pigs (Sus scrofa) and their Habitats in Alabama, USA, Pathogens 9 (2020) 857. https://doi.org/10.3390/pathogens9100857.
[177]	K.C. Prager, D.P. Alt, M.G. Buhnerkempe, D.J. Greig, R.L. Galloway, Q. Wu, Antibiotic Efficacy in Eliminating Leptospiruria in California Sea Lions (Zalophus californianus) Stranding with Leptospirosis, Aquat Mamm 41 (2015) 203–212. https://doi.org/10.1578/AM.41.2.2015.203.
[178]	K.C. Prager, D.J. Greig, D.P. Alt, R.L. Galloway, R.L. Hornsby, L.J. Palmer, J. Soper, Q. Wu, R.L. Zuerner, F.M.D. Gulland, J.O. Lloyd-Smith, Asymptomatic and chronic carriage of Leptospira interrogans serovar Pomona in California sea lions (Zalophus californianus), Vet Microbiol 164 (2013) 177–183. https://doi.org/10.1016/j.vetmic.2013.01.032.
[179]	C.G. Priya, K.T. Hoogendijk, M. Berg, S.R. Rathinam, A. Ahmed, V.R. Muthukkaruppan, R.A. Hartskeerl, Field rats form a major infection source of leptospirosis in and around Madurai, India., J Postgrad Med 53 (2007) 236–40. https://doi.org/10.4103/0022-3859.37511.
[180]	F. Ramírez-Pizarro, C. Silva-de la Fuente, C. Hernández-Orellana, J. López, V. Madrid, Í. Fernández, N. Martín, D. González-Acuña, D. Sandoval, R. Ortega, C. Landaeta-Aqueveque, Zoonotic Pathogens in the American Mink in Its Southernmost Distribution, Vector-Borne and Zoonotic Diseases 19 (2019) 908–914. https://doi.org/10.1089/vbz.2019.2445.
[181]	T. Ricardo, L.D. Monje, N. Landolt, Y.T. Chiani, M.F. Schmeling, P.M. Beldoménico, N.B. Vanasco, M.A. Previtali, Primer informe de Leptospira interrogans en el roedor sigmodontino Scapteromys aquaticus, Revista Panamericana de Salud Pública 42 (2018). https://doi.org/10.26633/RPSP.2018.83.
[182]	K. de S. Rocha, G.S. de S. Mesquita, M.F.S. Ferreira, F. de N.L. Barros, R.C.S. de L. Macedo, E. de A. Saraiva, A.C. Mendes-Oliveira, V.D. Cerqueira, A. Scofield, G.G. Cavalcante, I. Abel, C.C.G. de Moraes, New records of Leptospira spp. in wild marsupials and a rodent in the eastern Brazilian Amazon through PCR detection, Acta Amazon 50 (2020) 305–308. https://doi.org/10.1590/1809-4392201903683.
[183]	K.E. Rockwell, D. Thompson, C. Maddox, M.A. Mitchell, Blanding’s turtles (Emydoidea blandingii) as a reservoir for Leptospira spp., PLoS One 14 (2019) e0210688. https://doi.org/10.1371/journal.pone.0210688.
[184]	G.M. Rodamilans, M.S. Fonseca, L.N. Paz, C.C. Fernandez, I. Biondi, R.M. Lira-da-Silva, R. Meyer, M.H. Pinna, R.D. Portela, Leptospira interrogans in wild Boa constrictor snakes from Northeast Brazil peri urban rainforest fragments, Acta Trop 209 (2020). https://doi.org/10.1016/j.actatropica.2020.105572.
[185]	J.J. Rodríguez-Rojas, Á. Rodríguez-Moreno, R.M. Sánchez-Casas, J.J. Hernández-Escareño, Molecular Detection of Leptospira interrogans and Borrelia burgdorferi in Wild Rodents from Mexico, Vector-Borne and Zoonotic Diseases 20 (2020) 860–863. https://doi.org/10.1089/vbz.2019.2600.
[186]	C. Roquelo, A. Kodjo, J.-L. Marié, B. Davoust, Serological and molecular survey of Leptospira spp. infections in wild boars and red foxes from Southeastern France, Vet World 14 (2021) 825–828. https://doi.org/10.14202/vetworld.2021.825-828.
[187]	C.W. Sanders, C. Olfenbuttel, K. Pacifici, G.R. Hess, R.S. Livingston, C.S. DePerno, LEPTOSPIRA, PARVOVIRUS, AND TOXOPLASMA IN THE NORTH AMERICAN RIVER OTTER (LONTRA CANADENSIS) IN NORTH CAROLINA, USA, J Wildl Dis 56 (2020) 791–802. https://doi.org/10.7589/2019-05-129.
[188]	I. Sasmal, N.P. Gould, K.L. Schuler, Y.-F. Chang, A. Thachil, J. Strules, C. Olfenbuttel, S. Datta, C.S. DePerno, LEPTOSPIROSIS IN URBAN AND SUBURBAN AMERICAN BLACK BEARS (URSUS AMERICANUS) IN WESTERN NORTH CAROLINA, USA, J Wildl Dis 55 (2019) 74. https://doi.org/10.7589/2017-10-263.
[189]	C. Sauvé, A. Hernández-Ortiz, E. Jenkins, F. Mavrot, A. Schneider, S. Kutz, J. Saliki, P. Daoust, Exposure of the Gulf of St. Lawrence grey seal Halichoerus grypus population to potentially zoonotic infectious agents, Dis Aquat Organ 142 (2020) 105–118. https://doi.org/10.3354/dao03536.
[190]	E. Scarcelli, R.M. Piatti, J.D.L. Fedullo, F. Simon, M.V. Cardoso, V. Castro, S. Miyashiro, M.É. Genovez, Leptospira spp detection by Polymerase Chain Reaction (PCR) in clinical samples of captive black-capped Capuchin monkey (Cebus apella), Brazilian Journal of Microbiology 34 (2003) 143–146. https://doi.org/10.1590/S1517-83822003000200010.
[191]	E. Schmidt, A. Obiegala, C. Imholt, S. Drewes, M. Saathoff, J. Freise, M. Runge, J. Jacob, A. Mayer-Scholl, R.G. Ulrich, M. Pfeffer, Influence of Season, Population and Individual Characteristics on the Prevalence of Leptospira spp. in Bank Voles in North-West Germany, Biology (Basel) 10 (2021) 933. https://doi.org/10.3390/biology10090933.
[192]	E. Scialfa, B. Brihuega, A. Venzano, W.E. Morris, J. Bolpe, M. Schettino, First Isolation of Leptospira interrogans from Lycalopex griseus (South American Gray Fox) in Argentina Shows New MLVA Genotype, J Wildl Dis 49 (2013) 168–172. https://doi.org/10.7589/2011-07-219.
[193]	V. Seidlova, M. Nemcova, J. Pikula, T. Bartonička, A. Ghazaryan, T. Heger, T. Kokurewicz, O.L. Orlov, S. Patra, V. Piacek, F. Treml, K. Zukalova, J. Zukal, Urinary shedding of leptospires in palearctic bats, Transbound Emerg Dis 68 (2021) 3089–3095. https://doi.org/10.1111/tbed.14011.
[194]	M.A. Sepúlveda, M. Seguel, M. Alvarado-Rybak, C. Verdugo, C. Muñoz-Zanzi, R. Tamayo, Postmortem Findings in Four South American Sea Lions ( Otaria byronia ) from an Urban Colony in Valdivia, Chile, J Wildl Dis 51 (2015) 279–282. https://doi.org/10.7589/2013-07-161.
[195]	A.S. Vieira, P.S. D’Andrea, R. do V. Vilela, D. Loretto, L.H. Jaeger, F.A. Carvalho-Costa, W. Lilenbaum, Pathogenic Leptospira species are widely disseminated among small mammals in Atlantic Forest biome, Transbound Emerg Dis 66 (2019) 1195–1201. https://doi.org/10.1111/tbed.13135.
[196]	K.E. Shearer, M.J. Harte, D. Ojkic, J. De Lay, D. Campbell, Detection of Leptospira spp. in wildlife reservoir hosts in Ontario through comparison of immunohistochemical and polymerase chain reaction genotyping methods, Canadian Veterinary Journal 55 (2014) 240–248.
[197]	S. Shinya, Y. Muraoka, D. Negishi, N. Koizumi, Molecular epidemiology of Leptospira spp. among wild mammals and a dog in Amami Oshima Island, Japan, PLoS One 16 (2021) e0249987. https://doi.org/10.1371/journal.pone.0249987.
[198]	K. Shiokawa, A. Llanes, A. Hindoyan, L. Cruz-Martinez, S. Welcome, S. Rajeev, Peridomestic small Indian mongoose: An invasive species posing as potential zoonotic risk for leptospirosis in the Caribbean, Acta Trop 190 (2019) 166–170. https://doi.org/10.1016/j.actatropica.2018.11.019.
[199]	F.J. Silva, C.E.P. Santos, T.R. Silva, G.C.P. Silva, S.G. Loffler, B. Brihuega, M.F.F. Alarcon, V.C.M. Curci, L.A. Mathias, Search of leptospires and of antibodies against leptospires in animals and human beings in farms in pantanal and caatinga brazilian biomes, Braz J Vet Res Anim Sci 52 (2015) 234–248. https://doi.org/10.11606/issn.1678-4456.v52i3p234-248.
[200]	F.J. da Silva, T.R. Silva, G.C.P. Silva, C.E.P. dos Santos, J.R.F. Alves Júnior, L.A. Mathias, Isolamento de Leptospira borgpetersenii em Didelphis albiventris sinantrópicos em Jaboticabal, São Paulo, Brasil, Braz J Vet Res Anim Sci 50 (2013) 457. https://doi.org/10.11606/issn.1678-4456.v50i6p457-461.
[201]	M.S. Sousa, M.L.C.R. Silva, S.S. Azevedo, J.P. Araújo Júnior, C.D. Malossi, L.S. Ullmann, H.H.L. Nascimento, G.D. Kommers, T.F.L. Nery, R.B. Lucena, Leptospira interrogans infection of southern tamanduas (Tamandua tetradactyla, Linnaeus, 1758) in Brazil., Transbound. Emerg. Dis. (Internet) (2020). https://doi.org/10.1111/tbed.13523.
[202]	M.C. Spriggs, R.W. Gerhold, R.P. Wilkes, P. Keenlance, R.L. Sanders, J. Witt, E. Clark, D. Miller, SEROSURVEY, HEMATOLOGY, AND CAUSES OF MORTALITY OF FREE-RANGING AMERICAN MARTENS ( MARTES AMERICANA ) IN MICHIGAN, Journal of Zoo and Wildlife Medicine 49 (2018) 371–383. https://doi.org/10.1638/2017-0125.1.
[203]	M. State, C. Valbuena-torrealba, J. Eduardo, Leptospirosis Determination in Rodents and Marsupials from Southern Maracaibo Lake Region, Merida State, Venezuela, Revista Cientifica FCV-LUZ XXV (2015) 193–199.
[204]	M.H. Straub, J.L. Rudd, L.W. Woods, D.L. Clifford, J.E. Foley, Leptospira prevalence and its association with renal pathology in mountain lions (Puma concolor) and bobcats (lynx rufus) in California, USA, J Wildl Dis 57 (2021) 27–39. https://doi.org/10.7589/JWD-D-20-00070.
[205]	M.H. Straub, J.E. Foley, Cross-sectional evaluation of multiple epidemiological cycles of Leptospira species in peri-urban wildlife in California, J Am Vet Med Assoc 257 (2020) 840–848. https://doi.org/10.2460/javma.257.8.840.
[206]	M.H. Straub, M. Church, E. Glueckert, J.E. Foley, Raccoons ( Procyon lotor ) and Striped Skunks ( Mephitis mephitis ) as Potential Reservoirs of Leptospira spp. in California, Vector-Borne and Zoonotic Diseases 20 (2020) 418–426. https://doi.org/10.1089/vbz.2019.2528.
[207]	Z. Stritof Majetic, R. Galloway, E. Ruzic Sabljic, Z. Milas, V. Mojcec Perko, J. Habus, J. Margaletic, R. Pernar, N. Turk, Epizootiological survey of small mammals as Leptospira spp. reservoirs in Eastern Croatia, Acta Trop 131 (2014) 111–116. https://doi.org/10.1016/j.actatropica.2013.12.009.
[208]	B. Szonyi, P. Agudelo-Flórez, M. Ramírez, N. Moreno, A.I. Ko, An outbreak of severe leptospirosis in capuchin (Cebus) monkeys, The Veterinary Journal 188 (2011) 237–239. https://doi.org/10.1016/j.tvjl.2010.05.002.
[209]	A. Tadin, N. Turk, M. Korva, J. Margaletić, R. Beck, M. Vucelja, J. Habuš, P. Svoboda, T.A. Županc, H. Henttonen, A. Markotić, Multiple Co-infections of Rodents with Hantaviruses, Leptospira, and Babesia in Croatia, Vector-Borne and Zoonotic Diseases 12 (2012) 388–392. https://doi.org/10.1089/vbz.2011.0632.
[210]	C.G. Tan, G. Dharmarajan, J. Beasley, O. Rhodes, G. Moore, C.C. Wu, T.L. Lin, Neglected leptospirosis in raccoons ( Procyon lotor ) in Indiana, USA, Veterinary Quarterly 34 (2014) 1–10. https://doi.org/10.1080/01652176.2014.909960.
[211]	Thayaparan S., Robertson I. D., Abdullah M. T., Serological and molecular detection of Leptospira spp. from small wild mammals captured in Sarawak, Malaysia, Malays J Microbiol 11 (2015) 93–101. https://doi.org/10.21161/mjm.67514.
[212]	R. Tokarz, A. Markotić, J. Margaletić, W.I. Lipkin, J. Habuš, K. Jain, N. Turk, P. Svoboda, M. Vucelja, A. Desai, A. Tadin, Molecular Survey of Zoonotic Agents in Rodents and Other Small Mammals in Croatia, Am J Trop Med Hyg 94 (2016) 466–473. https://doi.org/10.4269/ajtmh.15-0517.
[213]	M. Torres-Castro, B. Cruz-Camargo, R. Medina-Pinto, B. Reyes-Hernández, C. Moguel-Lehmer, R. Medina, J. Ortiz-Esquivel, W. Arcila-Fuentes, A. López-Ávila, H. No-Pech, A. Panti-May, I. Rodríguez-Vivas, F.I. Puerto, Detección molecular de leptospiras patógenas en roedores sinantrópicos y silvestres capturados en Yucatán, México, Biomédica 38 (2018) 51–58. https://doi.org/10.7705/biomedica.v38i3.393…
[214]	M. Torres-Castro, V. Febles-Solís, S. Hernández-Betancourt, H. Noh-Pech, E. Estrella, R. Peláez-Sánchez, A. Panti-May, B. Herrera-Flores, B. Reyes-Hernández, J. Sosa-Escalante, Leptospira patógenas en murciélagos de Campeche y Yucatán, México, Rev MVZ Cordoba 25 (2020) e1815. https://doi.org/10.21897/rmvz.1815.
[215]	M.A. Torres-Castro, B.E. Cruz-Camargo, R. Medina-Pinto, C. Moguel-Lehmer, W. Arcila-Fuentes, R. Medina, J. Ortiz-Esquivel, A. López-Ávila, H.R. Noh-Pech, J.A. Panti-May, R.I. Rodríguez-Vivas, F.I. Puerto, Absence of molecular evidence of Leptospira spp. in urine samples collected from rodents captured in Yucatán, México, Austral J Vet Sci 49 (2017) 195–198. https://doi.org/10.4067/S0719-813220170…
[216]	Q.L. TRUONG, T.W. SEO, B.-I. YOON, H.-C. KIM, J.H. HAN, T.-W. HAHN, Prevalence of Swine Viral and Bacterial Pathogens in Rodents and Stray Cats Captured around Pig Farms in Korea, Journal of Veterinary Medical Science 75 (2013) 1647–1650. https://doi.org/10.1292/jvms.12-0568.
[217]	S.M. Tulsiani, R.N. Cobbold, G.C. Graham, M.F. Dohnt, M.-A. Burns, L.K. Leung, H.E. Field, L.D. Smythe, S.B. Craig, The role of fruit bats in the transmission of pathogenic leptospires in Australia, Ann Trop Med Parasitol 105 (2011) 71–84. https://doi.org/10.1179/136485911X12899838413501.
[218]	S.M. Tulsiani, G.C. Graham, M.F. Dohnt, M.-A. Burns, S.B. Craig, Maximizing the chances of detecting pathogenic leptospires in mammals: the evaluation of field samples and a multi‐sample‐per‐mammal, multi‐test approach, Ann Trop Med Parasitol 105 (2011) 145–162. https://doi.org/10.1179/136485911X12899838683205.
[219]	N. TURK, Z. MILAS, J. MARGALETIC, V. STARESINA, A. SLAVICA, N. RIQUELME-SERTOUR, E. BELLENGER, G. BARANTON, D. POSTIC, Molecular characterization of Leptospira spp. strains isolated from small rodents in Croatia, Epidemiol Infect 130 (2003) S0950268802008026. https://doi.org/10.1017/S0950268802008026.
[220]	C.C. Udechukwu, C.A. Kudi, P.A. Abdu, E.A. Abiayi, O. Orakpoghenor, Prevalence of Leptospira interrogans in wild rats (Rattus norvegicus and Cricetomys gambianus) in Zaria, Nigeria, Heliyon 7 (2021) e05950. https://doi.org/10.1016/j.heliyon.2021.e05950.
[221]	L.S. Ullmann, R.N. D. Neto, R.H.F. Teixeira, A. V Nunes, R.C. Silva, V.B. Pereira-Richini, H. Langoni, Epidemiology of leptospirosis at Sorocaba Zoo, São Paulo state, Southeastern Brazil, Pesquisa Veterinária Brasileira 32 (2012) 1174–1178. https://doi.org/10.1590/S0100-736X2012001100017.
[222]	J. Vein, A. Leblond, P. Belli, A. Kodjo, P.J. Berny, The role of the coypu (Myocastor coypus), an invasive aquatic rodent species, in the epidemiological cycle of leptospirosis: a study in two wetlands in the East of France, Eur J Wildl Res 60 (2014) 125–133. https://doi.org/10.1007/s10344-013-0758-z.
[223]	F. Vercammen, S. Rutjens, K. Chiers, Interstitial nephritis of unknown aetiology in captive slender‐horned gazelles ( Gazella leptoceros ), Vet Rec Case Rep 9 (2021). https://doi.org/10.1002/vrc2.85.
[224]	A. Verma, B. Beigel, C.C. Smola, S. Kitts-Morgan, D. Kish, P. Nader, J. Morgan, J. Roberson, U. Christmann, K. Gruszynski, L. Brandt, E. Cho, K. Murphy, R. Goss, Evidence of Leptospiral Presence in the Cumberland Gap Region, PLoS Negl Trop Dis 13 (2019) e0007990. https://doi.org/10.1371/journal.pntd.0007990.
[225]	A. Verma, L. Brandt, S. Runser, K. Gruszynski, K. Gallatin, J. Morgan, H. Barnhart, C. Duke, S. Brovarney, A. Geer, E. Willems, R. Strobel, C. Bryant, E. Pawlowski, A. Thaker, Detection of pathogenic Leptospira spp. in herpetofauna in Central Appalachia, Zoonoses Public Health 69 (2022) 325–332. https://doi.org/10.1111/zph.12921.
[226]	A.S. Vieira, L. Narduche, G. Martins, I.A.H.F. Schabib Péres, N.P. Zimmermann, R.S. Juliano, A.O. Pellegrin, W. Lilenbaum, Detection of wild animals as carriers of Leptospira by PCR in the Pantanal biome, Brazil, Acta Trop 163 (2016) 87–89. https://doi.org/10.1016/j.actatropica.2016.08.001.
[227]	A.S. Vieira, M.I.N. Di Azevedo, P.S. D’Andrea, R. do Val Vilela, W. Lilenbaum, Neotropical wild rodents Akodon and Oligoryzomys (Cricetidae: Sigmodontinae) as important carriers of pathogenic renal Leptospira in the Atlantic forest, in Brazil, Res Vet Sci 124 (2019) 280–283. https://doi.org/10.1016/j.rvsc.2019.04.001.
[228]	A.S. Vieira, G.M.S. Rosinha, S.A. Vasconcellos, Z.M. de Moaris, R.C. Viana, C.E. de Oliveira, C.O. Soares, F.R. de Araújo, G.M. Mourão, R.D.C. Bianchi, N. Olifiers, V.R. Mertins, F.L. Rocha, A.O. Pellegrin, IDENTIFICAÇÃO DE MAMÍFEROS SILVESTRES DO PANTANAL SUL-MATO-GROSSENSE PORTADORES DE Leptospira spp., Ciência Animal Brasileira 14 (2013) 373–380. https://doi.org/10.5216/cab.v14i3.17147.
[229]	A.S. Vieira, G. Maria, S. Rosinha, C.E. De Oliveira, S.A. Vasconcellos, P.A. Lima-borges, W.M. Tomás, G.M. Mourão, A. Cristina, R. Lacerda, C.O. Soares, F.R. De Araújo, U. Piovezan, C.A. Zucco, A.O. Pellegrin, Survey of Leptospira spp in pampas deer (Ozotoceros bezoarticus) in the Pantanal wetlands of the state of Mato Grosso do Sul, Brazil by serology and polymerase chain reaction, Mem Inst Oswa…
[230]	C.L. White, E.W. Lankau, D. Lynch, S. Knowles, K.L. Schuler, J.P. Dubey, V.I. Shearn-Bochsler, M. Isidoro-Ayza, N.J. Thomas, MORTALITY TRENDS IN NORTHERN SEA OTTERS (ENHYDRA LUTRIS KENYONI) COLLECTED FROM THE COASTS OF WASHINGTON AND OREGON, USA (2002–15), J Wildl Dis 54 (2018) 238. https://doi.org/10.7589/2017-05-122.
[231]	T.M. Wilson, J.M. Ritter, R.B. Martines, A.A.B. Gonçalves, P. Fair, R. Galloway, Z. Weiner, A.P.M. Romano, G.R.T. Costa, C.B. Melo, S.R. Zaki, M.B. Castro, Pathology and One Health implications of fatal Leptospira interrogans infection in an urbanized, free‐ranging, black‐tufted marmoset ( Callithrix penicillata ) in Brazil, Transbound Emerg Dis 68 (2021) 3207–3216. https://doi.org/10.1111/tbed.1…
[232]	A. Wójcik-Fatla, V. Zajac, J. Sroka, M. Piskorski, E. Cisak, A. Sawczyn, J. Dutkiewicz, A. Wojcik-Fatla, V. Zajac, J. Sroka, M. Piskorski, E. Cisak, A. Sawczyn, J. Dutkiewicz, A. Wójcik-Fatla, V. Zając, J. Sroka, M. Piskorski, E. Cisak, A. Sawczyn, J. Dutkiewicz, V. Zajac, J. Sroka, M. Piskorski, E. Cisak, A. Sawczyn, J. Dutkiewicz, A small scale survey of Leptospira in mammals from eastern Polan…
[233]	D. Woll, C. Karnath, M. Pfeffer, R. Allgöwer, Genetic characterization of Leptospira spp. from beavers found dead in south-west Germany, Vet Microbiol 158 (2012) 232–234. https://doi.org/10.1016/j.vetmic.2012.02.022.
[234]	D. Woolf, C. Sanchez, V. Gonzalez-Astudillo, M. Navarro, C.C. Tapia, M. Franco, J.A. Bustamante, M. Astudillo, J. Mukherjee, LEPTOSPIRA SPECIES STATUS OF CAPTIVE NONHUMAN PRIMATES AND FREE-RANGING RODENTS AT THE BARRANQUILLA ZOO, COLOMBIA, 2013, Journal of Zoo and Wildlife Medicine 51 (2021). https://doi.org/10.1638/2019-0192.
[235]	Q. Wu, K. Prager, T. Goldstein, D. Alt, R. Galloway, R. Zuerner, J. Lloyd-Smith, L. Schwacke, Development of a real-time PCR for the detection of pathogenic Leptospira spp. in California sea lions, Dis Aquat Organ 110 (2014) 165–172. https://doi.org/10.3354/dao02752.
[236]	S.J. Wynwood, M.-A. Burns, G.C. Graham, S.L. Weier, D.B. McKay, S. Peck, S.B. Craig, Leptospirosis in Tasmanian Devils ( Sarcophilus harrisii ) in Tasmania, 2008–12, J Wildl Dis 52 (2016) 636–641. https://doi.org/10.7589/2015-09-239.
[237]	W. Yalin, Z. Lingbing, Y. Hongliang, X. Jianmin, Z. Xiangyan, G. Xiaokui, P. Utpal, Q. Jinhong, High prevalence of pathogenic Leptospira in wild and domesticated animals in an endemic area of China, Asian Pac J Trop Med 4 (2011) 841–845. https://doi.org/10.1016/S1995-7645(11)60205-8.
[238]	M.A. Yusof, F.S. Mohd-Taib, S.N. Ishak, S. Md-Nor, S.A. Md-Sah, N.Z. Mohamed, N.N. Azhari, V. Neela, Z. Sekawi, Microhabitat Factors Influenced the Prevalence of Pathogenic Leptospira spp. in Small Mammal Host, Ecohealth 16 (2019) 260–274. https://doi.org/10.1007/s10393-019-01419-1.
[239]	C. Zhang, J. Xu, T. Zhang, H. Qiu, Z. Li, E. Zhang, S. Li, Y.-F. Chang, X. Guo, X. Jiang, Y. Zhu, Genetic characteristics of pathogenic Leptospira in wild small animals and livestock in Jiangxi Province, China, 2002–2015, PLoS Negl Trop Dis 13 (2019) e0007513. https://doi.org/10.1371/journal.pntd.0007513.
[240]	M. Zhao, X. Xiao, H.-J.J. Han, L.-J.J. Wang, S.-C.C. Lei, J.-W.W. Liu, R. Qi, X.-R.R. Qin, H. Yu, X.-J.J. Yu, Leptospira in bats from Hubei Province, China, 2018, J Wildl Dis 55 (2019) 940–943. https://doi.org/10.7589/2019-01-009.
[241]	R.L. Zuerner, C.E. Cameron, S. Raverty, J. Robinson, K.M. Colegrove, S.A. Norman, D. Lambourn, S. Jeffries, D.P. Alt, F. Gulland, Geographical dissemination of Leptospira interrogans serovar Pomona during seasonal migration of California sea lions, Vet Microbiol 137 (2009) 105–110. https://doi.org/10.1016/j.vetmic.2008.12.017.
[242]	T.E. Cox, L.D. Smythe, L.K.P. Leung, Flying foxes as carriers of pathogenic Leptospira species, J Wildl Dis 41 (2005) 753–757. https://doi.org/10.7589/0090-3558-41.4.753.
[243]	P. Wangroongsarb, W. Saengsongkong, W. Petkanjanapong, M. Mimgratok, D. Panjai, W. Wootta, T. Hagiwara, An application of duplex PCR for detection of Leptospira spp. and Orientia tsutsugamushi from wild rodents, Jpn J Infect Dis 61 (2008) 407–409. https://doi.org/10.7883/yoken.jjid.2008.407.
[244]	F. Fratini, B. Turchi, V. V. Ebani, F. Bertelloni, A. Galiero, D. Cerri, The presence of Leptospira in coypus (Myocastor coypus) and rats (Rattus norvegicus) living in a protected wetland in Tuscany (Italy), Vet Arh 85 (2015) 407–414.
[245]	V. Balamurugan, N.L. Gangadhar, N. Mohandoss, S.R.A. Thirumalesh, M. Dhar, R. Shome, P. Krishnamoorthy, K. Prabhudas, H. Rahman, Characterization of leptospira isolates from animals and humans: phylogenetic analysis identifies the prevalence of intermediate species in India., Springerplus 2 (2013) 362. https://doi.org/10.1186/2193-1801-2-362.
[246]	B.C. Ulsenheimer, B.C. Ulsenheimer, A.E. von Laer, A.E. von Laer, A.A. Tonin, A.A. Tonin, A.A.S. Campos, A.A.S. Campos, H.F. dos Santos, H.F. dos Santos, L.A. Sangioni, L.A. Sangioni, S. de Ávila Botton, S. de Avila Botton, Leptospira interrogans in bats in Rio Grande do Sul State, Brazil: epidemiologic aspects and phylogeny, Brazilian Journal of Microbiology (2022). https://doi.org/10.1007/s4277…
[247]	T.C.S. Rodrigues, A.L.Q. Santos, E.S. Pinheiro, R.M. Piatti, V. Castro, A.B.G. Buiatte, A.M.C. Lima, M. Marmontel, Survey for Leptospira and Brucella in Amazonian manatees, Amazon river dolphins, and a tucuxi in the Brazilian Amazon, Dis Aquat Organ 150 (2022) 17–29. https://doi.org/10.3354/dao03667.
[248]	G.F. Mgode, G. Mhamphi, A. Katakweba, E. Paemelaere, N. Willekens, H. Leirs, R.S. MacHang’U, R.A. Hartskeerl, Pcr detection of leptospira DNA in rodents and insecti-vores from Tanzania, Belg J Zool 135 (2005) 17–19.
[249]	F.P. Monroy, S. Solari, J.Á. Lopez, P. Agudelo-fl, R. Guillermo, High Diversity of Leptospira Species Infecting Bats Captured in the Urab á Region ( Antioquia-Colombia ), (2021).
[250]	J. Shao, J.-W. Shao, Y. Wei, Y.-H. Wei, X.-Y. Yao, X.-Y. Yao, H. Chen, H.-Y. Chen, H. Liu, H. Liu, J. Sun, J. Sun, S. Chen, S. Chen, S. Chen, Pathogenic Leptospira Species Are Widely Disseminated among Wild Rodents in Urban Areas of Guangzhou, Southern China, Microorganisms (2022). https://doi.org/10.3390/microorganisms10050873.
[251]	S. Javati, S. Javati, V. Guernier, V. Guernier‐Cambert, M. Jonduo, M. Jonduo, S. Robby, S. Robby, J. Kimopa, J. Kimopa, T. Maure, T. Maure, E.S. McBryde, E.S. McBryde, W. Pomat, W. Pomat, K. Aplin, K. Aplin, K.M. Helgen, K.M. Helgen, M.Y. Abdad, M.Y. Abdad, P.F. Horwood, P.F. Horwood, Diversity of Leptospira spp. in bats and rodents from Papua New Guinea, Transbound Emerg Dis (2022). https://doi.…
[252]	N.N. Ramirez, E.A. Alegre, R.M. Ruiz, M.B. De Biasio, C.E. Bastiani, Detección de leptospiras patógenas en tejido renal de murciélagos de Corrientes, Argentina, Revista Veterinaria 25 (2016) 16. https://doi.org/10.30972/vet.251543.
[253]	V. Seidlova, V. Seidlová, P. Straková, P. Straková, R. Kejíková, R. Kejíková, M. Nemcova, M. Němcová, T. Bartonička, T. Bartonička, J. Salát, J. Salát, J. Salát, L. Dufková, L. Dufková, S. Šikutová, S. Šikutová, J. Mendel, J. Mendel, C. McKee, C.D. McKee, C. McKee, J. Zukal, J. Zukal, J. Pikula, J. Pikula, I. Rudolf, I. Rudolf, Detection of Leptospira species in bat cadavers, Czech and Slovak Rep…
[254]	E.J. Baitchman, P.P. Calle, S.B. James, M.J. Linn, B.L. Raphael, Leptospirosis in Wied’s marmosets (Callithrix kuhlii), Journal of Zoo and Wildlife Medicine 37 (2006) 182–185. https://doi.org/10.1638/05-062.1.
[255]	P. Nawtaisong, M.T. Robinson, K. Khammavong, P. Milavong, A. Rachlin, S. Dittrich, A. Dubot-Pérès, M. Vongsouvath, P.F. Horwood, P. Dussart, W. Theppangna, B. Douangngeum, A.E. Fine, M. Pruvot, P.N. Newton, Zoonotic Pathogens in Wildlife Traded in Markets for Human Consumption, Laos, Emerg Infect Dis 28 (2022) 860–864. https://doi.org/10.3201/eid2804.210249.
[256]	G. Doungchawee, D. Phulsuksombat, P. Naigowit, Y. Khoaprasert, N. Sangjun, S. Kongtim, L. Smythe, Survey of leptospirosis of small mammals in Thailand., Southeast Asian J Trop Med Public Health 36 (2005) 1516–22. https://www.scopus.com/inward/record.uri?eid=2-s2.0-33645027385&partnerID=40&md5=cbaca0235f2331f89cd5c86d3859ad76.
[257]	K. Kurucz, M. Madai, D. Bali, D. Hederics, G. Horváth, G. Kemenesi, F. Jakab, Parallel Survey of Two Widespread Renal Syndrome-Causing Zoonoses: Leptospira spp. and Hantavirus in Urban Environment, Hungary, Vector-Borne and Zoonotic Diseases 18 (2018) 200–205. https://doi.org/10.1089/vbz.2017.2204.
[258]	Z. Arent, C. Frizzell, C. Gilmore, A. Allen, W.A. Ellis, Leptospira interrogans serovars Bratislava and Muenchen animal infections: Implications for epidemiology and control, Vet Microbiol 190 (2016) 19–26. https://doi.org/10.1016/j.vetmic.2016.05.004.
[259]	J.E. Bunnell, C.L. Hice, D.M. Watts, V. Montrueil, R.B. Tesh, J.M. Vinetz, Detection of pathogenic Leptospira spp. Infections among mammals captured in the Peruvian Amazon basin region, American Journal of Tropical Medicine and Hygiene 63 (2000) 255–258. https://doi.org/10.4269/ajtmh.2000.63.255.
[260]	L. Cvetko, N. Turk, A. Markotić, Z. Milas, J. Margaletić, M. Miletić-Medved, A. Plyusnin, G. Baranton, D. Postic, T. Avšič-Županc, Short report: Dual infections with Puumala virus and Leptospira interrogans serovar lora in a bank vole (Clethrionomys glareolus), American Journal of Tropical Medicine and Hygiene 74 (2006) 612–614. https://doi.org/10.4269/ajtmh.2006.74.612.
[261]	S. Rajeev, P. Bolfa, K. Shiokawa, A. Beierschmitt, R. Palmour, Leptospira Infection in African Green Monkeys in an Endemic Area: An Opportunity for Comparative Studies in a Natural Environment, PATHOGENS 9 (2020). https://doi.org/10.3390/pathogens9060474.
[262]	V. Saechan, D. Tongthainan, W. Fungfuang, P. Tulayakul, G. Ieamsaard, R. Ngasaman, Natural infection of leptospirosis and melioidosis in long-tailed macaques (Macaca fascicularis) in Thailand, Journal of Veterinary Medical Science 84 (2022) 700–706. https://doi.org/10.1292/jvms.21-0514.
[263]	A.S. Vieira, W. Lilenbaum, Leptospirosis on captive wild animals in Latin America, Res Vet Sci 115 (2017) 496–500. https://doi.org/10.1016/j.rvsc.2017.08.001.
