# Supplementary material for: A systematic review and meta-analysis of Leptospira spp. infection in wildlife: Contributions to a One Health perspective
Source: One Health. 2026 May 4;22:101433. doi: 10.1016/j.onehlt.2026.101433 (PMC13187545; doi:10.1016/j.onehlt.2026.101433)
Supplement: Supplementary Table 5 [file mmc6.xlsx]

## Sheet: Sheet1
Subgroup	N Total	N Positive	Proportion	CI95%_low	CI95%_high	I2	Tau2	p-value
General Prevalence	57349	6034	0.14481	0.1325	0.1571	0.87247	0.0322	0
Type of test
Molecular	41497	5121	0.16283	0.148157	0.177502	0.88383	0.0324789	0
Cultura	14904	718	0.0570095	0.0439657	0.0700532	0.716698	0.00660484	8.82276e-91
IHC	948	195	0.34259	0.205357	0.479823	0.958882	0.132478	3.25143e-134
Only molecular detection
Class	N Total	N Positive	Proportion	CI95%_low	CI95%_high	I2	Tau2	p-value
Mammals	40764	5045	0.164597	0.149545	0.17965	0.885895	0.0329355	0
Amphibians	265	11	0.0491968	0	0.108664	0.321904	0.00210571	0.125218
Reptiles	422	58	0.144424	0.0485589	0.240289	0.837055	0.0359705	1.05473e-19
Birds	43	7	0.162791	0.0524475	0.273134	-	-	-
Insects	2	0	0	0	0.421717	-	-	-
Malacostraca	1	0	0	0	0.600114	-	-	-
Order	N Total	N Positive	Proportion	CI95%_low	CI95%_high	I2	Tau2	p-value
Rodentia	21995	2708	0.177363	0.152904	0.201822	0.905499	0.0330188	0
Primates	548	76	0.12133	0.0235423	0.219117	0.819049	0.0321104	1.1607e-12
Anura	187	4	0.0376221	0	0.122004	0.226841	0.00277227	0.263393
Chiroptera	5128	770	0.1495	0.1188	0.180201	0.84129	0.0364117	1.05552e-178
Carnivora	5001	757	0.195829	0.147514	0.244144	0.921044	0.045197	2.98353e-197
Eulipotyphla	1755	281	0.156374	0.104196	0.208553	0.805589	0.021683	1.17447e-29
Cetacea	87	14	0.200908	0.0642064	0.33761	0.52424	0.0319246	0.00914531
Squamata	100	14	0.122926	0.0624296	0.183423	0.454578	7.3948e-08	0.0430908
Cingulata	24	0	0	0	0.0707681	0	0	1
Crocodylia	68	7	0.124993	0	0.356602	0.844323	0.0240432	0.0112616
Didelphimorphia	383	78	0.327541	0.235355	0.419726	0.754448	0.0437228	2.13636e-16
Artiodactyla	4434	276	0.0927362	0.0441399	0.141333	0.918345	0.0129293	4.31392e-52
Testudines	254	37	0.118803	0	0.277461	0.906601	0.0531344	2.07939e-18
Caudata	78	7	0.0757694	0.0154837	0.136055	0	4.81161e-06	0.50381
Proboscidea	13	4	0.307692	0.0568018	0.558583	-	-	-
Afrosoricida	630	65	0.0685659	0.0353858	0.101746	0.382585	0.00278064	0.012573
Peramelemorphia	8	1	0.0549451	0	0.284656	0	0	0.619249
Charadriiformes	43	7	0.162791	0.0524475	0.273134	-	-	-
Lagomorpha	699	7	0.00736431	0	0.0172864	0.379389	3.14687e-05	0.115673
Pilosa	18	3	0.0968109	0	0.320273	0.559896	0.02256	0.103086
Dasyuromorphia	2	1	0.5	0	1	-	-	-
Coleoptera	2	0	0	0	0.421717	-	-	-
Decapoda	1	0	0	0	0.600114	-	-	-
Perissodactyla	5	0	0	0	0.256976	0	0	1
Sirenia	2	0	0	0	0.421717	-	-	-
Scandentia	32	4	0.0870225	0	0.220725	0.242754	0.004066	0.266982
Family	N Total	N Positive	Proportion	CI95%_low	CI95%_high	I2	Tau2	p-value
Alligatoridae	68	7	0.124993	0	0.356602	0.844323	0.0240432	0.0112616
Aotidae	4	0	0	0	0.262957	-	-	-
Atelidae	20	0	0	0	0.114347	0	0	1
Balaenopteridae	1	0	0	0	0.600114	-	-	-
Bathyergidae	60	2	0.0333333	0	0.0787537	-	-	-
Boidae	46	7	0.152174	0.048375	0.255973	-	-	-
Bovidae	72	0	0	0	0.0211022	0	0	1
Bufonidae	4	2	0.5	0.010009	0.989991	-	-	-
Callitrichidae	1	1	1	0.399886	1	-	-	-
Canidae	670	65	0.171264	0.0559539	0.286574	0.773059	0.0504047	4.20918e-10
Castoridae	113	16	0.231594	0.0146914	0.448496	0.838625	0.0386048	0.000332253
Caviidae	78	14	0.107646	0	0.272195	0.698621	0.0180657	0.010019
Cebidae	169	19	0.202004	0	0.452697	0.841923	0.115247	1.88436e-07
Cercopithecidae	273	25	0.0743665	0.0127347	0.135998	0.7033	0.00140187	0.0663772
Cervidae	1226	29	0.00785819	0.000687894	0.0150285	0.744938	2.69748e-05	1.03224e-05
Cetacea	28	2	0.0714286	0	0.166821	-	-	-
Chelidae	66	11	0.166667	0.0767563	0.256577	-	-	-
Chelydridae	3	1	0.333333	0	0.866768	-	-	-
Chlamyphoridae	24	0	0	0	0.0707681	0	0	1
Colubridae	8	3	0.354653	0	0.712543	0.583904	0.135652	0.0252831
Cricetidae	12587	1438	0.23858	0.189443	0.287717	0.903942	0.042536	1.70902e-159
Ctenomyidae	8	0	0	0	0.149651	-	-	-
Dasyproctidae	29	1	0.00469851	0	0.0628725	0	0	0.727169
Dasyuridae	2	1	0.5	0	1	-	-	-
Delphinidae	29	10	0.334087	0.1205	0.547674	0.457911	0.0509302	0.0553182
Didelphidae	383	78	0.327541	0.235355	0.419726	0.754448	0.0437228	2.13636e-16
Echimyidae	100	20	0.262228	0.11002	0.414435	0.675942	0.0342949	0.00104089
Elephantidae	13	4	0.307692	0.0568018	0.558583	-	-	-
Emballonuridae	24	1	0.00894943	0	0.0963551	0	0	0.83375
Emydidae	37	25	0.296146	0	0.820499	0.864179	0.171983	0.00063453
Erethizontidae	13	2	0.153846	0	0.349976	-	-	-
Erinaceidae	211	77	0.356946	0.216814	0.497078	0.749856	0.0151153	0.00740694
Felidae	467	83	0.155003	0.0561691	0.253836	0.812064	0.0225654	4.44212e-09
Geoemydidae	30	0	0	0	0.0443446	-	-	-
Gliridae	5	1	0.307965	0	0.937622	0.770161	0.241378	0.0128955
Herpestidae	554	73	0.197764	0.0409925	0.354536	0.840875	0.0288397	7.73131e-06
Heteromyidae	44	6	0.391329	0.0785082	0.70415	0.776045	0.153396	5.57591e-05
Hipposideridae	118	41	0.16025	0	0.346515	0.901942	0.0605013	2.34493e-14
Hominidae	81	31	0.382716	0.276867	0.488565	-	-	-
Hystricidae	1	1	1	0.399886	1	-	-	-
Iniidae	12	0	0	0	0.104538	-	-	-
Kogiidae	3	1	0.333333	0	0.866768	-	-	-
Laridae	43	7	0.162791	0.0524475	0.273134	-	-	-
Leporidae	699	7	0.00736431	0	0.0172864	0.379389	3.14687e-05	0.115673
Mephitidae	323	86	0.262097	0.214297	0.309897	0.201607	1.65902e-06	0.285785
Miniopteridae	334	97	0.327902	0.151761	0.504043	0.928552	0.0826823	2.31304e-27
Molossidae	1244	106	0.102939	0.0503641	0.155513	0.79154	0.0121138	2.36758e-15
Mormoopidae	20	2	0.0589676	0	0.236386	0.285091	0.00928264	0.246898
Muridae	7334	998	0.155457	0.117859	0.193056	0.925538	0.0351862	1.0028e-265
Mustelidae	1414	183	0.161638	0.0768543	0.246421	0.875061	0.0366317	2.05748e-31
Myocastoridae	801	84	0.09504	0.0687396	0.12134	0.41638	0.00018031	0.14382
Myrmecophagidae	18	3	0.0968109	0	0.320273	0.559896	0.02256	0.103086
Nesomyidae	178	43	0.150217	0.0111513	0.289283	0.760496	0.0313444	2.07492e-05
Noctilionidae	8	0	0	0	0.173824	0	0	1
Nycteridae	20	16	0.523115	0	1	0.768024	0.164547	0.0134228
Octodontidae	182	12	0.0659341	0.0298798	0.101988	-	-	-
Otariidae	908	174	0.321334	0.148663	0.494004	0.980023	0.0489654	6.8822e-62
Peramelidae	8	1	0.0549451	0	0.284656	0	0	0.619249
Phocidae	115	4	0.161043	0	0.439805	0.770758	0.0693173	0.00445305
Phocoenidae	14	1	0.0714286	0	0.206333	-	-	-
Phrynosomatidae	1	0	0	0	0.600114	-	-	-
Phyllostomidae	1204	150	0.102472	0.0621829	0.142761	0.70272	0.017658	1.46644e-23
Plethodontidae	12	2	0.0758662	0	0.255826	0.0596694	8.14064e-06	0.378398
Podocnemididae	109	0	0	0	0.0142802	0	0	1
Procyonidae	383	61	0.134568	0.0545312	0.214605	0.818595	0.00935533	1.27377e-07
Pteropodidae	1127	169	0.114127	0.0587937	0.16946	0.818742	0.0125574	2.35894e-16
Ranidae	183	2	0.000264115	0	0.00863589	0	0	0.649591
Rhinolophidae	77	0	0	0	0.0314975	0	0	1
Salamandridae	66	5	0.0757576	0.0119192	0.139596	-	-	-
Sciuridae	434	66	0.126485	0.0628531	0.190116	0.730574	0.0156652	1.15963e-10
Soricidae	1544	204	0.127731	0.0803985	0.175063	0.736899	0.0140807	6.64897e-17
Spalacidae	28	4	0.14066	0.0101017	0.271218	0	0	0.886438
Sphaeriusidae	2	0	0	0	0.421717	-	-	-
Stenopodidae	1	0	0	0	0.600114	-	-	-
Suidae	3136	247	0.141909	0.0543652	0.229453	0.959248	0.0207728	1.85626e-51
Tapiridae	5	0	0	0	0.256976	0	0	1
Teiidae	12	1	0.0833333	0	0.23971	-	-	-
Tenrecidae	630	65	0.0685659	0.0353858	0.101746	0.382585	0.00278064	0.012573
Testudinidae	9	0	0	0	0.145204	0	0	1
Trichechidae	2	0	0	0	0.421717	-	-	-
Tupaiidae	32	4	0.0870225	0	0.220725	0.242754	0.004066	0.266982
Ursidae	107	12	0.503581	0	1	0.996492	0.48792	5.82919e-64
Vespertilionidae	952	188	0.238472	0.147713	0.329231	0.884539	0.0821272	1.9096e-68
Viperidae	33	3	0.0801773	0	0.172229	0	0	0.510074
Viverridae	60	16	0.34194	0.0341336	0.649747	0.785786	0.0994839	0.000290463
Type of sample	N Total	N Positive	Proportion	CI95%_low	CI95%_high	I2	Tau2	p-value
Tissue	537	61	0.116587	0.0116475	0.221526	0.817189	0.0197873	5.00757e-10
Multiple/Other	3025	468	0.201748	0.153344	0.250151	0.894098	0.0572549	3.25001e-175
Renal/urine	36227	4425	0.165481	0.149281	0.181681	0.885255	0.0295987	0
Blood	1708	167	0.0717394	0.0336296	0.109849	0.777046	0.0146553	4.82015e-33
Only Molecular detection - Renal shedding
Order	N Total	N Positive	Proportion	CI95%_low	CI95%_high	I2	Tau2	p-value
Rodentia	21273	2571	0.167555	0.143359	0.19175	0.908731	0.0255071	0
Anura	23	4	0.106714	0	0.241767	0.019049	3.9519e-07	0.395596
Chiroptera	3905	546	0.156099	0.120248	0.19195	0.834139	0.0361847	6.18248e-125
Eulipotyphla	1555	268	0.161056	0.106024	0.216087	0.798951	0.0223798	1.33002e-26
Squamata	38	5	0.221883	0	0.445249	0.542023	0.0664541	0.0201883
Primates	166	22	0.466917	0.0618835	0.871951	0.889597	0.222632	1.26746e-08
Didelphimorphia	369	73	0.337162	0.239286	0.435039	0.76496	0.0477187	2.12211e-16
Carnivora	3859	597	0.185586	0.130399	0.240772	0.917021	0.0399308	6.47319e-122
Artiodactyla	3490	220	0.116391	0.0436127	0.189169	0.925847	0.0205339	3.50142e-39
Testudines	40	26	0.319746	0	0.715202	0.809783	0.11499	0.00126312
Cetacea	53	5	0.0829713	0.00926835	0.156674	0	0	0.668026
Caudata	78	7	0.0757694	0.0154837	0.136055	0	4.81161e-06	0.50381
Proboscidea	13	4	0.307692	0.0568018	0.558583
Afrosoricida	568	55	0.0654932	0.0333796	0.0976069	0.249869	0.00192743	0.098656
Peramelemorphia	4	1	0.171296	0	0.636373	0.314815	0.0393519	0.227016
Charadriiformes	43	7	0.162791	0.0524475	0.273134
Lagomorpha	698	7	0.00736795	0	0.0172973	0.456951	3.15279e-05	0.0748295
Pilosa	18	3	0.0968109	0	0.320273	0.559896	0.02256	0.103086
Dasyuromorphia	2	1	0.5	0	1
Decapoda	1	0	0	0	0.600114
Perissodactyla	2	0	0	0	0.421717
Scandentia	29	3	0.0714251	0	0.211422	0.42862	0.00437368	0.185858
Only culture and isolation
Class	N Total	N Positive	Proportion	CI95%_low	CI95%_high	I2	Tau2	p-value
Mammals	14837	710	0.051552	0.039553	0.063551	0.700166	0.00514305	3.40636e-79
Gastropoda	2	0	0	0	0.424345	0	0	1
Reptiles	62	5	0.473692	0	1	0.94778	0.31383	2.06028e-12
Birds	1	1	1	0.399886	1	-	-	-
Amphibians	2	2	1	0.578283	1	-	-	-
Order	N Total	N Positive	Proportion	CI95%_low	CI95%_high	I2	Tau2	p-value
Rodentia	10415	497	0.0280639	0.0176767	0.0442798	0.735136	3.09165	9.53979e-48
Chiroptera	645	3	0.000450128	6.72596e-07	0.231665	0	8.9071	1
Primates	86	16	0.0667472	0.00839227	0.376716	0	1.54885	1
Stylommatophora	2	0	5.82621e-11	0	-	0	0	1
Cetacea	79	9	0.115546	0.0468305	0.257817	0	1.01136	0.984078
Peramelemorphia	9	0	3.22625e-11	0	-	0	0	1
Crocodylia	45	0	3.01276e-12	0	-	-	-	-
Carnivora	1880	101	0.0403989	0.0173085	0.0914273	0.678301	4.14752	6.27432e-10
Cingulata	10	2	0.147978	0.00613199	0.830193	0	2.45827	0.999653
Eulipotyphla	383	21	0.0715235	0.0346277	0.141951	0.406028	0.373328	0.0967103
Hyracoidea	3	2	0.666667	0.153513	0.956628	-	-	-
Didelphimorphia	163	9	0.0482634	0.0175745	0.125686	0	0.314331	0.999076
Lagomorpha	23	8	0.168282	0.00337896	0.923515	0	10.2399	1
Artiodactyla	1066	34	0.0239465	0.00228512	0.208112	0.859527	12.3239	3.76989e-13
Galliformes	1	1	1	0	-	-	-	-
Squamata	17	5	0.999999	0.0665013	1	0	28631.8	1
Anura	2	2	1	0	-	-	-	-
Afrosoricida	12	8	0.452375	0.0172372	0.974941	0	3.2033	0.999519
Sirenia	2	0	1.1314e-10	0	-	-	-	-
Scandentia	61	0	2.15106e-12	0	-	0	0	0.999981
Family	N Total	N Positive	Proportion	CI95%_low	CI95%_high	I2	Tau2	p-value
Cricetidae	1886	66	0.0196621	0.00885551	0.0304687	0.103305	0.000161337	0.273738
Muridae	7778	338	0.0436983	0.0269678	0.0604288	0.785892	0.00270627	5.69109e-33
Phyllostomidae	494	2	0.000995241	0	0.00991078	0	0	1
Atelidae	10	0	0	0	0.170135	0	0	1
Achatinellidae	2	0	0	0	0.424345	0	0	1
Balaenopteridae	28	1	0.0365224	0	0.10726	0	0	0.904389
Pteropodidae	132	0	0	0	0.0195202	0	0	1
Peramelidae	9	0	0	0	0.177632	0	0	1
Alligatoridae	45	0	0	0	0.0299642	-	-	-
Callitrichidae	9	0	0	0	0.187368	0	0	1
Sciuridae	87	3	0.0186244	0	0.0624262	0	0	0.957113
Canidae	276	7	0.0088022	0	0.0231356	0.683968	1.78559e-06	0.00137509
Caviidae	95	16	0.336365	0	0.632425	0.743888	0.144716	0.000290419
Cebidae	67	16	0.133557	0	0.277664	0.479804	0.0152745	0.0732064
Chlamyphoridae	10	2	0.196975	0	0.675818	0.712099	0.0890124	0.0623623
Viverridae	10	3	0.48999	0	1	0.965332	0.482666	7.84052e-08
Mephitidae	4	1	0.171296	0	0.636373	0.314815	0.0393519	0.227016
Nesomyidae	300	34	0.466252	0.0302464	0.902257	0.924771	0.130978	1.68662e-06
Soricidae	346	16	0.0382208	0.0174652	0.0589763	0	0	0.684947
Delphinidae	34	8	0.204497	0.0507461	0.358248	0.318098	0.0220424	0.128458
Procaviidae	3	2	0.666667	0.133232	1	-	-	-
Didelphidae	163	9	0.0290375	0	0.0622272	0	0	0.983122
Gliridae	2	1	0.5	0	1	0.8125	0.40625	0.0209213
Mustelidae	92	6	0.0494715	0.00317683	0.0957662	0	0	0.891634
Erinaceidae	37	5	0.135135	0.0249798	0.24529	-	-	-
Herpestidae	441	30	0.0536068	0	0.112892	0.886423	0.00207156	0.000150044
Hipposideridae	9	0	0	0	0.177827	0	0	1
Iniidae	12	0	0	0	0.104538	-	-	-
Vespertilionidae	4	0	0	0	0.299124	0	0	1
Kogiidae	3	0	0	0	0.324099	-	-	-
Leporidae	23	8	0.362401	0	0.815903	0.873042	0.181709	2.98419e-05
Felidae	9	1	0.111111	0	0.31643	-	-	-
Echimyidae	34	0	0	0	0.0662163	0	0	1
Phocidae	4	1	0.466797	0	1	0.878906	0.439453	0.00405714
Myocastoridae	179	12	0.110737	0	0.265587	0.817811	0.018989	0.000909725
Procyonidae	230	25	0.127384	0	0.343675	0.921612	0.06258	2.00133e-12
Nycteridae	1	0	0	0	0.600114	-	-	-
Cervidae	22	0	0	0	0.0694225	0	0	1
Phasianidae	1	1	1	0.399886	1	-	-	-
Bovidae	23	19	0.830413	0.674761	0.986066	0	0	0.56631
Physeteridae	2	0	0	0	0.421717	-	-	-
Molossidae	1	1	1	0.399886	1	-	-	-
Pythonidae	3	3	1	0.675901	1	-	-	-
Ranidae	2	2	1	0.578283	1	-	-	-
Rhinolophidae	4	0	0	0	0.299124	0	0	1
Suidae	1021	15	0.00818448	0	0.0173249	0.643168	5.52081e-05	0.00419523
Tenrecidae	12	8	0.418935	0	1	0.902662	0.288852	0.00134956
Bathyergidae	54	27	0.5	0.366641	0.633359	-	-	-
Trichechidae	2	0	0	0	0.421717	-	-	-
Tupaiidae	61	0	0	0	0.0251815	0	0	1
Teiidae	12	0	0	0	0.104538	-	-	-
Ursidae	1	0	0	0	0.600114	-	-	-
Varanidae	2	2	1	0.578283	1	-	-	-
Otariidae	813	27	0.0358718	0	0.0782754	0.796296	0.00188924	0.000589095
Type of sample	N Total	N Positive	Proportion	CI95%_low	CI95%_high	I2	Tau2	p-value
Renal/urine	14376	683	0.0224557	0.0146093	0.0343693	0.641451	5.07243	2.3028e-50
Multiple/Other	106	13	0.122642	0.0725611	0.199839	0	0	0.99997
Blood	191	16	0.0356372	0.00187718	0.420663	0	8.0484	0.99591
Tissue	231	6	0.025974	0.0117151	0.0565941	-	-	-
