# Supplementary material for: A systematic review and meta-analysis of Leptospira spp. infection in wildlife: Contributions to a One Health perspective
Source: One Health. 2026 May 4;22:101433. doi: 10.1016/j.onehlt.2026.101433 (PMC13187545; doi:10.1016/j.onehlt.2026.101433)
Supplement: Supplementary Table 6 [file mmc7.xlsx]

## Sheet: Species_Lepto
Leptospira specie	N Specie	Class	N Class	Order	N Order	Family	N Total
L. interrogans	519	Amphibians	2	Anura	2	Ranidae	2
		Mammals	517	Artiodactyla	12	Suidae	12
		Mammals		Carnivora	60	Canidae	7
		Mammals				Herpestidae	8
		Mammals				Mephitidae	2
		Mammals				Mustelidae	16
		Mammals				Otariidae	10
		Mammals				Phocidae	2
		Mammals				Procyonidae	15
		Mammals		Cetacea	5	Balaenopteridae	1
		Mammals				Delphinidae	4
		Mammals		Chiroptera	1	Phyllostomidae	1
		Mammals		Cingulata	2	Chlamyphoridae	2
		Mammals		Eulipotyphla	16	Erinaceidae	14
		Mammals				Soricidae	2
		Mammals		Lagomorpha	1	Leporidae	1
		Mammals		Primates	22	Callitrichidae	1
		Mammals				Cebidae	20
		Mammals				Lemuridae	1
		Mammals		Rodentia	396	Caviidae	6
		Mammals				Cricetidae	21
		Mammals				Muridae	365
		Mammals				Sciuridae	4
		Mammals		Scandentia	2	Tupaiidae	2
L. borgpetersenii	129	Mammals	129	Artiodactyla	1	Suidae	1
		Mammals		Carnivora	28	Herpestidae	25
		Mammals				Mustelidae	1
		Mammals				Procyonidae	2
		Mammals		Didelphimorphia	5	Didelphidae	5
		Mammals		Eulipotyphla	10	Erinaceidae	4
		Mammals				Soricidae	6
		Mammals		Rodentia	85	Cricetidae	7
		Mammals				Muridae	78
L. kirschneri	62	Mammals	62	Artiodactyla	2	Suidae	2
		Mammals		Carnivora	9	Herpestidae	1
		Mammals				Procyonidae	8
		Mammals		Chiroptera	1	Molossidae	1
		Mammals		Rodentia	50	Cricetidae	1
		Mammals				Gliridae	1
		Mammals				Muridae	48
L. mayottensis	11	Mammals	11	Afrosoricida	11	Tenrecidae	11
L. santarosai	5	Mammals	5	Rodentia	5	Caviidae	5
L. alstonii	3	Mammals	3	Eulipotyphla	3	Soricidae	3
L. interrogans or L. johnsonii	1	Mammals	1	Carnivora	1	Mustelidae	1
L. weilii	1	Mammals	1	Rodentia	1	Muridae	1

## Sheet: Serogroups_Lepto
Serogroup	N Serogroup	Class	N Class	Order	N Order	Family	N Total
Icterohaemorrhagiae	305	Birds	1	Galliformes	1	Phasianidae	1
		Mammals	304	Artiodactyla	1	Suidae	1
		Mammals		Carnivora	10	Canidae	1
		Mammals				Herpestidae	5
		Mammals				Mustelidae	3
		Mammals				Procyonidae	1
		Mammals		Cetacea	2	Delphinidae	2
		Mammals		Chiroptera	1	Phyllostomidae	1
		Mammals		Primates	22	Callitrichidae	1
		Mammals				Cebidae	20
		Mammals				Lemuridae	1
		Mammals		Rodentia	268	Bathyergidae	2
		Mammals				Caviidae	11
		Mammals				Cricetidae	4
		Mammals				Muridae	244
		Mammals				Myocastoridae	6
		Mammals				Sciuridae	1
Australis	145	Amphibians	1	Anura	1	Ranidae	1
		Mammals	144	Artiodactyla	10	Suidae	10
		Mammals		Carnivora	16	Canidae	3
		Mammals				Mustelidae	13
		Mammals		Eulipotyphla	15	Erinaceidae	14
		Mammals				Soricidae	1
		Mammals		Rodentia	103	Bathyergidae	1
		Mammals				Cricetidae	17
		Mammals				Muridae	84
		Mammals				Sciuridae	1
Pomona	86	Mammals	86	Artiodactyla	13	Bovidae	2
		Mammals				Suidae	11
		Mammals		Carnivora	15	Canidae	3
		Mammals				Otariidae	10
		Mammals				Phocidae	2
		Mammals		Cetacea	2	Delphinidae	2
		Mammals		Cingulata	2	Chlamyphoridae	2
		Mammals		Rodentia	54	Caviidae	1
		Mammals				Gliridae	1
		Mammals				Muridae	52
Javanica	71	Mammals	71	Eulipotyphla	5	Soricidae	5
		Mammals		Rodentia	66	Cricetidae	1
		Mammals				Muridae	65
Sejroe	38	Mammals	38	Artiodactyla	1	Bovidae	1
		Mammals		Carnivora	25	Herpestidae	25
		Mammals		Rodentia	12	Bathyergidae	3
		Mammals				Muridae	9
Grippotyphosa	32	Mammals	31	Artiodactyla	3	Bovidae	1
		Mammals				Suidae	2
		Mammals		Carnivora	2	Mephitidae	2
		Mammals		Chiroptera	1	Molossidae	1
		Mammals		Rodentia	25	Bathyergidae	2
		Mammals				Caviidae	6
		Mammals				Cricetidae	7
		Mammals				Muridae	9
		Mammals				Nesomyidae	1
		Reptiles	1	Squamata	1	Pythonidae	1
Autumnalis	30	Amphibians	1	Anura	1	Ranidae	1
		Mammals	29	Rodentia	29	Muridae	29
Hebdomadis	15	Mammals	15	Artiodactyla	3	Suidae	3
		Mammals		Carnivora	6	Herpestidae	4
		Mammals				Procyonidae	2
		Mammals		Lagomorpha	1	Leporidae	1
		Mammals		Rodentia	5	Muridae	5
Ballum	14	Mammals	14	Carnivora	1	Mustelidae	1
		Mammals		Didelphimorphia	1	Didelphidae	1
		Mammals		Eulipotyphla	5	Erinaceidae	4
		Mammals				Soricidae	1
		Mammals		Rodentia	7	Muridae	5
		Mammals				Nesomyidae	2
Bataviae	5	Mammals	5	Eulipotyphla	1	Soricidae	1
		Mammals		Rodentia	4	Muridae	4
Hebdomadis/Sejroe	4	Mammals	4	Rodentia	4	Cricetidae	4
Canicola	3	Mammals	3	Rodentia	3	Bathyergidae	1
		Mammals				Sciuridae	2
Pyrogenes	2	Mammals	2	Rodentia	2	Muridae	2
Hardjo	1	Mammals	1	Carnivora	1	Mustelidae	1
Shermani	1	Mammals	1	Rodentia	1	Caviidae	1
Tarassovi	1	Mammals	1	Artiodactyla	1	Suidae	1
